# Supplementary material for: Dietary Green Alfalfa Supplementation Reduces Backfat Thickness and Improves Muscle Water-Holding Capacity in Diqing Tibetan Pigs
Source: Foods. 2026 Jul 17;15(14):2528. doi: 10.3390/foods15142528 (PMC13409377; doi:10.3390/foods15142528)
Supplement: Supplementary file 1 [file foods-15-02528-s001.zip]

Archive with 4 entries (4 files):
- Table S1. Primer sequences used for RT-qPCR analysis.pdf
- Table S2. Composition, concentrations, and supplier information of the internal standards used for metabolomic analysis.xlsx
- Table S3. All metabolites identified in the longissimus dorsi muscle.xlsx
- Table S4. Complete statistics for multi-omics correlation analyses..xlsx
