# Supplementary material for: Dietary Green Alfalfa Supplementation Reduces Backfat Thickness and Improves Muscle Water-Holding Capacity in Diqing Tibetan Pigs
Source: Foods. 2026 Jul 17;15(14):2528. doi: 10.3390/foods15142528 (PMC13409377; doi:10.3390/foods15142528)
Supplement: Supplementary file 1 [file foods-15-02528-s001.zip › Table S2. Composition, concentrations, and supplier information of the internal standards used for metabolomic analysis.xlsx]

## Sheet: Sheet1
Index	Q1 (Da)	RT (min)	CV	Compound	CAS No.	Concentration (mg/L)	Supplier	Catalog No.
B012518-IS-N	286.3	8.27	0.0278014	Hexadecanoic-D=; Acid	39756-30-4	1	ZZ Standard	ZC-22621
MWS04113-IS-P	139.146	1.14	0.0307211	L-Leucine-D7	92751-17-2	1	IsoReag	IR-20115
MWS04118-IS-HN	135.053	1.34	0.0488016	Adenine-d	109923-52-6	1	IsoReag	R-20436
MWS04187-IS-P	210.129	2.4	0.025086	L-Tryptophan-d5	62595-11-3	0.5	IsoReag	IR-22745
MWS04187-IS-N	208.113	2.41	0.0514413	L-Tryptophan-d5	62595-11-3	0.5	IsoReag	IR-22745
MWS04198-IS-P	128.161	5.12	0.0318603	Hexanoic Acid-D11	95348-44-0	1	IsoReag	IR-30252-100mg
MWS04198-IS-HN	126.145	2.03	0.106564	Hexanoic Acid-D11	95348-44-0	1	IsoReag	IR-30252-100mg
MWS1055-IS-N	126.061	4.43	0.0153508	benzoic acid d5	1079-02-3	1	Sigma-Aldrich	217158-1G
MWS2760-IS-HN	411.305	4.613	0.129435	Cholic acid-d4	116380-66-6	1	IsoReag	IR-14894
MWS3085-IS-HN	278.99	4.401	0.0637134	D-Luciferin	2591-17-5	0.2	Rhawn	R021073-50mg
MWS4243-IS-P	200.048	2.48	0.0127008	2-Amino-3-(2-Chlorophenyl)Propanoic Acid	103616-89-3	0.2	J&K Scientific	ZJK-106151-100mg
MWS4243-IS-N	198.032	2.48	0.0435759	2-Amino-3-(2-Chlorophenyl)Propanoic Acid	103616-89-3	0.2	J&K Scientific	ZJK-106151-100mg
