# Supplementary material for: Dietary Green Alfalfa Supplementation Reduces Backfat Thickness and Improves Muscle Water-Holding Capacity in Diqing Tibetan Pigs
Source: Foods. 2026 Jul 17;15(14):2528. doi: 10.3390/foods15142528 (PMC13409377; doi:10.3390/foods15142528)
Supplement: Supplementary file 1 [file foods-15-02528-s001.zip › Table S3. All metabolites identified in the longissimus dorsi muscle.xlsx]

## Sheet: Sheet1
Index	Mode	Compounds	Class I	Class II	Q1 (Da)	Molecular weight (Da)	Ionization model	Formula	MSI level	CAS	PubChem CID	HMDB	ChEBI	Metlin	cpd_ID	24CK1-1	24CK1-2	24CK1-3	24CK1-4	24CK1-5	24CK1-6	24MX1-1	24MX1-2	24MX1-3	24MX1-4	24MX1-5	24MX1-6	24JJ1-1	24JJ1-2	24JJ1-3	24JJ1-4	24JJ1-5	24JJ1-6	QC01	QC02	QC03	kegg_map
FDATN00053N	T3_negative	Fludarabine phosphate	Others	Medicine	365.05	365.054	[M-]-	C10H13FN5O7P	2	75607-67-9	30751	HMDB0015206	63599	-	-	768243	953141	2.77405e+06	3.37212e+06	1.70552e+06	3.04698e+06	1.63398e+06	1.04217e+06	3.93507e+06	3.02209e+06	4.21669e+06	959966	722771	987101	3.34684e+06	2.86893e+06	852590	688727	1.50853e+06	1.28046e+06	1.87218e+06	-
FDATN00947HN	HILIC_negative	Gamithromycin	Others	Medicine	775.531	776.54	[M-H]-	C40H76N2O12	2	145435-72-9	59364992	-	-	-	C72760	181367	6930.71	97823.6	131468	46298.8	43285.6	84341.2	58591.1	93057.1	148329	60877	120648	53095.5	86897.7	65598.3	168808	34653.5	43193	52133.9	57909.9	62578.3	-
FDATN01006HN	HILIC_negative	Sodium pantothenate	Others	Medicine	218.103	241.093	[M-H]-	C9H16NNaO5	2	867-81-2	23679004	-	-	-	-	338927	143219	23859.5	1.01572e+06	432683	643290	338894	447696	203574	418810	165338	152427	530748	119298	228205	395607	370603	197984	291837	279349	273538	-
FDATN01466P	T3_positive	L-Histidine hydrochloride hydrate	Others	Medicine	156.075	209.057	[M+H]+	C6H12ClN3O3	2	5934-29-2 | 7048-02-4	165377	-	-	-	-	1.0776e+07	1.08228e+07	7.66289e+06	9.96936e+06	8.75119e+06	8.17389e+06	9.06945e+06	1.10134e+07	1.09449e+07	1.08827e+07	9.88229e+06	1.13055e+07	9.23957e+06	8.66425e+06	1.14755e+07	9.97791e+06	9.67218e+06	8.56688e+06	8.99623e+06	8.88267e+06	8.89949e+06	-
FDATN01519P	T3_positive	D-phenylalanine	Amino acid and Its metabolites	Amino acids	166.085	165.079	[M+H]+	C9H11NO2	2	673-06-3	71567	-	-	-	C02265	1.62747e+06	1.7921e+06	1.54553e+06	1.84985e+06	1.63894e+06	1.72749e+06	1.47571e+06	1.15755e+06	1.22804e+06	1.33659e+06	1.73095e+06	1.59889e+06	1.46379e+06	1.39837e+06	1.6738e+06	1.80472e+06	1.33472e+06	1.44748e+06	1.51482e+06	1.44704e+06	1.52153e+06	ko00360,ko00470,ko01100,ko04742
FDATP01607P	T3_positive	Acetylcholine chloride	Others	Medicine	146.115	181.087	[M+]+	C7H16ClNO2	2	60-31-1	6060	-	-	-	C08201	349175	365626	253235	426530	192342	241638	319308	336750	269522	599940	482157	444601	239678	139257	358500	320924	301829	346961	321334	243389	346983	-
MADN0006	HILIC_negative	L-Tryptophan	Amino acid and Its metabolites	Amino acids	203.08	204.09	[M-H]-	C11H12N2O2	1	73-22-3	6305	HMDB0000929	16828	5879	C00078	205389	164038	450987	595164	70691.2	53981.5	63038.1	35320.6	49432.3	67927.5	68239.9	120794	93481.4	53045.2	77185.6	69740.9	63666	68667.9	55664.5	87017.5	49900	ko00260,ko00380,ko00400,ko00970,ko01100,ko01210,ko01230,ko01240,ko04726,ko04974,ko04978,ko05143,ko05230
MADN0019HN	HILIC_negative	Phosphoserine	Amino acid and Its metabolites	Amino acid derivatives	369.02	185.009	[2M-H]-	C3H8NO6P	1	407-41-0	68841	HMDB0000272	15811	5270	C01005	260678	260678	260678	1.51928e+06	260678	260678	3.20462e+06	1.49257e+06	2.93347e+06	1.73447e+06	2.39997e+06	2.58307e+06	1.84784e+06	3.12931e+06	1.30339e+06	1.69208e+06	2.1336e+06	2.04784e+06	3.28258e+06	3.47347e+06	2.51789e+06	ko00260,ko00270,ko00970,ko01100,ko01200,ko01230
MADN0020HN	HILIC_negative	Phenylacetylglutamine	Amino acid and Its metabolites	Amino acid derivatives	299.087	264.111	[M+Cl]-	C13H16N2O4	1	28047-15-6	92258	HMDB0006344	17884	-	C04148	1.84832e+08	8.80591e+07	7.86423e+07	6.97044e+06	1.35302e+06	1.30555e+06	1.60537e+06	1.52551e+06	959690	1.34722e+06	1.14974e+06	1.16504e+06	1.81994e+06	1.14376e+06	1.46627e+06	1.56958e+06	2.30903e+06	2.66078e+06	2.33234e+06	1.73478e+06	1.6339e+06	ko00360
MADN0025HN	HILIC_negative	Biotin	CoEnzyme and vitamins	CoEnzyme and vitamins	244.09	244.088	[M-]-	C10H16N2O3S	1	58-85-5	171548	HMDB0000030	15956	243	C00120	3905.66	3905.66	19528.3	3905.66	332231	1.10197e+06	349066	1.38287e+06	491030	1.77853e+06	764138	534873	795316	499366	1.56496e+06	1.19818e+06	1.22213e+06	467802	468959	485949	683338	ko00780,ko01100,ko01240,ko02010,ko04977
MADN0027	HILIC_negative	1-Methylxanthine	Nucleotide and Its metabolites	Nucleotide and Its metabolites	165.04	166.049	[M-H]-	C6H6N4O2	1	6136-37-4	80220	HMDB0010738	68444	-	C16358	46658.7	17406.1	33321.3	47813.6	111509	92541.6	34621.9	30985.6	41875.2	60463.4	44110.1	34104.7	26355	22720.4	22025.4	29901.1	19387.4	17336.8	33162.4	33892.8	27963.2	ko00232,ko01100
MADN0028	HILIC_negative	Xanthine	Nucleotide and Its metabolites	Nucleotide and Its metabolites	151.03	152.033	[M-H]-	C5H4N4O2	2	69-89-6	1188	HMDB0000292	17712	82	C00385	215149	182648	141036	184945	90771	114633	128957	181354	91831.5	130348	85259.6	92802.1	63461.6	93004.6	86590.3	91104.1	56376.4	41036	72210.2	71450.5	60848.2	ko00230,ko00232,ko01100,ko01232
MADN0034	HILIC_negative	Hypoxanthine	Nucleotide and Its metabolites	Nucleotide and Its metabolites	135.03	136.039	[M-H]-	C5H4N4O	1	68-94-0	135398638	HMDB0000157	17368	83	C00262	3.08538e+07	3.04278e+06	2.78328e+07	3.32045e+07	1.52139e+07	2.71421e+07	2.73858e+07	2.74305e+07	3.04278e+06	2.77197e+07	2.84423e+07	2.84861e+07	2.63785e+07	3.04278e+06	2.9048e+07	3.02265e+07	2.67007e+07	2.87309e+07	2.6789e+07	2.48319e+07	2.65611e+07	ko00230,ko01100,ko01232
MADN0041	HILIC_negative	α-Ketoglutaric Acid (α-KG)	Organic acid and Its derivatives	Organic acid and Its derivatives	145.01	146.022	[M-H]-	C5H6O5	2	328-50-7	51	HMDB0000208	30915	5218	C00026	515831	103166	103166	1.09969e+06	853655	6.57211e+06	1.13584e+06	3.70953e+06	1.03154e+06	4.56178e+06	789581	103166	5.97687e+06	903056	5.05514e+06	4.35355e+06	8.14041e+06	2.62389e+06	2.9371e+06	1.71993e+06	4.0901e+06	ko00020,ko00040,ko00053,ko00220,ko00250,ko00310,ko00340,ko00430,ko00470,ko00630,ko00650,ko00785,ko01100,ko01200,ko01210,ko01230,ko01240,ko04066,ko04727,ko04922,ko04964,ko04976,ko05230
MADN0050HN	HILIC_negative	Melezitose	Carbohydrates and Its metabolites	Sugars	549.181	504.169	[M+HCOO]-	C18H32O16	1	597-12-6	92817	HMDB0011730	6731	-	C08243	23127.2	7991.46	632.168	22218.2	11412.2	27670.7	3160.84	24165.1	5031.67	22667.5	10642.5	7015.24	26952.9	8123.9	20433.8	17644	39040.4	41287.3	37839	31853.6	25031.9	-
MADN0051	HILIC_negative	Trehalose	Carbohydrates and Its metabolites	Sugars	341.11	342.116	[M-H]-	C12H22O11	1	99-20-7	7427	HMDB0000975	16551	5913	C01083	21635.1	17010.5	8458.27	72807.1	40306.1	66576.4	91164.7	52465.4	28370.4	54025.5	27695.3	19952.9	67758.2	40152.9	61281.2	78152.5	117147	256906	349423	150413	198010	ko00500,ko01100,ko02010
MADN0057	HILIC_negative	Lactulose	Carbohydrates and Its metabolites	Sugars	341.11	342.116	[M-H]-	C12H22O11	1	4618-18-2	11333	HMDB0000740	6359	916	C07064	57972.7	44210	28731.7	92381.5	36917.8	94149.7	151625	70542.4	63213.1	101080	58485.2	45810.2	85310.8	82427.9	123129	245791	390685	444208	595488	341052	524738	-
MADN0061HN	HILIC_negative	Maltotriose	Alcohol and amines	Alcohols	503.16	504.169	[M-H]-	C18H32O16	1	9005-82-7 | 6401-81-6 | 133137-05-0 | 1109-28-0	192826	-	-	-	-	66324.4	24961.6	6985.17	16145.4	626.724	626.724	15490.8	33593.9	626.724	626.724	48563.3	140729	3133.62	626.724	41206.8	98554.4	198984	78932	104756	158937	92218.4	-
MADN0062	HILIC_negative	Raffinose	Carbohydrates and Its metabolites	Sugars	503.16	504.169	[M-H]-	C18H32O16	2	512-69-6	439242	HMDB0003213	16634	-	C00492	25981	314.405	314.405	314.405	314.405	314.405	7395.57	4592.62	2169.46	12482	18972.9	42275.7	1572.03	314.405	18226	24028.9	10457.8	19135.8	20147.9	22694.2	17466.2	ko00052,ko01100,ko02010
MADN0064	HILIC_negative	Glyceric Acid	Organic acid and Its derivatives	Organic acid and Its derivatives	105.02	106.027	[M-H]-	C3H6O4	2	6000-40-4	439194	HMDB0000139	32398	280	C00258	164260	147855	94888.4	315890	114830	453768	412374	1.14248e+06	164956	356372	759288	1.02154e+06	76138.9	65455.6	2.00873e+06	2.05592e+06	428288	489893	326491	218627	578878	ko00030,ko00260,ko00561,ko00630,ko01100,ko01200
MADN0072	HILIC_negative	2-Aminoethanesulfinic Acid	Organic acid and Its derivatives	Sulfonic acids	108.01	109.02	[M-H]-	C2H7NO2S	2	300-84-5	107812	HMDB0000965	16668	281	C00519	346310	192578	136693	81362.2	121083	38967.5	43974.3	30634.5	64649	59569.7	51871.1	23482.4	148233	84587.9	40477.7	46047.5	28963.6	33395.7	72545.6	63662	69628.8	ko00430,ko01100
MADN0077	HILIC_negative	2-Methylsuccinic Acid	Organic acid and Its derivatives	Organic acid and Its derivatives	131.03	132.042	[M-H]-	C5H8O4	1	498-21-5	10349	HMDB0001844	91315	6344	-	449214	702606	560961	781785	769231	1.49193e+06	1.2235e+06	1.58341e+06	1.51071e+06	1.53964e+06	1.25545e+06	1.0289e+06	1.12225e+06	1.07959e+06	965655	1.21616e+06	89842.7	872567	973242	845926	1.00535e+06	-
MADN0081	HILIC_negative	3-Hydroxypropanoic Acid	Organic acid and Its derivatives	Organic acid and Its derivatives	89.02	90.0317	[M-H]-	C3H6O3	2	503-66-2	68152	HMDB0000700	33404	5668	C01013	2153.68	2153.68	2153.68	2153.68	2153.68	16801	25125.1	10768.4	23624.3	56879.2	15947.7	12458.6	35019.2	20576.9	22228.9	2153.68	35388.3	35939.6	15219.4	11846.4	23878.4	ko00240,ko00410,ko00640,ko01100,ko01200
MADN0095	HILIC_negative	Lactic acid	Organic acid and Its derivatives	Organic acid and Its derivatives	89.02	90.0317	[M-H]-	C3H6O3	1	79-33-4	107689	HMDB0000190	422	5205	C00186	4401.48	1.78247e+06	22007.4	56215.4	916237	3.11533e+06	1.03851e+06	1.80444e+06	692739	1.26209e+06	1.01379e+06	1.12504e+06	1.71202e+06	594204	1.81675e+06	1.7635e+06	2.5436e+06	1.34973e+06	1.75247e+06	1.50562e+06	848942	ko00010,ko00051,ko00620,ko00640,ko01100,ko04024,ko04066,ko04148,ko04922,ko05230
MADN0097	HILIC_negative	L-Dihydroorotic Acid	Organic acid and Its derivatives	Organic acid and Its derivatives	157.03	158.033	[M-H]-	C5H6N2O4	2	5988-19-2	439216	HMDB0003349	17025	6899	C00337	1.86503e+06	3.211e+06	1.98625e+06	2.23077e+06	7.3523e+06	1.34496e+07	7.64815e+06	8.63764e+06	3.6295e+06	2.98735e+06	1.74044e+06	8.07496e+06	1.36399e+07	7.95505e+06	1.03381e+07	9.12168e+06	9.41675e+06	6.47232e+06	8.01222e+06	7.28823e+06	6.56928e+06	ko00240,ko01100,ko01240
MADN0099	HILIC_negative	Malonic acid	Organic acid and Its derivatives	Organic acid and Its derivatives	103	104.011	[M-H]-	C3H4O4	1	141-82-2	867	HMDB0000691	30794	3237	C00383	71710.8	43880.5	83551.5	603360	213171	211791	187648	169743	170549	245844	132368	140327	185352	104900	123286	143528	155448	377439	436354	215688	525112	ko00061,ko00240,ko00410,ko01100,ko01212
MADN0108	HILIC_negative	Subericacid	Organic acid and Its derivatives	Organic acid and Its derivatives	173.08	174.089	[M-H]-	C8H14O4	1	505-48-6	10457	HMDB0000893	9300	4243	C08278	26814	26814	26814	26814	26814	162070	150760	225839	210623	264918	302032	204237	171887	134070	158116	169018	207752	190925	243805	205822	222810	-
MADN0110HN	HILIC_negative	Vanillic acid	Benzene and substituted derivatives	Benzene and substituted derivatives	203.018	168.042	[M+Cl]-	C8H8O4	1	121-34-6	8468	HMDB0000484	30816	5471	C06672	232908	207043	285196	166238	1.22449e+06	1.0057e+06	640851	547480	1.36782e+06	1.41622e+06	764137	691457	910420	853835	839570	1.16907e+06	557758	656849	775045	743893	791219	-
MADN0124	HILIC_negative	Β-Pseudouridine	Nucleotide and Its metabolites	Nucleotide and Its metabolites	243.06	244.07	[M-H]-	C9H12N2O6	2	1445-07-4	15047	HMDB0000767	17802	5734	C02067	625.026	826937	3125.13	1.02239e+06	650100	1.06773e+06	207562	356973	172598	374394	183343	307378	790353	254138	391322	424004	362869	299818	468798	632359	253690	ko00240,ko01100
MADN0125	HILIC_negative	Inosine	Nucleotide and Its metabolites	Nucleotide and Its metabolites	267.07	268.081	[M-H]-	C10H12N4O5	1	58-63-9	135398641	HMDB0000195	17596	84	C00294	3.7426e+07	4.41627e+06	2.13267e+08	1.74976e+08	1.23579e+08	1.42012e+08	3.61551e+07	4.3617e+07	2.14099e+08	2.41633e+08	8.73555e+07	9.91253e+07	2.42172e+07	2.87847e+07	9.97847e+07	9.71517e+07	2.20813e+07	2.68624e+07	8.1456e+07	1.17523e+08	8.30453e+07	ko00230,ko01100,ko01232,ko02010
MADN0128	HILIC_negative	Guanine	Nucleotide and Its metabolites	Nucleotide and Its metabolites	150.04	151.049	[M-H]-	C5H5N5O	2	73-40-5	135398634	HMDB0000132	16235	315	C00242	46080.1	50308.5	20651.7	52145.1	12631.9	34281.3	21109.8	18346.6	46566.7	48733.9	8437.05	11132.1	41738.3	36381.9	10188.9	18454.2	11639.1	7449.14	28323.1	33060.5	32692.8	ko00230,ko01100,ko01232
MADN0134	HILIC_negative	Dl-3,4-Dihydroxymandelic Acid	Organic acid and Its derivatives	Organic acid and Its derivatives	183.03	184.037	[M-H]-	C8H8O5	2	775-01-9	85782	HMDB0001866	27637	696	C05580	46647.8	33373.2	30348	62606.1	18209	34118.7	3641.79	41576.3	41694.8	35131.4	43611.9	23827.5	41471.1	26998	38316.8	23941.3	37422.3	26389.1	51658.9	90592.8	35046.2	ko00350,ko01100
MADN0144	HILIC_negative	Maltitol	Carbohydrates and Its metabolites	Sugar alcohols	343.12	344.132	[M-H]-	C12H24O11	2	585-88-6	493591	HMDB0002928	68428	3484	D04845	95570.1	41517.8	25027.4	9388.54	13443.7	23838.7	10687.8	19769.9	5122.31	17594.8	10913.3	16206.1	19554	18143.7	19649	25354.3	8083.64	16289.3	14435.9	10106.8	15452.4	-
MADN0148	HILIC_negative	Thiodiglycolic Acid	Organic acid and Its derivatives	Organic acid and Its derivatives	148.99	149.999	[M-H]-	C4H6O4S	2	123-93-3	31277	HMDB0042032	35012	-	C14872	38208.9	95776.1	7641.78	61456.7	118281	88081.1	126292	134865	114575	70600.4	105594	97619.8	78619.9	102500	70740.3	68762.9	110055	113112	91801.4	83581.9	102417	ko00980
MADN0159	HILIC_negative	N-Acetylornithine	Amino acid and Its metabolites	Amino acid derivatives	173.09	174.1	[M-H]-	C7H14N2O3	2	6205-08-9	439232	HMDB0003357	16543	-	C00437	883484	395924	521561	478188	884731	1.21136e+06	460432	418508	450124	498704	532602	597128	435422	351730	713083	769806	492421	506152	521124	192028	586170	ko00220,ko01100,ko01210,ko01230
MADN0213	HILIC_negative	Pantothenic acid	CoEnzyme and vitamins	CoEnzyme and vitamins	218.1	219.111	[M-H]-	C9H17NO5	1	79-83-4	6613	HMDB0000210	46905	-	C00864	627398	378212	805017	2.39378e+06	384884	1.24919e+06	363881	823962	264267	685963	253048	391287	391663	273196	568405	522120	654677	311764	330611	361655	312719	ko00410,ko00770,ko01100,ko01240,ko04977
MADN0217	HILIC_negative	L-Glutamine	Amino acid and Its metabolites	Amino acids	145.06	146.069	[M-H]-	C5H10N2O3	1	56-85-9	5961	HMDB0000641	18050	5614	C00064	6.12037e+06	2.69129e+06	1.97536e+06	1.18933e+06	1.22378e+06	2.09412e+06	1.40557e+06	1.4968e+06	1.33485e+06	1.39313e+06	1.17859e+06	1.69263e+06	1.65059e+06	2.58665e+06	2.06769e+06	1.99277e+06	1.45718e+06	2.09953e+06	3.61306e+06	2.06778e+06	3.3844e+06	ko00220,ko00230,ko00240,ko00250,ko00470,ko00630,ko00750,ko00910,ko00970,ko01100,ko01230,ko01232,ko01240,ko02010,ko04724,ko04727,ko04964,ko04974,ko04978,ko05230
MADN0229	HILIC_negative	3-Phosphoglyceric acid	Organic acid and Its derivatives	Phosphoric acids	184.99	185.993	[M-H]-	C3H7O7P	1	3443-58-1	439183	HMDB0060180	17794	-	C00197	37548.4	187742	417606	1.17971e+06	512380	911422	336993	847758	1.17421e+06	1.07452e+06	269710	243163	890069	344881	649926	864457	787446	1.06219e+06	1.26659e+06	657697	958905	ko00010,ko00030,ko00260,ko00270,ko00561,ko00630,ko01100,ko01200,ko01230,ko01240,ko04922,ko05230
MADN0244	HILIC_negative	P-Aminobenzoate	Benzene and substituted derivatives	Phenolic acids	136.04	137.048	[M-H]-	C7H7NO2	2	150-13-0	978	HMDB0001392	30753	3261	C00568	2.16739e+06	2.25014e+06	3.64931e+06	4.94011e+06	2.70131e+06	2.51123e+06	1.49556e+06	1.28413e+06	4.85144e+06	4.62996e+06	1.61887e+06	1.58869e+06	1.77061e+06	1.66833e+06	1.69937e+06	1.87834e+06	906541	933385	2.28681e+06	2.21143e+06	2.22462e+06	ko00790,ko01100,ko01240
MADN0262	HILIC_negative	Gly-Val	Amino acid and Its metabolites	Small Peptide	173.09	174.1	[M-H]-	C7H14N2O3	2	1963-21-9	2724807	HMDB0028854	73922	-	C00107	2532.51	2532.51	2532.51	2532.51	2532.51	30222.2	25182.8	27651.8	28283.7	36242.9	30374.6	48928.9	12662.5	28296	34996.5	39345.1	42954.4	31469.8	44263.5	36397	34309.4	ko02010
MADN0272	HILIC_negative	4-Pyridoxic Acid	Heterocyclic compounds	Pteridines and derivatives	182.05	183.053	[M-H]-	C8H9NO4	2	82-82-6	6723	HMDB0000017	17405	239	C00847	166157	92773.7	121662	228430	211847	214082	113359	123898	168453	186521	102463	85550.6	122120	111849	158920	168700	67337.4	61175.5	100321	127722	116106	ko00750,ko01100
MADN0278	HILIC_negative	4-Nitrophenol	Benzene and substituted derivatives	Phenolics	138.02	139.027	[M-H]-	C6H5NO3	2	100-02-7	980	HMDB0001232	16836	4100	C00870	182997	159537	13579.7	418989	243585	67898.7	155604	149054	106254	168081	125231	185417	13579.7	149642	216274	373532	174535	595843	391963	513766	366403	-
MADN0314HN	HILIC_negative	Dethiobiotin	Organic acid and Its derivatives	Organic acid and Its derivatives	273.145	214.132	[M+CH3COO]-	C10H18N2O3	1	533-48-2	445027	HMDB0003581	42280	3351	C01909	77669.2	84414.3	71035.7	99613.9	181045	117187	116835	185145	99329.8	3252.99	67674.2	16265	188169	3252.99	136996	3252.99	3252.99	3252.99	109861	113565	82736.1	ko00780,ko01100,ko01240
MADN0338	HILIC_negative	Hydroxyphenyllactic acid	Organic acid and Its derivatives	Organic acid and Its derivatives	181.05	182.058	[M-H]-	C9H10O4	2	306-23-0	9378	HMDB0000755	17385	5723	C03672	9968.97	9968.97	9968.97	9968.97	9968.97	97427.4	49844.8	78198.9	103810	101211	116268	120108	78569.4	131754	76079.7	77581	89052.2	87751.7	133635	177411	121910	-
MADN0349	HILIC_negative	D-Glucosamine 6-Phosphate	Carbohydrates and Its metabolites	Phosphate sugars	258.04	259.046	[M-H]-	C6H14NO8P	1	3616-42-0	440997	HMDB0001254	15873	6111	C00352	2150.8	2150.8	2150.8	2150.8	38934	64507.1	48838.5	69099.7	12722.5	11530	209574	223978	25753	10754	153426	166699	47387.6	20159.7	73316.8	60744.3	70332.4	ko00250,ko00520,ko01100,ko01250,ko04931,ko05415
MADN0353	HILIC_negative	Vanillyl Alcohol	Benzene and substituted derivatives	Phenolics	153.06	154.063	[M-H]-	C8H10O3	2	498-00-0	62348	HMDB0032012	18353	-	C06317	2357.35	2357.35	2357.35	2357.35	2357.35	2357.35	66793.1	85298.4	68784.4	127202	13670.3	2357.35	2357.35	53569.4	31639.4	26895.1	11786.8	24617.9	18989.8	35132.3	27914.9	-
MADN0417	HILIC_negative	Porphobilinogen	Organic acid and Its derivatives	Organic acid and Its derivatives	225.09	226.095	[M-H]-	C10H14N2O4	2	487-90-1	1021	HMDB0000245	-	-	C00931	2.36583e+06	962285	710719	1.98086e+06	1.19844e+06	1.79776e+06	1.28319e+06	2.2641e+06	1.41111e+06	1.82836e+06	1.23354e+06	1.34719e+06	1.35194e+06	1.00206e+06	1.97519e+06	2.10151e+06	2.04392e+06	2.26434e+06	2.19068e+06	2.02092e+06	2.06437e+06	ko00860,ko01100,ko01240
MADN0428HN	HILIC_negative	Phenyl acetate	Benzene and substituted derivatives	Benzene and substituted derivatives	135.052	136.052	[M-H]-	C8H8O2	1	122-79-2	31229	HMDB0040733	8082	-	C15583	7.60675e+07	7.31427e+07	1.38862e+08	2.07033e+08	7.88311e+07	8.32287e+07	4.13854e+07	3.14329e+07	1.99728e+08	1.67443e+08	4.87612e+07	5.02749e+07	5.1979e+07	4.91443e+07	5.05081e+07	6.13215e+07	2.50737e+07	2.50809e+07	7.60532e+07	7.824e+07	7.48728e+07	-
MADN0440	HILIC_negative	Val-Gly	Amino acid and Its metabolites	Small Peptide	173.09	174.1	[M-H]-	C7H14N2O3	2	686-43-1	6993111	HMDB0029127	-	-	C00107	38807.4	38807.4	38807.4	38807.4	227450	38807.4	277582	379724	343575	489860	356102	328348	274527	194037	313962	267567	341182	243032	359675	296751	298022	ko02010
MADN0445	HILIC_negative	Val-Lys	Amino acid and Its metabolites	Small Peptide	244.17	245.174	[M-H]-	C11H23N3O3	2	22677-62-9	168058	HMDB0029132	-	-	C00107	217360	88662.8	123529	27638.1	45304.2	60746.4	37189.7	25033.9	43284.7	37774.7	22877.8	19540.5	199300	68932.4	61827.8	46965.6	61715.1	50727.1	34623.2	53586.6	36856.3	ko02010
MADN0452	HILIC_negative	Ile-Gly	Amino acid and Its metabolites	Small Peptide	187.11	188.116	[M-H]-	C8H16N2O3	2	868-28-0	6992869	-	-	-	C00107	1587.09	1587.09	33352.5	34369.9	13282	29242.1	10184.1	13206.5	9140.85	15467.7	10291.4	7935.47	32499.9	15889	46978.4	24822.7	45947.7	37362.4	18981.9	14503.6	16013	ko02010
MADN0453	HILIC_negative	Val-Val	Amino acid and Its metabolites	Small Peptide	215.14	216.147	[M-H]-	C10H20N2O3	1	3918-94-3	107475	HMDB0029140	-	-	C00107	22330.7	18103.9	22759.9	20994.9	28946.2	21958.1	16659.8	21623.6	13059.5	14568.8	21647.5	6823.51	22482.2	17388.5	12785.6	12042.3	20676.1	22261.2	20112.8	24533.5	15196.3	ko02010
MADN0454	HILIC_negative	Ala-Ile	Amino acid and Its metabolites	Small Peptide	201.12	202.132	[M-H]-	C9H18N2O3	2	29727-65-9	7408079	HMDB0028690	73805	-	C00107	32992.7	19891.7	2222.4	37017.1	22042.2	22799.7	21709.3	13513.6	13589.9	13282	14601.2	19214.2	11112	20699.1	21818.2	28294	30443.8	12996.2	13510.1	13910.2	18269.2	ko02010
MADN0461*328	HILIC_negative	Ile-Ala	Amino acid and Its metabolites	Small Peptide	201.12	202.132	[M-H]-	C9H18N2O3	2	24787-73-3	7009577	-	-	-	C00107	14144.8	191903	117489	186554	96573.8	121034	81351.3	78746	84047.3	84917	70724.2	73590.2	108996	86251.8	171725	155969	207915	133003	102861	91012.3	116966	ko02010
MADN0465	HILIC_negative	Thr-Val	Amino acid and Its metabolites	Small Peptide	217.12	218.127	[M-H]-	C9H18N2O4	2	99032-17-4	7020902	HMDB0029074	-	-	C00107	52359.1	48044.8	14156.2	59336.3	24851.7	61737.8	25037.3	39429.3	13845.4	25097.6	11962.7	15479.9	22607.2	9337.66	52486.8	49773.3	67374.2	21431	32348.6	35310	30979.1	ko02010
MADN0509	HILIC_negative	D-Xylono-1,4-lactone	Aldehyde,Ketones,Esters	Esters	147.03	148.037	[M-H]-	C5H8O5	2	18423-66-0	439799	-	-	-	-	909704	909704	909704	909704	7.36334e+06	909704	5.9967e+06	4.88645e+06	7.99158e+06	1.02977e+07	7.10853e+06	7.4205e+06	7.23973e+06	6.91775e+06	5.54253e+06	1.04093e+07	4.97513e+06	6.31961e+06	6.19278e+06	4.54852e+06	5.0643e+06	-
MADN0552	HILIC_negative	Inositol 1-phosphate	Alcohol and amines	Alcohols	259.02	260.03	[M-H]-	C6H13O9P	1	573-35-3	107737	HMDB00213	18169	5223	-	1.27628e+06	327298	348728	75729.3	6.07726e+06	1.44075e+07	1.13714e+07	3.49798e+07	4.69808e+06	9.67244e+06	4.8792e+07	5.50677e+07	1.149e+07	4.54574e+06	4.67737e+07	6.42596e+07	1.39085e+07	7.68416e+06	1.65761e+07	1.54051e+07	1.60335e+07	-
MADN0565	HILIC_negative	O-Phospho-L-threonine	Amino acid and Its metabolites	Amino acid derivatives	198.02	199.025	[M-H]-	C4H10NO6P	2	1114-81-4	3246323	HMDB0011185	37525	-	C12147	789734	33706.8	33706.8	1.05376e+06	271091	795593	212219	717855	321336	832305	168534	208712	858866	316209	607395	502185	707314	737271	985661	1.08987e+06	917912	ko00860,ko01100
MADN0577	HILIC_negative	d-Myo-inositol 4-monophosphate ammonium salt	Alcohol and amines	Alcohols	259.02	260.03	[M-H]-	C6H13O9P	1	142760-33-6	71684577	-	-	-	C03546	3.24544e+06	464735	700833	3.77494e+06	2.65212e+07	3.82407e+07	4.71915e+07	9.22217e+07	3.69732e+06	4.67645e+06	1.38223e+08	1.98835e+08	1.08884e+07	3.01554e+06	1.84608e+08	2.1402e+08	5.6967e+07	3.71429e+07	8.99215e+07	7.48822e+07	8.99883e+07	ko00562,ko01100,ko04070
MADN0592	HILIC_negative	L-Cysteinesulfinic acid	Amino acid and Its metabolites	Amino acid derivatives	152	153.01	[M-H]-	C3H7NO4S	2	1115-65-7	1549098	HMDB0000996	16345	-	C00606	1474.88	1474.88	1474.88	1474.88	28918.1	1474.88	18525.5	8616.63	9845	31311.1	7374.42	19212.8	12345.4	12373.1	18128.8	19603.6	25198.7	10136.5	24109.7	18357	28337.6	ko00270,ko00430,ko01100
MADN0605	HILIC_negative	DL-threo-3-isopropylmalic acid	Organic acid and Its derivatives	Organic acid and Its derivatives	175.06	176.068	[M-H]-	C7H12O5	3	113473-21-5	5462261	-	-	-	-	2870.43	2870.43	2870.43	2870.43	2870.43	2870.43	2870.43	2870.43	2870.43	2870.43	2870.43	2870.43	63754.3	2870.43	2870.43	14352.2	2870.43	41803.6	47355.3	35591.4	43611.1	-
MADN0607	HILIC_negative	O-Acetyl-L-serine	Amino acid and Its metabolites	Amino acid derivatives	146.05	147.053	[M-H]-	C5H9NO4	2	5147-00-2	99478	HMDB0003011	17981	3270	C00979	36380	18175.5	12535.6	33467.9	18118	11241	14993.7	24999.9	11886.5	33712.6	6240.75	23737.3	26814.5	14366.5	13742.8	6247.71	22511.5	18740.2	22466.7	9365.79	26220.5	ko00270,ko00920,ko01100,ko01200,ko01230,ko04122
MADN0634	HILIC_negative	Asn-Val	Amino acid and Its metabolites	Small Peptide	230.11	231.122	[M-H]-	C9H17N3O4	3	145314-87-0	7019993	-	-	-	C00107	20058.3	21954.8	16307	8733.25	20025.7	43754.3	11251.2	17509.4	8774.84	21230.1	14988.7	29429.3	28705.1	23750.4	27499.9	41238.5	17522.6	18755	41874.1	36206.7	31917.5	ko02010
MADN0636	HILIC_negative	γ-Glu-Gln	Amino acid and Its metabolites	Small Peptide	274.1	275.112	[M-H]-	C10H17N3O6	2	10148-81-9	150914	HMDB0011738	73707	-	C05283	117220	81622.3	39412.1	242063	70224.2	130044	133099	94607.9	73030.3	72068.2	53395.1	53020.8	102669	81468.6	91589.7	90799.1	105658	150925	169877	203662	169037	-
MADN0641	HILIC_negative	Val-Gln	Amino acid and Its metabolites	Small Peptide	244.13	245.138	[M-H]-	C10H19N3O4	1	42854-54-6	5253209	-	-	-	C00107	75154.6	97129.4	136790	113654	270622	475613	175510	198054	150995	188571	137424	118184	218022	126187	239346	268609	300760	218632	307287	188164	216132	ko02010
MADN0642	HILIC_negative	Val-Asn	Amino acid and Its metabolites	Small Peptide	230.11	231.122	[M-H]-	C9H17N3O4	2	66170-00-1	7020201	HMDB0029122	-	-	C00107	96674	65218.7	57087.7	96092.7	65634.2	56217.8	46212.2	51189	28182.5	67399.5	28099	26248.3	71122.9	43670	61857.2	66878.2	55049.6	49966.6	44343.5	41202.5	68701.1	ko02010
MADN0655	HILIC_negative	Asn-Pro	Amino acid and Its metabolites	Small Peptide	228.1	229.106	[M-H]-	C9H15N3O4	2	-	9920984	-	-	-	C00107	2502.83	15567.4	2502.83	49167.3	36707.5	35431.6	34229.3	26125	12514.2	31087.5	13062.2	21188	33070	17419.6	41073	47242.5	21877.6	29219	46669.7	38094.5	39182.8	ko02010
MADN0683	HILIC_negative	L-Cystine	Amino acid and Its metabolites	Amino acids	239.02	240.024	[M-H]-	C6H12N2O4S2	2	56-89-3	67678	HMDB0000192	16283	5207	C00491	1281.35	1281.35	1281.35	1281.35	1281.35	85760.7	28822.2	16644.3	15346.4	40222.3	6406.77	17947.4	8524.52	8583.09	6681.71	1281.35	15330.8	22983.6	20304.9	21152	21143.3	ko00270,ko01100,ko02010,ko04216,ko04974
MADN0684	HILIC_negative	LPE(18:0/0:0)	GP	LPE	480.31	481.317	[M-H]-	C23H48NO7P	1	-	9547068	HMDB0011130	75036	-	C04438	775194	759816	1.36791e+06	676173	1.79429e+06	1.55257e+06	1.87115e+06	1.20186e+06	1.38288e+06	1.40278e+06	2.09533e+06	1.70387e+06	876457	604778	677808	814923	575928	683883	1.13249e+06	966231	1.0791e+06	ko00564
MADN0710	HILIC_negative	2-Dodecylbenzenesulfonic acid	Organic acid and Its derivatives	Sulfonic acids	325.18	326.192	[M-H]-	C18H30O3S	1	27176-87-0	25457	HMDB0031031	-	-	-	1.43904e+07	1.38202e+07	1.1737e+06	2.37084e+07	2.71093e+06	1.83037e+06	2.09257e+06	6.2912e+06	2.7861e+06	2.80244e+06	2.36326e+06	2.61215e+06	8.15878e+06	2.34541e+06	2.07701e+06	6.43854e+06	2.21267e+06	3.93788e+06	7.82308e+06	7.15779e+06	7.3278e+06	-
MADN0716	HILIC_negative	L-Alanine	Amino acid and Its metabolites	Amino acids	88.04	89.0477	[M-H]-	C3H7NO2	2	56-41-7	5950	HMDB0000161	16977	-	C00041	1.85443e+07	8.63312e+06	9.20871e+06	1.03176e+07	5.0681e+06	8.40534e+06	6.12941e+06	7.82609e+06	5.59889e+06	5.29275e+06	5.50514e+06	6.02212e+06	1.32837e+07	4.30026e+06	9.9115e+06	1.02809e+07	9.74828e+06	9.93876e+06	8.79668e+06	9.56298e+06	8.61906e+06	ko00250,ko00270,ko00430,ko00450,ko00470,ko00970,ko01100,ko01200,ko01210,ko01230,ko02010,ko04122,ko04974,ko04978,ko05230
MADN0722*323	HILIC_negative	Isocitric acid	Organic acid and Its derivatives	Organic acid and Its derivatives	191.02	192.027	[M-H]-	C6H8O7	1	320-77-4	1198	HMDB0000193	30887	3328	C00311	6.74959e+06	1.24345e+06	1.56247e+06	5.9789e+06	812717	2.46621e+06	3.11622e+06	6.9443e+06	4.05704e+06	2.92659e+06	2.29678e+06	1.26234e+06	5.71227e+06	2.62194e+06	6.41788e+06	4.63957e+06	1.84105e+07	1.65226e+07	6.63155e+06	7.67197e+06	7.57594e+06	ko00020,ko00630,ko01100,ko01200,ko01210,ko01230,ko01240,ko04922,ko05230
MADN0723	HILIC_negative	p-Tolyl Sulfate	Organic acid and Its derivatives	Sulfonic acids	187.01	188.014	[M-H]-	C7H8O4S	2	3233-58-7	4615423	-	-	-	-	772711	444999	716737	1.1312e+06	514977	781280	894234	942306	1.40103e+06	803208	641007	689260	2.46828e+06	1.62481e+06	658388	1.5373e+06	1.37068e+06	941083	672579	531350	606549	-
MADN0805	HILIC_negative	Glutathione Oxidized	Amino acid and Its metabolites	Small Peptide	611.14	612.152	[M-H]-	C20H32N6O12S2	1	27025-41-8	65359	HMDB0003337	17858	6893	C00127	575.338	575.338	575.338	575.338	26859.2	54343.1	2876.69	22453.2	8578.53	26727.6	6449.7	8406.11	36197.4	5562.94	18084.3	33806.5	55839.3	35512.9	21233.8	10736.2	16753.6	ko00480,ko01100,ko01240,ko04216,ko04918,ko05208,ko05415
MADN0819	HILIC_negative	L-Homocitrulline	Amino acid and Its metabolites	Amino acids	188.1	189.111	[M-H]-	C7H15N3O3	2	1190-49-4	65072	HMDB0000679	17443	46	C02427	204436	112527	72934.4	3635.38	105557	133221	37688.5	33378.5	18176.9	63710.9	48756.6	84096.9	46352.7	121951	28386.7	35993.3	29810.6	32464.9	96879.5	64779.1	90529.7	-
MADN0849	HILIC_negative	Nα-Acetyl-L-glutamine	Amino acid and Its metabolites	Amino acid derivatives	187.07	188.08	[M-H]-	C7H12N2O4	2	2490-97-3	25561	HMDB0006029	21553	-	D07063	326062	143610	125410	239597	75340.9	97937.5	106666	274551	115228	292251	152313	105580	88631.7	151669	238371	179079	111520	139178	192586	170032	199013	-
MADN0870	HILIC_negative	Ubiquinone-2	CoEnzyme and vitamins	CoEnzyme and vitamins	317.18	318.183	[M-H]-	C19H26O4	2	606-06-4	5280346	HMDB0006709	46372	-	C00399	20725.7	49543.5	12906.4	20790.9	4829	23970.9	32652.6	36558.7	23515.7	46609.5	12008.6	4882.11	6319.75	19161.1	43196.8	43310.9	21000.4	24818.3	40828.4	38458.8	16253.6	ko01100,ko01240
MADN0872*302	HILIC_negative	Trans-4-Hydroxy-L-Proline	Amino acid and Its metabolites	Amino acid derivatives	130.05	131.058	[M-H]-	C5H9NO3	2	51-35-4	5810	HMDB0000725	18095	257	C01157	444724	286660	151717	316796	159868	373695	226694	283170	203454	215027	181426	225862	340625	170127	365325	308045	313727	339585	306206	205905	378933	ko00330,ko00470,ko01100,ko02010
MADN0878	HILIC_negative	4-hydroxyisophthalic acid	Benzene and substituted derivatives	Phenolic acids	181.01	182.022	[M-H]-	C8H6O5	2	636-46-4	12490	-	-	-	C21168	156313	53922.5	52687.8	47793.8	26793	54264.7	25612.7	61745	15062	51103.4	44824.9	31837.1	3012.4	19355.9	38032.1	26797.7	60661.1	62390.7	48025.1	54217.1	50446.8	-
MADN0880HN	HILIC_negative	Isoeugenol	Benzene and substituted derivatives	Phenolics	145.062	164.084	[M-H2O-H]-	C10H12O2	1	5932-68-3	853433	HMDB0005802	50545	-	C10469	4.81878e+06	2.07175e+06	2.14354e+06	1.45848e+06	1.35956e+06	1.88686e+06	1.34386e+06	1.39095e+06	1.8944e+06	1.41899e+06	1.28624e+06	1.93862e+06	2.02581e+06	2.58278e+06	2.26769e+06	1.86894e+06	1.46352e+06	1.92203e+06	3.67715e+06	2.19953e+06	3.21204e+06	-
MADN0890	HILIC_negative	Lumichrome	Heterocyclic compounds	Heterocyclic compounds	241.07	242.08	[M-H]-	C12H10N4O2	1	1086-80-2	5326566	-	-	-	C01727	265000	198079	139148	283670	158239	125298	126617	157079	163356	67294.4	93037	146705	113065	259159	174868	228394	155812	201104	193398	177572	188573	ko00740
MADN0898	HILIC_negative	Pyridoxal	Heterocyclic compounds	Pteridines and derivatives	166.05	167.058	[M-H]-	C8H9NO3	2	66-72-8	1050	HMDB0001545	17310	6312	C00250	25592.4	31138.4	34690.2	30790.3	135641	149603	44119.1	44905.3	63807.9	66303.7	45443.7	42134.8	40997	5118.48	25859	40951.5	35930.1	5118.48	42603.6	55592.9	44047.3	ko00750,ko01100,ko01240,ko04977
MADN0916HN	HILIC_negative	Theobromine	Nucleotide and Its metabolites	Nucleotide and Its metabolites	239.074	180.065	[M+CH3COO]-	C7H8N4O2	1	83-67-0	5429	HMDB0002825	28946	1456	C07480	1.65189e+07	5.48968e+06	1.53793e+06	1.12452e+07	8.25475e+06	8.86488e+06	8.36324e+06	1.57713e+07	7.01626e+06	6.56952e+06	5.6482e+06	9.70547e+06	2.19617e+06	7.7172e+06	1.02563e+07	2.17779e+07	5.43374e+06	9.0929e+06	1.88017e+07	1.66435e+07	1.71586e+07	ko00232,ko01100
MADN0933	HILIC_negative	Diethanolamine	Alcohol and amines	Amines	104.07	105.079	[M-H]-	C4H11NO2	2	111-42-2	8113	HMDB0004437	28123	3239	C06772	47089.3	39036.4	40597.7	22317.4	22647.8	19046.2	21594.2	25454.5	22401	17105.8	20663	28992.4	36306.8	38975.8	30475	24159.8	26549.7	18684.9	27521.1	17277.3	30470.5	ko00564
MADN1006	HILIC_negative	Guanosine	Nucleotide and Its metabolites	Nucleotide and Its metabolites	282.08	283.092	[M-H]-	C10H13N5O5	1	118-00-3	135398635	HMDB0000133	16750	87	C00387	173967	196102	484444	556643	335307	504939	223351	249541	966014	891718	238267	305655	208526	165961	443844	390763	219464	121289	354111	380978	364422	ko00230,ko01100,ko01232,ko02010
MADN1013	HILIC_negative	Thymidine	Nucleotide and Its metabolites	Nucleotide and Its metabolites	241.08	242.09	[M-H]-	C10H14N2O5	1	50-89-5	5789	HMDB0000273	17748	3375	C00214	55639	48659	76890.3	69221.2	43171.6	41148.5	37129.1	33672.5	23946.2	47634.3	22733.6	36050.6	14818.1	34930.6	20589.9	35717.2	26169.6	25656.7	53412.4	34781.3	38570.8	ko00240,ko01100,ko01232
MADN1014	HILIC_negative	13-methylmyristic acid	FA	FFA	241.22	242.225	[M-H]-	C15H30O2	2	2485-71-4	151014	HMDB0061707	39250	-	-	1.06448e+06	1.01047e+06	565737	971459	584985	551119	809290	778234	441449	353554	407129	689593	420257	999915	616882	765013	623667	716533	997325	784172	1.00849e+06	-
MADN1017	HILIC_negative	Uridine	Nucleotide and Its metabolites	Nucleotide and Its metabolites	243.06	244.07	[M-H]-	C9H12N2O6	1	58-96-8	6029	HMDB0000296	16704	90	C00299	1.81532e+06	2.71947e+06	1.01121e+07	21223.3	5.90072e+06	5.70621e+06	1.91162e+06	1.81885e+06	1.48667e+07	1.31094e+07	1.1529e+06	1.02831e+06	7.07795e+06	5.55604e+06	3.22684e+06	3.4323e+06	1.47283e+06	1.40452e+06	5.12374e+06	5.91264e+06	4.87385e+06	ko00240,ko01100,ko01232,ko02010
MADN1093HN	HILIC_negative	Allopurinol	Nucleotide and Its metabolites	Nucleotide and Its metabolites	135.032	136.039	[M-H]-	C5H4N4O	1	315-30-0 | 180749-08-0 | 180749-06-8 | 73334-58-4 | 180749-09-1 | 180749-07-9 | 184789-03-5 | 291279-53-3	135401907	HMDB0014581	40279	-	-	2.96939e+07	2.28337e+07	2.34683e+07	3.57569e+06	2.07038e+07	2.07595e+07	1.94738e+07	2.11424e+07	2.03223e+07	2.0285e+07	2.30692e+07	2.21658e+07	2.03717e+07	2.03708e+07	2.04728e+07	2.68461e+07	2.04225e+07	2.28191e+07	2.00104e+07	1.78784e+07	2.05753e+07	-
MADN1114	HILIC_negative	Citramalic Acid	Organic acid and Its derivatives	Organic acid and Its derivatives	147.03	148.037	[M-H]-	C5H8O5	2	597-44-4	1081	HMDB0000426	15584	5415	C00815	2.89955e+06	7621.59	7621.59	701228	847427	474038	68388.2	120971	81456.3	213037	69398.7	146746	129558	38108	533609	401255	542202	488835	513594	668693	768317	-
MADN1461	HILIC_negative	FFA(20:2)	FA	FFA	307.26	308.272	[M-H]-	C20H36O2	1	2091-39-6	6439848	HMDB0005060	73731	-	C16525	724322	740123	44092.5	392249	220463	267367	300750	329105	367637	355710	457148	602244	766192	250092	288139	434685	276644	397634	252190	402829	402620	ko01040
MADN1500*346	HILIC_negative	16-Dehydroprogesterone	Hormones and hormone related compounds	Hormones and hormone related compounds	311.2	312.209	[M-H]-	C21H28O2	2	1096-38-4	101964	HMDB0000995	18204	5926	C03207	1.08488e+06	1.30038e+06	608876	3.36155e+06	476427	263760	463459	1.75003e+06	258107	405896	430693	311357	276515	344039	364357	1.04982e+06	277190	1.26753e+06	2.81131e+06	3.71129e+06	2.99963e+06	-
MADN1502	HILIC_negative	Trenbolone-acetate	CoEnzyme and vitamins	CoEnzyme and vitamins	311.16	312.173	[M-H]-	C20H24O3	2	10161-34-9	66359	-	-	-	D06211	585782	813563	717583	1.57464e+06	735348	1.11696e+06	1.50379e+06	5.37947e+06	1.21867e+06	1.08519e+06	865502	1.31342e+06	489265	1.39221e+06	811696	4.51941e+06	954246	3.72088e+06	1.77498e+06	1.88428e+06	1.97865e+06	-
MADN1513	HILIC_negative	5-Hydroxyindole-3-Acetic Acid	Heterocyclic compounds	Indole and Its derivatives	190.05	191.058	[M-H]-	C10H9NO3	2	54-16-0	1826	HMDB0000763	27823	2975	C05635	7762.53	3565.77	623.952	3119.76	99533.6	66290.2	67744.4	206753	365295	356976	350697	400072	326760	330154	305304	279318	296482	387047	147046	223827	362713	ko00380,ko01100,ko04726
MADN1568	HILIC_negative	Glycerol 3-Phosphate	Organic acid and Its derivatives	Phosphoric acids	171.01	172.014	[M-H]-	C3H9O6P	2	57-03-4	754	HMDB0000126	15978	5161	C00093	969087	2.38993e+06	2.55765e+06	2.47033e+06	4.02448e+06	2.14559e+06	3.71248e+06	4.55253e+06	4.77089e+06	1.87996e+06	2.181e+07	2.85158e+07	7.31556e+06	6.57483e+06	2.44329e+06	3.63572e+06	4.06099e+06	4.77458e+06	2.52752e+06	193817	3.24467e+06	ko00561,ko00564,ko01100,ko02010,ko05231
MADN1571	HILIC_negative	Pregnenolone monosulfate	Hormones and hormone related compounds	Hormones and hormone related compounds	395.19	396.197	[M-H]-	C21H32O5S	2	1247-64-9	105074	HMDB0000774	-	5740	C18044	38832.9	24094.9	14719.8	39072	9475.03	10079.6	1895.01	35172.4	1895.01	1895.01	1895.01	1895.01	1895.01	1895.01	1895.01	1895.01	1895.01	13157	26985.6	40446.6	47818.6	ko00140,ko01100
MADN1589	HILIC_negative	Traumatic acid	Organic acid and Its derivatives	Organic acid and Its derivatives	227.13	228.136	[M-H]-	C12H20O4	2	6402-36-4	5283028	HMDB0000933	545687	5882	C16308	19755.6	3951.12	3951.12	54830.5	86342.1	138064	77310.9	111439	64650.4	151500	50042.6	62779.9	152303	72661	74248.6	134717	118301	88941.6	61666.1	53766	79156.6	ko00592
MADN1712	HILIC_negative	FFA(17:1)	FA	FFA	267.23	268.24	[M-H]-	C17H32O2	2	29743-97-3	5312435	-	-	-	-	1.54778e+06	1.86863e+06	158618	1.80773e+06	1.03503e+06	1.43316e+06	1.37664e+06	1.43351e+06	793090	797925	1.04801e+06	1.4327e+06	158618	1.50957e+06	1.60696e+06	1.80751e+06	882472	1.69818e+06	1.21512e+06	1.60366e+06	1.61525e+06	-
MADN1714	HILIC_negative	Isokaurenoic acid	Organic acid and Its derivatives	Organic acid and Its derivatives	301.22	302.225	[M-H]-	C20H30O2	2	6730-83-2	73062	-	-	-	C11874	2.5813e+06	2.48585e+06	655314	1.89945e+06	2.87131e+06	4.13663e+06	3.73331e+06	4.17946e+06	3.2753e+06	2.35067e+06	2.58716e+06	2.79784e+06	423185	2.44561e+06	2.6321e+06	3.78326e+06	2.67871e+06	2.10307e+06	3.16462e+06	3.66073e+06	3.27131e+06	ko01100
MADN1754	HILIC_negative	Dimethyl-Fumarate	Aldehyde,Ketones,Esters	Esters	143.03	144.042	[M-H]-	C6H8O4	2	624-49-7	637568	HMDB0031257	35460	-	D03846	49954.7	6592.56	6592.56	32962.8	86877.6	130888	61237.4	77267.4	58811.1	127759	50555.4	89423.2	157147	59916.2	93519.4	93522.4	115565	89165.3	104767	63040.3	106028	-
MADN1783	HILIC_negative	Fluorescein	Benzene and substituted derivatives	Benzene and substituted derivatives	331.06	332.068	[M-H]-	C20H12O5	2	2321-07-5	16850	HMDB0014831	31624	-	D01261	2500.49	14487.7	20856.5	12502.5	16493.5	40779.7	2500.49	2500.49	2500.49	2500.49	2500.49	2500.49	23113.9	16134.2	42128	35920.7	24296.5	20261.2	23652.1	28240	27200.2	-
MADN1784	HILIC_negative	Methyl-furan-2-carboxylate	Heterocyclic compounds	Heterocyclic compounds	125.02	126.032	[M-H]-	C6H6O3	2	611-13-2	11902	HMDB0029750	-	-	-	96284.7	86676.1	52717.5	89318.2	51997.7	35340.4	27224.5	78689.3	11901.7	67611.4	42766.8	37373.3	2380.35	82326.8	2380.35	44708.5	2380.35	26979.2	49947.7	35603.2	42556	-
MADN1875	HILIC_negative	D-threo-Isocitric acid	Organic acid and Its derivatives	Organic acid and Its derivatives	191.02	192.027	[M-H]-	C6H8O7	1	6061-97-8	5318532	HMDB0001874	151	3328	-	9.34551e+06	2.36996e+06	3.84707e+06	1.58674e+07	1.53471e+06	3.03571e+06	5.14909e+06	1.40835e+07	2.1728e+06	4.94886e+06	3.16724e+06	3.44064e+06	1.19993e+07	4.58308e+06	8.63593e+06	7.0929e+06	1.73348e+07	1.43803e+07	8.91592e+06	5.37863e+06	9.18893e+06	-
MADN1927	HILIC_negative	Cotinine-N-Oxide	Heterocyclic compounds	Heterocyclic compounds	191.08	192.09	[M-H]-	C10H12N2O2	2	36508-80-2	9815514	HMDB0001411	89087	6227	-	9.86194e+06	2.22377e+06	5.06114e+06	7.24674e+06	1.24411e+06	3.10211e+06	5.31617e+06	1.3419e+07	2.53521e+06	6.81361e+06	4.54606e+06	3.31522e+06	1.4716e+07	4.97371e+06	7.75725e+06	7.96269e+06	1.23453e+07	1.09237e+07	6.13679e+06	7.05069e+06	6.93598e+06	-
MADN1987	HILIC_negative	6-Benzylaminopurine	Nucleotide and Its metabolites	Nucleotide and Its metabolites	224.09	225.101	[M-H]-	C12H11N5	2	1214-39-7	62389	HMDB0039238	29022	-	C11263	9165.09	16957.1	48003.4	21317.3	13580.3	24389.4	6117.14	22580.5	13820.1	18620	15462.1	5324.77	45312.7	12131.9	14852.8	28774.4	13824.4	9348.74	38618.1	25635	23967.6	-
MADN2015*310	HILIC_negative	Pimelic acid	Organic acid and Its derivatives	Organic acid and Its derivatives	159.07	160.074	[M-H]-	C7H12O4	2	111-16-0	385	HMDB0000857	30531	3280	C02656	2.48192e+06	2.67739e+06	3.91403e+06	7.20477e+06	1.03141e+07	1.12355e+07	8.95515e+06	6.75832e+06	3.90819e+06	2.73942e+06	4.14243e+06	1.10583e+07	1.57027e+07	8.26667e+06	8.91758e+06	8.25295e+06	6.83928e+06	6.34779e+06	6.36361e+06	4.9859e+06	7.54733e+06	ko00780,ko01100,ko01240
MADN2029	HILIC_negative	Indole	Heterocyclic compounds	Indole and Its derivatives	116.05	117.058	[M-H]-	C8H7N	2	120-72-9	798	HMDB0000738	16881	286	C00463	3.01088e+06	2.88116e+06	2.21283e+06	2.76803e+06	2.5319e+06	2.89949e+06	3.5533e+06	3.59895e+06	3.20697e+06	2.58688e+06	3.42678e+06	3.73582e+06	1.7021e+06	3.5836e+06	2.55132e+06	4.97348e+06	2.71649e+06	2.8128e+06	2.54747e+06	2.9508e+06	2.75708e+06	ko00380,ko00400,ko01100,ko04974
MADN2046	HILIC_negative	12-Hydroxyoctadecanoic acid	FA	FFA	299.26	300.266	[M-H]-	C18H36O3	1	106-14-9	7789	HMDB0061706	85208	-	-	12025.1	12025.1	94668.5	12025.1	164950	110609	143167	96849.5	60125.7	12025.1	12025.1	12025.1	12025.1	12025.1	12025.1	12025.1	12025.1	84616.8	162362	129821	108666	-
MADN2053	HILIC_negative	Xanthosine-5'-monophosphate	Nucleotide and Its metabolites	Nucleotide and Its metabolites	363.03	364.042	[M-H]-	C10H13N4O9P	2	25899-70-1	73323	HMDB0001554	15652	-	C00655	9451.02	1890.2	11406.2	73107	106210	151209	83112.3	68882.2	83479.6	73755.9	62766.4	62964.9	74228.8	95601.8	98898.8	114210	78954.1	95844.2	104118	36828.7	84096.3	ko00230,ko01100,ko01232
MADN2060	HILIC_negative	Dehydrolithocholic acid	Bile acids	Bile acids	373.27	374.282	[M-H]-	C24H38O3	3	1553-56-6	5283906	-	-	-	C03070	427785	190964	383762	527781	239423	174789	282295	264686	34957.9	235958	272289	297504	237275	330428	220584	283745	540737	250955	492361	346315	367618	-
MADN2075	HILIC_negative	Auraptene	Benzene and substituted derivatives	Benzene and substituted derivatives	297.15	298.157	[M-H]-	C19H22O3	2	495-02-3	1550607	HMDB0034054	-	-	-	263923	416980	328143	715969	460025	637132	738289	3.10355e+06	640471	680440	569457	559174	267107	683116	351708	2.30036e+06	346842	1.44348e+06	965732	1.02607e+06	897331	-
MADN2096	HILIC_negative	4-Methylbenzamide-oxime	Benzene and substituted derivatives	Benzene and substituted derivatives	149.07	150.079	[M-H]-	C8H10N2O	2	19227-13-5	209113	-	-	-	-	4191.6	57874.7	109166	89329.7	4191.6	29413.4	20958	24186.1	51568.4	30047.8	40452	30168	61382.1	83325.5	26134.2	55457.4	36896	33933.7	61157.8	64128	47621.4	-
MADN2188	HILIC_negative	3-((6-(3-aminophenyl)-7H-pyrrolo[2,3-d]pyrimidin-4-yl)oxy)phenol	Heterocyclic compounds	Pyridine and pyridine derivatives	317.1	318.112	[M-H]-	C18H14N4O2	2	601514-19-6	9549289	-	-	-	-	23570.2	4495.25	16783.1	7553.2	10082.1	11706.5	13141.8	18253.8	4580.5	5892.3	10350.6	19448.5	899.051	16720.9	4518.91	24915.6	899.051	25500.6	29337.6	32895.5	30753.9	-
MADN2219HN	HILIC_negative	Endomorphin 2	Heterocyclic compounds	Heterocyclic compounds	570.261	571.279	[M-H]-	C32H37N5O5	1	-	-	HMDB0005774	297398	-	-	196023	109028	248560	266204	317158	460966	454116	334023	757131	471291	898810	978527	349225	654736	523801	923599	655394	356775	173321	170293	200581	-
MADN2328	HILIC_negative	Asn-Trp	Amino acid and Its metabolites	Small Peptide	317.12	318.133	[M-H]-	C15H18N4O4	2	-	18218187	-	-	-	C00107	101180	15591.1	14976.6	2995.33	120072	381073	98205.3	282842	34289.1	87116	23068.3	121090	477391	115474	363337	519177	457386	186936	219770	175344	269104	ko02010
MADN2333	HILIC_negative	γ-Glu-Lys	Amino acid and Its metabolites	Small Peptide	274.14	275.148	[M-H]-	C11H21N3O5	2	-	7015704	-	-	-	C00107	5265.75	5265.75	5265.75	5265.75	48457.9	55462.7	41572	51441.7	60188.2	90919.4	42585.4	26328.8	122032	60806.5	46523.3	73000.9	102419	67689.8	68231.7	51524.8	71987.9	ko02010
MADN2395	HILIC_negative	Ile-Thr	Amino acid and Its metabolites	Small Peptide	231.13	232.142	[M-H]-	C10H20N2O4	1	59652-61-8	18218220	HMDB0028917	-	-	C00107	262348	114480	22896	223408	164874	627324	310963	466171	198903	252575	222264	312488	218951	186015	381608	534490	399359	375915	327255	285303	344622	ko02010
MADN2408	HILIC_negative	3-aminobenzamide	Benzene and substituted derivatives	Benzene and substituted derivatives	135.06	136.064	[M-H]-	C7H8N2O	2	3544-24-9	1645	-	-	-	-	1.33633e+07	1.23573e+07	1.97666e+07	2.5872e+07	1.27397e+07	1.21888e+07	7.00554e+06	5.50405e+06	2.26612e+07	2.1172e+07	7.53162e+06	7.59069e+06	8.65752e+06	7.53693e+06	7.69731e+06	8.96993e+06	4.11069e+06	4.31853e+06	1.04383e+07	1.07997e+07	1.10787e+07	-
MADN2416	HILIC_negative	Thr-Ile	Amino acid and Its metabolites	Small Peptide	231.13	232.142	[M-H]-	C10H20N2O4	2	-	18218246	-	-	-	C00107	80372.5	62868.2	65623.4	112034	99682.8	179425	43724.3	106082	38704.1	17298.4	29744	31882	41595	36884.9	83613.8	117729	103122	108750	88729.1	95643.6	82923.9	ko02010
MADN2427	HILIC_negative	Trp-Ser	Amino acid and Its metabolites	Small Peptide	290.11	291.122	[M-H]-	C14H17N3O4	2	133101-40-3	7009660	-	-	-	C00107	16907.1	16907.1	16907.1	16907.1	16907.1	220384	305576	170290	116542	84535.5	92417	171548	241800	321667	173903	151345	149303	189680	279835	232320	154438	ko02010
MADN2579	HILIC_negative	Asp-Lys	Amino acid and Its metabolites	Small Peptide	260.13	261.132	[M-H]-	C10H19N3O5	2	5891-51-0	6427003	HMDB0004987	73829	-	C00107	25531.4	1885.38	9426.9	28403.3	18722.5	29633.6	20040	32292.1	10702.6	40671	13500.9	13640.1	43806.6	26683.5	37278.4	31579.3	46295.9	51514.6	49699.1	68403.7	39539.1	ko02010
MADN2580	HILIC_negative	Lys-Asp	Amino acid and Its metabolites	Small Peptide	260.13	261.132	[M-H]-	C10H19N3O5	2	20556-18-7	6426943	HMDB0028947	-	-	C00107	46076.3	9754.35	4820.15	25875.7	19234	19808.7	19158.3	27165.3	21456.4	25972.7	16952	23852.5	50882	39012.3	34593.9	46394.7	51112.5	53113.3	43957	34834.8	43634	ko02010
MADN3022	HILIC_negative	5-Hydroxymethyluridine	Nucleotide and Its metabolites	Nucleotide and Its metabolites	273.07	274.08	[M-H]-	C10H14N2O7	2	30414-00-7	121698	-	-	-	-	1412.16	1412.16	1412.16	1412.16	12261.3	10499.5	13408.7	12902.9	10901.6	18728.3	7958.53	1412.16	9250.58	7060.81	10778.4	11297	10284.6	11927.6	18098.4	15943.9	10180.5	-
MADN3031	HILIC_negative	Undecanedioic acid	FA	FFA	215.13	216.136	[M-H]-	C11H20O4	2	1852-04-6	15816	HMDB0000888	73713	5846	-	2494.16	2494.16	2494.16	33588.8	39346.7	36806	2494.16	27462.4	2494.16	25558.6	2494.16	12470.8	40600.7	2494.16	24338.4	29946.8	2494.16	21216.8	25582.5	40022	43060.7	-
MADN3090	HILIC_negative	2'-O-methylinosine	Nucleotide and Its metabolites	Nucleotide and Its metabolites	281.09	282.096	[M-H]-	C11H14N4O5	1	3881-21-8	135412763	-	-	-	-	339390	335311	272975	277343	314354	340641	191031	172479	239297	220767	182778	261924	176279	141854	198478	234764	191732	215922	248871	276621	255090	-
MADN3152HN	HILIC_negative	Isovalerylcarnitine	FA	CAR	290.159	245.163	[M+HCOO]-	C12H23NO4	1	31023-24-2	6426851	HMDB0000688	73025	5657	-	19258.9	25265.5	9268.83	24926.6	16981.4	48930.6	17256.4	29166.6	21635	22009	11454.3	36971.4	27203.6	33155	23475	42871.1	45641.2	56271.1	36374.2	38340.3	47983	-
MADN3352	HILIC_negative	(20S)-20-Hydroxypregn-4-en-3-one	Hormones and hormone related compounds	Hormones and hormone related compounds	315.23	316.24	[M-H]-	C21H32O2	2	145-14-2	8956	HMDB0003069	36729	2125	-	196234	38993.1	42191	58671.7	86902.7	60880.2	63821.6	204982	65606.1	75911.7	109205	86912.8	63704.2	152092	105820	196090	78198.5	107351	263591	261608	376971	-
MADN3383	HILIC_negative	Norcholic acid	Bile acids	Bile acids	393.26	394.272	[M-H]-	C23H38O5	2	60696-62-0	158738	-	-	-	-	1123.52	1123.52	1123.52	1123.52	1123.52	18992.9	1123.52	1123.52	1123.52	16001.1	1123.52	12195.6	18597.2	11150.2	20024	13190.7	17866.4	5617.61	15101.5	25868.9	19103.7	-
MADN3395HN	HILIC_negative	Paramethasone acetate	Hormones and hormone related compounds	Hormones and hormone related compounds	433.195	434.21	[M-H]-	C24H31FO6	1	1597-82-6	443928	-	-	-	-	1.82191e+07	5.73111e+06	6.24251e+06	1.60053e+07	3.05044e+06	7.31894e+06	3.29182e+06	9.06943e+06	3.57771e+06	8.80669e+06	3.81989e+06	5.7951e+06	6.62276e+06	2.23604e+06	1.08842e+07	1.29164e+07	1.60559e+07	1.26115e+07	1.33821e+07	1.28092e+07	1.43455e+07	-
MADN3406	HILIC_negative	Isoallolithocholic acid	Bile acids	Bile acids	375.29	376.298	[M-H]-	C24H40O3	2	2276-93-9	94228	HMDB0000713	-	5681	-	71482.2	86864.4	27772.2	39483.5	46517.7	40165.3	33813.9	34628.4	61630.6	45003.6	60224.3	58152.4	69803.8	66793.6	107724	40280.2	84188.9	58642.3	42220.9	52455.6	42998.4	-
MADN3700	HILIC_negative	alpha-D-glucose-1-phosphate	Carbohydrates and Its metabolites	Phosphate sugars	259.02	260.03	[M-H]-	C6H13O9P	1	59-56-3	65533	HMDB0001586	16077	6331	-	882869	882869	882869	882869	2.68893e+07	5.97847e+07	4.04225e+07	1.21784e+08	4.41435e+06	7.34007e+06	1.01365e+08	1.02233e+08	1.50541e+07	5.139e+06	1.97272e+08	1.96016e+08	4.76045e+07	2.62045e+07	1.08495e+08	8.27417e+07	8.49313e+07	-
MADN3870	HILIC_negative	Spongouridine	Nucleotide and Its metabolites	Nucleotide and Its metabolites	243.06	244.07	[M-H]-	C9H12N2O6	1	3083-77-0	18323	-	-	-	-	56256	8357.83	261451	577105	202723	196754	90240	68810.3	428920	400484	45119	41789.2	249125	170360	132216	95478.9	54392.9	42768.7	203255	156540	154686	-
MADN3875HN	HILIC_negative	2'-Deoxyuridine 5'-monophosphate	Nucleotide and Its metabolites	Nucleotide and Its metabolites	307.035	308.041	[M-H]-	C9H13N2O8P	1	964-26-1	65063	HMDB0001409	17622	6225	C00365	245717	245717	245717	245717	5.30796e+06	3.84484e+06	2.80562e+06	3.61802e+06	1.96526e+06	2.78113e+06	1.55413e+06	2.39823e+06	1.7802e+06	1.22858e+06	1.70913e+06	2.47214e+06	3.43315e+06	2.57891e+06	2.67542e+06	5.80517e+06	2.92058e+06	ko00240,ko01100,ko01232,ko01523
MADN3933	HILIC_negative	Tetracosanoic acid	FA	FFA	367.36	368.365	[M-H]-	C24H48O2	1	557-59-5	11197	-	-	-	-	535887	571119	707967	438134	159493	127447	92623.3	71845.8	104152	84691.5	185235	194535	14369.2	248061	251396	223583	210695	255750	170831	129676	213410	-
MADN3969	HILIC_negative	Docosadienoate (22:2n6)	FA	Oxidized lipids	335.3	336.303	[M-H]-	C22H40O2	2	17735-98-7	5312554	-	-	-	-	3482.11	3482.11	3482.11	97212.9	3482.11	3482.11	45737.7	136761	69016.6	74268.9	86600.3	66695.2	3482.11	58868.3	17410.5	186051	63692.4	77864.1	109309	61270.4	86869.5	-
MADN4012	HILIC_negative	Uridine-5'-diphospho-N-acetylgalactosamine?disodium?salt	Nucleotide and Its metabolites	Nucleotide and Its metabolites	606.08	607.082	[M-H]-	C17H27N3O17P2	2	528-04-1	445675	HMDB0000290	16264	5281	C00043	12079.2	12079.2	12079.2	12079.2	12079.2	122729	106771	408994	152310	160442	153987	233013	141495	214898	117845	60396	98997.3	128880	152101	132264	143359	ko00520,ko00524,ko01100,ko01250,ko04931,ko05415
MADN4090	HILIC_negative	3-Methylglutaconic acid	Organic acid and Its derivatives	Organic acid and Its derivatives	143.04	144.042	[M-H]-	C6H8O4	3	5746-90-7	1551553	HMDB0000522	37245	5507	-	27441.9	1741.82	1741.82	1741.82	1741.82	1741.82	9973.95	9353.97	14992.7	1741.82	1741.82	1741.82	13111.5	1741.82	14352	8709.09	13143.5	11874.7	18059.1	21888.4	14334.7	-
MADN4091	HILIC_negative	Garcinia acid	Organic acid and Its derivatives	Organic acid and Its derivatives	207.02	208.022	[M-H]-	C6H8O8	2	27750-10-3	123908	HMDB0031159	-	-	-	2.97786e+06	1.4332e+06	1.33917e+06	3.12614e+06	1.71844e+06	2.62494e+06	1.65506e+06	2.65468e+06	1.19268e+06	3.18231e+06	1.68487e+06	1.67319e+06	1.91178e+06	1.22407e+06	2.83362e+06	2.51573e+06	3.10497e+06	3.44016e+06	2.69971e+06	3.00025e+06	2.80487e+06	-
MADN4129	HILIC_negative	Heneicosanoic acid	FA	FFA	325.31	326.318	[M-H]-	C21H42O2	2	2363-71-5	16898	-	-	-	-	2.69302e+07	2.52209e+07	1.05094e+07	3.6207e+07	8.34109e+06	8.63952e+06	8.41521e+06	1.52777e+07	1.00974e+07	9.54169e+06	1.14632e+07	9.95796e+06	2.97601e+07	8.33486e+06	6.30536e+06	1.56668e+07	8.09424e+06	1.21276e+07	1.81792e+07	1.89878e+07	1.71537e+07	-
MADN4133	HILIC_negative	Menatetrenone	Quinones	Quinones	443.3	444.303	[M-H]-	C31H40O2	2	11032-49-8	5282367	HMDB0030017	78277	-	C00828	119237	57217	35961	90085.6	16686.9	29048.9	19326.9	97816.2	31645.9	40142.2	27195.3	26837.6	94599.7	33578.2	54929.6	177168	18601.9	30072.9	70023.1	66461.8	87547.8	ko00130,ko01100,ko01240,ko04977
MADN4134	HILIC_negative	Deoxyuridine triphosphate	Nucleotide and Its metabolites	Nucleotide and Its metabolites	466.97	467.974	[M-H]-	C9H15N2O14P3	2	102814-08-4	65070	-	-	-	-	32474.1	23844.3	15729.3	21676.9	27154.7	96409	42803.4	96087	11053.4	42648	38797	87146.5	47322.2	12908.2	112214	116214	97356.5	94997.3	54525.6	56001.2	78595.9	-
MEDL00375P	T3_positive	Oglufanide	Amino acid and Its metabolites	Small Peptide	334.138	333.132	[M+H]+	C16H19N3O5	2	38101-59-6	100094	HMDB0028830	73512	-	-	6454.62	36072.3	47993.4	40086.6	46008.2	25967	29435.9	1290.92	14639	31332.2	10431	25320.9	28784.6	25806.1	20753.5	24436	25619.6	7761.32	16056.7	25378.3	21412.3	-
MEDL01876HN	HILIC_negative	(8)-Shogaol	Benzene and substituted derivatives	Phenolics	303.199	304.204	[M-H]-	C19H28O3	2	-	6442560	HMDB0031464	-	-	-	362353	174038	93184.2	286886	128805	170222	244971	2.95466e+06	168389	489815	160772	111971	63835.4	185588	295143	1.15857e+06	62433.4	355043	544487	518060	431260	-
MEDL01909HN	HILIC_negative	1,7-Bis(4-hydroxyphenyl)-3-heptanone	Phenolic acids	Phenolic acids	297.154	298.157	[M-H]-	C19H22O3	2	130233-83-9	14608480	HMDB0138216	70700	-	-	173952	44456	35662.1	160517	28154.2	52832.6	50398.3	178489	30852.8	43501.2	53841.6	36497.2	309370	41196.7	43016.5	389336	30511	148654	103055	171350	170625	-
MEDL02002N	T3_negative	Erucic acid	FA	FFA	337.31	338.318	[M-H]-	C22H42O2	1	112-86-7	5281116	HMDB0002068	28792	6470	C08316	41979	40345.4	37123.1	42275.9	45667	52066.2	43178.6	31458.7	44949.1	43049.6	39324.8	56171.9	44370.5	40789.4	44477.4	36142.6	43390.9	47640.1	41898	46412.1	30334.2	ko01040
MEDL02021P	T3_positive	Sarcosine	Amino acid and Its metabolites	Amino acids	90.0542	89.0477	[M+H]+	C3H7NO2	1	107-97-1	1088	HMDB0000271	15611	51	C00213	4.37248e+07	5.02177e+07	4.72318e+07	4.06056e+07	4.53507e+07	4.72817e+07	4.64024e+07	4.10815e+07	4.09724e+07	4.21435e+07	4.37911e+07	4.36629e+07	4.19726e+07	4.48869e+07	4.40384e+07	4.49523e+07	4.46194e+07	4.95762e+07	5.53354e+07	5.24273e+07	5.58922e+07	ko00260,ko00330,ko01100
MEDL02338N	T3_negative	3-p-Coumaroylquinic acid	Phenolic acids	Phenolic acids	337.093	338.1	[M-H]-	C16H18O8	2	-	9945785	HMDB0029681	-	-	-	229345	565708	252133	231271	172010	104173	155626	130857	339857	200435	39300.4	72573.1	163282	253752	195121	185785	223608	224193	141475	222655	157093	-
MEDL02553P	T3_positive	Piperine	Heterocyclic compounds	Heterocyclic compounds	303.174	285.136	[M+NH4]+	C17H19NO3	2	94-62-2	638024	HMDB0029377	28821	-	C03882	107906	199115	165931	205271	269632	367032	131312	115620	222129	199327	103573	125778	83265	109485	111326	143957	146029	166619	138577	173776	181143	-
MEDN0007	T3_negative	Arginine	Amino acid and Its metabolites	Amino acids	173.1	174.112	[M-H]-	C6H14N4O2	1	74-79-3	6322	HMDB0000517	16467	5502	C00062	964872	963766	1.34561e+06	1.50201e+06	1.06405e+06	1.03924e+06	856665	727045	1.41489e+06	1.30475e+06	1.24429e+06	1.12225e+06	1.49747e+06	1.36845e+06	1.10011e+06	1.30165e+06	1.03876e+06	808604	1.16127e+06	831658	1.06211e+06	ko00220,ko00330,ko00470,ko00970,ko01100,ko01230,ko02010,ko04148,ko04150,ko04974,ko05014,ko05022,ko05142,ko05146,ko05230
MEDN0009*121	T3_negative	Aspartic Acid	Amino acid and Its metabolites	Amino acids	132.03	133.038	[M-H]-	C4H7NO4	2	56-84-8	5960	HMDB0000191	17053	5206	C00049	1.43391e+06	1.65312e+06	1.2853e+06	665134	408517	454860	1.34645e+06	1.161e+06	612949	616833	876813	1.01931e+06	1.97736e+06	2.11764e+06	1.32621e+06	965356	1.33716e+06	1.078e+06	1.08711e+06	1.31214e+06	1.15731e+06	ko00220,ko00250,ko00260,ko00270,ko00340,ko00410,ko00470,ko00760,ko00770,ko00970,ko01100,ko01200,ko01210,ko01230,ko01240,ko02010,ko04080,ko04974,ko05230
MEDN0015	T3_negative	L-Phenylalanine	Amino acid and Its metabolites	Amino acids	164.07	165.079	[M-H]-	C9H11NO2	2	63-91-2	6140	HMDB0000159	17295	28	C00079	1.06003e+07	1.0793e+07	9.448e+06	9.59784e+06	1.04234e+07	1.05513e+07	9.55611e+06	7.72296e+06	8.75543e+06	8.55199e+06	9.85119e+06	1.07304e+07	8.21297e+06	8.21135e+06	9.04627e+06	1.0948e+07	8.85149e+06	8.4025e+06	1.02665e+07	9.41059e+06	9.46625e+06	ko00360,ko00400,ko00470,ko00970,ko01100,ko01210,ko01230,ko02010,ko04974,ko04978,ko05230
MEDN0025	T3_negative	3-Hydroxy-3-Methylpentane-1,5-Dioic Acid	Amino acid and Its metabolites	Amino acid derivatives	161.05	162.053	[M-H]-	C6H10O5	1	503-49-1	1662	HMDB0000355	16831	5344	C03761	69030.7	85385.2	61849.8	90660.7	73355.4	87148.1	61784.5	53167.4	59276.6	56464.1	40968.5	47203.4	56381.4	55160.3	82565.5	83104.7	78186.7	71564.1	71883.2	71357.9	73465.4	-
MEDN0029N	T3_negative	4-Hydroxyphenylpyruvic acid	Benzene and substituted derivatives	Benzene and substituted derivatives	220.064	180.042	[M-H+CH3CN]-	C9H8O4	1	156-39-8	979	HMDB0000707	15999	5675	C01179	71154	83245.3	108047	75325.8	86504	137749	71987.7	47760.5	62081.6	70985	97557.5	99156.7	72627.4	44635.7	57680.1	78620	49418.4	43404.4	68243.4	65177.2	85015.5	ko00130,ko00350,ko00400,ko01100,ko01210,ko01230,ko01240
MEDN0034*002	T3_negative	β-Alanine	Amino acid and Its metabolites	Amino acids	88.04	89.0477	[M-H]-	C3H7NO2	2	107-95-9	239	HMDB0000056	16958	5119	C00099	6326.42	5677.36	12954.3	14911.2	5592.2	6404.94	13546.7	9966.32	7135.21	7879.68	11060.2	8459.37	4843.95	811.329	4056.64	4636.59	5557.74	8728.97	13271.7	6326.36	7920.87	ko00240,ko00410,ko00640,ko00770,ko01100,ko01240,ko04080,ko04974
MEDN0036	T3_negative	Ala-Ala	Amino acid and Its metabolites	Small Peptide	159.08	160.085	[M-H]-	C6H12N2O3	1	1948-31-8	5484352	HMDB0003459	16576	6937	C00993	378312	391211	170301	151163	360291	540120	290161	317936	387124	432254	151084	223424	146611	198363	178044	236356	339431	273127	258507	394949	279533	ko00470,ko01100
MEDN0041	T3_negative	Hexanoyl Glycine	Amino acid and Its metabolites	Amino acid derivatives	172.1	173.105	[M-H]-	C8H15NO3	1	24003-67-6	99463	HMDB0000701	64390	5669	-	10974.3	19820.5	5479.4	9241.2	10874.1	15016.4	9429.6	10289.1	6216.87	9440.69	10079.3	11791.6	11331.1	4026.09	15229	28109.9	9179.58	7813.48	11759.5	9517.35	12134.9	-
MEDN0042	T3_negative	L-Asparagine Anhydrous	Amino acid and Its metabolites	Amino acids	131.05	132.054	[M-H]-	C4H8N2O3	2	70-47-3	6267	HMDB0000168	17196	14	C00152	153360	207175	224707	237045	102336	98000.7	107539	120329	176067	87576.5	149610	166077	185208	132593	197943	180234	167519	164420	205312	127477	149589	ko00250,ko00970,ko01100,ko01230,ko04974,ko04978,ko05230
MEDN0043	T3_negative	L-Carnosine	Amino acid and Its metabolites	Amino acid derivatives	225.1	226.107	[M-H]-	C9H14N4O3	1	305-84-0	439224	HMDB0000033	15727	38	C00386	7.59829e+06	1.00661e+07	7.80024e+06	7.29701e+06	6.83878e+06	9.47263e+06	9.31872e+06	8.25789e+06	6.31938e+06	9.5346e+06	7.33209e+06	8.89805e+06	5.17733e+06	7.16817e+06	8.6806e+06	9.01585e+06	9.68608e+06	9.91851e+06	8.76938e+06	7.37382e+06	7.81544e+06	ko00340,ko00410,ko01100
MEDN0049	T3_negative	L-Saccharopine	Amino acid and Its metabolites	Amino acids	275.12	276.132	[M-H]-	C11H20N2O6	1	997-68-2	160556	HMDB0000279	16927	383	C00449	2.06228e+06	2.11988e+06	878308	938587	2.25754e+06	1.97523e+06	926460	657926	491947	444268	595430	672768	490913	489728	1.02145e+06	1.05813e+06	547328	525432	900614	1.05645e+06	1.08007e+06	ko00310,ko01100,ko01230
MEDN0050	T3_negative	L-Theanine	Amino acid and Its metabolites	Amino acids	173.09	174.1	[M-H]-	C7H14N2O3	1	3081-61-6	439378	HMDB0034365	17394	-	C01047	50855.3	55964.8	45225.4	58675.2	48116	35658.4	43391.8	46578	50619	49330.4	51209.2	38053.1	55843	46638.8	49597.7	55809	39535.5	40654.4	47555.8	37017.5	36513	-
MEDN0057	T3_negative	N-Acetyl-L-Tyrosine	Amino acid and Its metabolites	Amino acid derivatives	222.08	223.084	[M-H]-	C11H13NO4	1	537-55-3	68310	HMDB0000866	21563	-	C01657	25251.5	12317.6	25758.1	32858.1	31875.9	32468.3	30857.5	35718	18289.9	41015.1	40496.3	12967.7	20300.4	34776.6	21650.4	38935.5	47796.8	34472.7	34622.8	28093.5	34643.7	-
MEDN0058	T3_negative	N-Acetylneuraminic Acid(SA)	Amino acid and Its metabolites	Amino acid derivatives	308.1	309.106	[M-H]-	C11H19NO9	1	131-48-6	445063	HMDB0000230	45744	3321	C19910	2.7931e+06	2.88937e+06	5.48802e+06	3.88859e+06	3.64129e+06	5.01133e+06	3.94909e+06	1.85451e+06	6.06495e+06	5.60709e+06	3.79359e+06	2.60607e+06	1.87157e+06	1.96985e+06	2.25425e+06	4.65067e+06	3.89885e+06	5.0356e+06	4.24963e+06	2.77304e+06	2.99268e+06	-
MEDN0060	T3_negative	N-Isovaleroylglycine	Amino acid and Its metabolites	Amino acid derivatives	158.08	159.09	[M-H]-	C7H13NO3	1	16284-60-9	546304	HMDB0000678	70984	5647	-	32029	38014	36507.6	21875.7	69610.3	77149.1	22014.6	22119.8	54892.1	51812.6	14698.4	17431.5	35248.5	52451.3	33542.6	39357.3	27863.4	22148.9	36884.5	25803.4	43074.1	-
MEDN0061N	T3_negative	N-Phenylacetylglycine	Amino acid and Its metabolites	Amino acid derivatives	192.066	193.074	[M-H]-	C10H11NO3	1	500-98-1	68144	HMDB0000821	27480	4237	C05598	813671	877262	600290	635245	1.0409e+06	1.20521e+06	607780	662768	1.2317e+06	1.24826e+06	448714	548006	1.01063e+06	1.11661e+06	374842	414223	798000	744088	749002	785109	757086	ko00360
MEDN0062	T3_negative	N-Propionylglycine	Amino acid and Its metabolites	Amino acid derivatives	130.05	131.058	[M-H]-	C5H9NO3	1	21709-90-0	98681	HMDB0000783	89836	5749	-	358703	429341	403790	436086	311690	348287	330204	295395	432509	363221	367245	413340	394355	354836	340932	375363	411878	389330	378162	381042	321485	-
MEDN0068	T3_negative	S-(5-Adenosy)-L-Homocysteine	Amino acid and Its metabolites	Amino acid derivatives	383.11	384.122	[M-H]-	C14H20N6O5S	1	979-92-0	439155	HMDB0000939	16680	296	C00021	2.91392e+06	2.72775e+06	2.96165e+06	2.84055e+06	3.35732e+06	3.335e+06	2.75302e+06	1.99157e+06	2.85396e+06	2.89229e+06	2.07916e+06	2.33088e+06	1.91943e+06	3.04286e+06	2.85554e+06	3.3326e+06	3.34054e+06	3.48175e+06	2.38528e+06	2.62633e+06	2.07189e+06	ko00270,ko01100,ko01230,ko01240,ko05208
MEDN0074	T3_negative	γ-Glu-Cys	Amino acid and Its metabolites	Small Peptide	249.06	250.062	[M-H]-	C8H14N2O5S	2	636-58-8	123938	HMDB0001049	17515	5966	C00669	19027.7	28483.9	103118	82289.2	106889	103915	26117.5	33251.9	85882.3	63592.1	49378.8	24540.5	34068.1	24103.9	35013.5	56758.1	32525.1	34305.6	39112.8	46186.8	64988	ko00480,ko01100,ko01240,ko04216
MEDN0084	T3_negative	Benzoic Acid	Benzene and substituted derivatives	Benzene and substituted derivatives	121.03	122.037	[M-H]-	C7H6O2	1	65-85-0	243	HMDB0001870	30746	1297	C00180	207598	216445	210277	252685	172429	169246	206892	217921	223418	265929	218769	237776	198883	197176	232296	234483	204093	220957	144322	181605	217093	ko01100
MEDN0086	T3_negative	Terephthalic Acid	Benzene and substituted derivatives	Phenolic acids	165.02	166.027	[M-H]-	C8H6O4	1	100-21-0	7489	HMDB0002428	15702	6676	C06337	2.37159e+06	2.59878e+06	2.20149e+06	2.62204e+06	2.46688e+06	2.38355e+06	2.49118e+06	2.43422e+06	2.44822e+06	2.28535e+06	2.55043e+06	2.36611e+06	2.20253e+06	2.28075e+06	2.56604e+06	2.34547e+06	2.61587e+06	2.53557e+06	2.5702e+06	2.18625e+06	2.06669e+06	ko01100
MEDN0105	T3_negative	Taurocholic acid	Bile acids	Bile acids	514.28	515.292	[M-H]-	C26H45NO7S	1	81-24-3	6675	HMDB0000036	28865	5104	C05122	32576	31110.1	54546.3	43790.2	101586	41448.7	60800.8	30200.2	152534	140500	30548.8	38203.9	516125	560559	31878.9	39593.4	256563	219847	139131	127080	139077	ko00120,ko00430,ko01100,ko04976,ko04979
MEDN0107	T3_negative	Glycolithocholic acid	Bile acids	Bile acids	432.31	433.319	[M-H]-	C26H43NO4	1	474-74-8	115245	HMDB0000698	37998	5666	C15557	43859.4	24172.2	35497.3	63454.2	48366	53238.6	39925.6	57311.3	52812.2	47449.3	51469.1	47905	78080.4	42970.7	49240.2	51490.7	35032.2	69842.2	41179.8	36676.8	49699.4	-
MEDN0109	T3_negative	Hyodeoxycholic acid	Bile acids	Bile acids	391.29	392.293	[M-H]-	C24H40O4	1	83-49-8	9963687	HMDB0000733	-	5701	C15517	1.6762e+06	2.99358e+06	2.28227e+06	1.85496e+06	1.57032e+06	1.66964e+06	1.04314e+06	891944	1.67933e+06	1.63826e+06	2.62606e+06	3.35933e+06	5.37637e+06	4.8835e+06	2.8237e+06	4.33533e+06	6.83322e+06	3.94997e+06	2.33848e+06	3.50843e+06	2.4175e+06	-
MEDN0113*213	T3_negative	Glycochenodeoxycholic Acid	Bile acids	Bile acids	448.31	449.314	[M-H]-	C26H43NO5	1	640-79-9	12544	HMDB0000637	-	5610	C05466	15158.7	15880.9	33891.8	29684.5	72647.3	32080.9	48298.3	19054.3	104601	100764	22014.5	44908.6	236541	245037	12211.9	17353	48259.7	57882	37116.5	65480.7	53343.5	ko00120,ko04976,ko04979
MEDN0128	T3_negative	4-Hydroxy-3-methoxybenzaldehyde	Benzene and substituted derivatives	Phenolics	151.04	152.047	[M-H]-	C8H8O3	1	121-33-5	1183	HMDB0012308	18346	-	C00755	36127.7	48553	24988.4	40360	19472.2	21071	35057.6	47850.4	38990.9	42251.4	42648.9	25246.3	27729.5	34859.8	31463.3	16935.9	23603.1	22125	28308	35459	20723	ko01100
MEDN0138*072	T3_negative	1-Methylhistidine	Amino acid and Its metabolites	Amino acid derivatives	168.08	169.085	[M-H]-	C7H11N3O2	2	332-80-9	92105	HMDB0000001	50599	3741	C01152	796727	657666	768201	554649	792381	823288	478204	637214	716821	803112	567586	551195	603896	617008	547627	581778	765083	740845	623327	686694	518263	ko00340,ko01100
MEDN0141	T3_negative	2'-Deoxyuridine	Nucleotide and Its metabolites	Nucleotide and Its metabolites	227.07	228.075	[M-H]-	C9H12N2O5	1	951-78-0	13712	HMDB0000012	16450	5086	C00526	13486.1	17100.7	10077.1	11878.3	6777.99	10658.2	14571.8	10905.2	6501.59	7717.37	7945.79	12167.3	7474.87	8017.74	4107.35	9472.81	12049.8	6054.66	8011.6	5841.13	6656.87	ko00240,ko01100,ko01232,ko02010
MEDN0146P	T3_positive	5-Hydroxymethyluracil	Nucleotide and Its metabolites	Nucleotide and Its metabolites	125.039	142.038	[M+H-H2O]+	C5H6N2O3	1	4433-40-3	78168	HMDB0000469	16964	5456	C03088	2.55581e+07	2.83644e+07	2.69671e+07	2.87171e+07	2.74964e+07	2.9289e+07	2.95586e+07	3.00229e+07	2.7761e+07	2.72927e+07	2.84567e+07	2.63691e+07	3.29259e+07	3.13575e+07	3.12525e+07	2.47713e+07	3.08527e+07	2.89276e+07	2.77267e+07	2.55283e+07	2.60231e+07	-
MEDN0147	T3_negative	5-Methylcytosine	Nucleotide and Its metabolites	Nucleotide and Its metabolites	124.05	125.059	[M-H]-	C5H7N3O	1	554-01-8	65040	HMDB0002894	27551	3247	C02376	3.27364e+06	2.32943e+06	2.52751e+06	1.96704e+06	820812	848201	1.15016e+06	1.22264e+06	1581578	1.36548e+06	848225	915359	2.97723e+06	2.43356e+06	950857	1.03907e+06	958993	1.13017e+06	2.15315e+06	1.67727e+06	1.60074e+06	ko00240,ko01100
MEDN0150	T3_negative	8-Hydroxyguanosine	Nucleotide and Its metabolites	Nucleotide and Its metabolites	298.08	299.087	[M-H]-	C10H13N5O6	1	3868-31-3	135407175	HMDB0002044	1177182	-	-	5344.83	6317.73	29693.5	22826.5	15748.4	15331.5	8017.91	2233.11	32278.1	13235.3	7623.79	446.621	10320.8	4928.29	13988.9	9048.89	7563.94	2337.1	12294.3	15067.5	10138	-
MEDN0151	T3_negative	Adenine	Nucleotide and Its metabolites	Nucleotide and Its metabolites	134.05	135.054	[M-H]-	C5H5N5	2	73-24-5	190	HMDB0000034	16708	85	C00147	137608	146494	124057	90402.7	148515	112952	125441	130036	72483.4	78251.8	138488	208992	96750.5	104035	146652	167427	174031	219395	99963.6	112814	102529	ko00230,ko01100,ko01232
MEDN0152N	T3_negative	Adenosine 5'-Diphosphate	Nucleotide and Its metabolites	Nucleotide and Its metabolites	426.021	427.029	[M-H]-	C10H15N5O10P2	1	58-64-0	6022	HMDB0001341	16761	6175	C00008	1.83613e+06	1.60563e+06	1.81124e+06	2.10968e+06	1.91613e+06	1.29129e+06	1.34591e+06	2.17702e+06	939046	665782	1.06199e+06	1.36435e+06	614302	1.43119e+06	1.77565e+06	972983	2.33691e+06	1.88509e+06	1.41365e+06	1.75693e+06	1.58778e+06	ko00190,ko00230,ko01100,ko01232,ko01240,ko04068,ko04080,ko04142,ko04152,ko04611,ko04714,ko04742,ko04924,ko05012,ko05014,ko05022
MEDN0156	T3_negative	Cytidine-5-Monophosphate	Nucleotide and Its metabolites	Nucleotide and Its metabolites	322.04	323.052	[M-H]-	C9H14N3O8P	1	63-37-6	6131	HMDB0000095	17361	5143	C00055	2.53956e+06	2.5016e+06	1.31966e+06	1.11617e+06	574626	583112	1.39359e+06	1.96551e+06	970267	1.08175e+06	896046	1.03035e+06	1.43574e+06	1.96446e+06	1.67479e+06	1.45799e+06	2.22228e+06	2.4063e+06	1.63478e+06	1.93794e+06	1.52462e+06	ko00240,ko01100,ko01232
MEDN0158*051	T3_negative	Deoxyguanosine	Nucleotide and Its metabolites	Nucleotide and Its metabolites	266.09	267.097	[M-H]-	C10H13N5O4	1	961-07-9	135398592	HMDB0000085	17172	3395	C00330	30264.8	44151	45856.8	39427.4	87953.2	93864.9	33796.3	27977.6	65571.1	73052.6	41206.1	32409.1	21777.1	13438.3	23944.8	17203.4	14951.2	17986.6	40161.6	38419.4	37834.8	ko00230,ko01100,ko01232,ko02010
MEDN0165	T3_negative	Inosine 5'-monophosphate	Nucleotide and Its metabolites	Nucleotide and Its metabolites	347.04	348.047	[M-H]-	C10H13N4O8P	1	131-99-7	135398640	HMDB0000175	17202	5196	C00130	5.90657e+07	6.2679e+07	3.64942e+07	3.41348e+07	4.71685e+07	3.72796e+07	6.23691e+07	5.69174e+07	3.3774e+07	2.99121e+07	4.51422e+07	5.62073e+07	5.39628e+07	4.80032e+07	5.7759e+07	4.8412e+07	5.92026e+07	7.45617e+07	3.99497e+07	5.15922e+07	4.28672e+07	ko00230,ko01100,ko01232,ko01240,ko01523,ko04742
MEDN0166	T3_negative	Nicotinamide Adenine Dinucleotide	Nucleotide and Its metabolites	Nucleotide and Its metabolites	662.1	663.109	[M-H]-	C21H27N7O14P2	2	53-84-9	5892	HMDB0000902	15846	5858	C00003	129133	88562.1	109978	133343	124441	120424	106362	163649	51734.8	164339	60131	133176	75601.9	60507.3	280919	124432	121812	153767	117383	100182	112736	ko00190,ko00730,ko00760,ko00983,ko01100,ko01240,ko04148,ko04152,ko04211,ko04925,ko04936,ko04977,ko05208
MEDN0169	T3_negative	Uracil	Nucleotide and Its metabolites	Nucleotide and Its metabolites	111.02	112.027	[M-H]-	C4H4N2O2	2	66-22-8	1174	HMDB0000300	17568	258	C00106	36567.2	56369.8	53046.2	104242	57214.7	91722.7	61336	31440.7	58889	123101	23606.3	41970.8	47388	72875	45572.1	31806.6	73764.2	59190.3	65362.1	40184.7	68639.8	ko00240,ko00410,ko00770,ko01100,ko01232
MEDN0170	T3_negative	Uridine 5’-Diphosphate	Nucleotide and Its metabolites	Nucleotide and Its metabolites	402.99	404.002	[M-H]-	C9H14N2O12P2	1	58-98-0	6031	HMDB0000295	17659	-	C00015	1.1289e+06	1.32202e+06	349557	849812	767880	836480	631838	787800	204464	425604	701601	988696	1.32157e+06	880761	162267	351250	1.23138e+06	1.19848e+06	701122	628845	810943	ko00240,ko01100,ko01232,ko01240,ko04080
MEDN0180	T3_negative	Norepinephrine	Hormones and hormone related compounds	Hormones and hormone related compounds	168.07	169.074	[M-H]-	C8H11NO3	1	51-41-2	439260	HMDB0000216	18357	5226	C00547	81872	75135.4	81313.2	58532.7	90887.1	68933.8	71173.4	80193.7	65617.1	48245	79252.7	95416.2	60411.8	35744.1	64436.9	77665.6	78661.3	65757.5	66652	41530.6	60375.6	ko00350,ko01100,ko04024,ko04080,ko04261,ko04270,ko04540,ko04714,ko04721,ko04742,ko04923,ko04924,ko04970,ko05207
MEDN0181HN	HILIC_negative	2-Aminoethylphosphonate	Organic acid and Its derivatives	Organic acid and Its derivatives	124.007	125.024	[M-H]-	C2H8NO3P	1	2041-14-7	339	HMDB0011747	15573	-	C03557	5.2669e+07	2.22569e+07	5.09556e+07	5.7312e+07	1.12572e+07	3.39197e+07	1.47506e+07	1.40331e+07	1.44354e+07	2.75058e+07	1.69541e+07	1.59945e+07	1.09887e+08	2.3935e+07	2.30262e+07	2.18453e+07	2.5464e+07	2.03614e+07	5.77594e+07	4.93695e+07	5.33599e+07	ko00440,ko01100,ko02010
MEDN0195	T3_negative	Pyridoxal 5'-Phosphate	Heterocyclic compounds	Pteridines and derivatives	246.02	247.025	[M-H]-	C8H10NO6P	1	54-47-7	1051	HMDB0001491	18405	6275	C00018	351115	302114	266233	249001	223915	380764	213721	267060	286430	196707	203201	367386	185692	159343	263780	282187	300401	293550	251198	232641	287990	ko00730,ko00750,ko01100,ko01240,ko04977
MEDN0196	T3_negative	Pyrroloquinoline Quinone	Organic acid and Its derivatives	Organic acid and Its derivatives	329.01	330.012	[M-H]-	C14H6N2O8	1	72909-34-3	1024	HMDB0013636	18315	-	C00113	278381	203430	315838	301798	301581	287532	260728	276593	220911	238196	233045	315834	207312	194756	231691	326241	298364	267658	268437	209939	193178	-
MEDN0204	T3_negative	Pyruvic Acid	Organic acid and Its derivatives	Organic acid and Its derivatives	87.01	88.0161	[M-H]-	C3H4O3	1	127-17-3	1060	HMDB0000243	-	-	C00022	944041	750785	552532	331073	147943	657607	1.0354e+06	1.05333e+06	502552	470267	1.0813e+06	1.66261e+06	507511	464496	1.2794e+06	1.48509e+06	976620	757995	904227	827337	890104	ko00010,ko00020,ko00030,ko00040,ko00053,ko00250,ko00260,ko00270,ko00290,ko00330,ko00350,ko00360,ko00430,ko00440,ko00470,ko00620,ko00630,ko00650,ko00730,ko00760,ko00770,ko00785,ko00900,ko01100,ko01200,ko01210,ko01230,ko01240,ko04066,ko04152,ko04911,ko04922,ko04930,ko04931,ko05230,ko05415
MEDN0209	T3_negative	Tryptamine	Tryptamines,Cholines,Pigments	Tryptamines	159.09	160.1	[M-H]-	C10H12N2	1	61-54-1	1150	HMDB0000303	16765	-	C00398	264630	255641	267068	267398	264917	230271	229132	217340	247328	247889	223683	255584	220686	215683	229490	250223	217714	243274	256617	209977	233276	ko00380,ko01100,ko04080
MEDN0211	T3_negative	Arabitol	Carbohydrates and Its metabolites	Sugars	151.07	152.068	[M-H]-	C5H12O5	2	7643-75-6	439255	HMDB0001851	18403	141	C00532	20321.4	28852.1	46972.2	21106.6	51792.6	61727.5	15683.9	17342.3	62765.8	36705.4	21898.9	12692.4	18351.5	22861	12894.4	18063.1	29907.2	30261.8	22208.8	22231.6	18338.2	ko00040,ko01100
MEDN0226	T3_negative	D-Erythronolactone	Aldehyde,Ketones,Esters	Esters	117.02	118.027	[M-H]-	C4H6O4	1	15667-21-7	5325915	HMDB0000349	87625	5338	-	53910.7	35937.3	71319.5	26066.3	36027.3	39191.1	47809.3	45454.6	19819.6	36477.9	32021.1	47838.9	36458.3	53466.2	52149.6	57221.2	43024.1	58243.1	42186.2	27276	46621.8	-
MEDN0227*049	T3_negative	D-Glucose 6-Phosphate	Carbohydrates and Its metabolites	Phosphate sugars	259.02	260.03	[M-H]-	C6H13O9P	1	56-73-5	439958	HMDB0001401	4170	145	C00668	6.59903e+07	3.83183e+07	8.29556e+07	2.40245e+07	2.57853e+08	1.7401e+08	3.18109e+08	4.94432e+08	9.78135e+06	9.54806e+06	9.78993e+08	8.95262e+08	1.35719e+07	1.69021e+07	7.33617e+08	6.49764e+08	1.54001e+08	1.02873e+08	3.71842e+08	4.16571e+08	3.60288e+08	ko00010,ko00030,ko00052,ko00520,ko01100,ko01200,ko01240,ko01250,ko04152,ko04922
MEDN0239	T3_negative	Gluconic acid	Carbohydrates and Its metabolites	Sugar acids	195.05	196.058	[M-H]-	C6H12O7	1	526-95-4	10690	HMDB0000625	33198	345	C00257	705015	671586	1.09972e+06	1.08271e+06	1.82573e+06	2.1128e+06	1.36833e+06	1.41339e+06	1.68934e+06	1.21505e+06	1.55706e+06	1.86395e+06	619593	581218	699521	816534	758184	717832	1.18093e+06	1.08695e+06	979774	ko00030,ko01100,ko01200
MEDN0242	T3_negative	Ascorbic acid	CoEnzyme and vitamins	CoEnzyme and vitamins	175.02	176.032	[M-H]-	C6H8O6	1	50-81-7	54670067	HMDB0000044	29073	3753	C00072	10814.4	21924.2	29424.5	30075.8	32473.4	19947	42536.7	19285.4	21960.5	26030	34742.7	27548.4	28431	24761.6	20691.1	21840.6	17764.1	39142.3	21503.4	21701.9	24372	ko00053,ko00480,ko01100,ko01240,ko04066,ko04977
MEDN0244	T3_negative	Orotic Acid	CoEnzyme and vitamins	CoEnzyme and vitamins	155.01	156.017	[M-H]-	C5H4N2O4	2	65-86-1	967	HMDB0000226	16742	318	C00295	196017	153707	145386	155588	210718	218346	245270	190879	162801	146720	170910	183391	134624	100216	150578	194706	202984	221657	150350	157848	165283	ko00240,ko01100,ko01240
MEDN0262	T3_negative	5,6-Dihydroxyindole-2-Carboxylic Acid	Heterocyclic compounds	Indole and Its derivatives	192.03	193.038	[M-H]-	C9H7NO4	2	4790-08-3	119405	HMDB0001253	2003	6110	C04185	32214	21739.7	22749.3	17888.5	27206.8	25276.7	27586	21646.4	15932.7	25309	32428.5	30148.7	33571.8	30464.3	27872.2	19861.5	19167	13787.4	30060.8	23818.7	16327	ko00350,ko01100
MEDN0280	T3_negative	Taurine	Organic acid and Its derivatives	Sulfonic acids	124.01	125.015	[M-H]-	C2H7NO3S	1	107-35-7	1123	HMDB0000251	15891	31	C00245	3.60083e+06	2.31303e+06	3.08545e+06	4.07985e+06	1.54673e+06	2.28954e+06	1.98673e+06	1.67066e+06	1.66896e+06	1.37276e+06	1.74916e+06	2.35347e+06	3.14558e+06	3.31787e+06	824350	1.09622e+06	1.26617e+06	1.55933e+06	2.17028e+06	1.85314e+06	2.89488e+06	ko00120,ko00430,ko00920,ko01100,ko02010,ko04080
MEDN0283*004	T3_negative	2-Hydroxybutanoic Acid	Organic acid and Its derivatives	Organic acid and Its derivatives	103.04	104.047	[M-H]-	C4H8O3	1	20016-85-7	449265	-	-	-	C05984	1.79665e+06	1.62954e+06	1.20615e+06	1.22254e+06	763448	915415	1.07658e+06	1.17668e+06	1.10295e+06	1.14081e+06	944165	1.0337e+06	492002	524243	666866	836642	724836	814463	1.04783e+06	930942	995122	ko00640
MEDN0284	T3_negative	2-Hydroxyisocaproic Acid	Organic acid and Its derivatives	Organic acid and Its derivatives	131.07	132.079	[M-H]-	C6H12O3	2	13748-90-8	92779	HMDB0000746	44510	5714	-	174374	162056	118766	113408	151490	198249	121585	113993	149347	147006	190439	282184	150860	164725	130986	157533	154470	141630	145941	166207	158931	-
MEDN0299	T3_negative	Adipic Acid	Organic acid and Its derivatives	Organic acid and Its derivatives	145.05	146.058	[M-H]-	C6H10O4	1	124-04-9	196	HMDB0000448	30832	115	C06104	55579.2	63009.5	45331.8	32909.1	36673.1	47467.7	35002.7	45968.9	49812.3	49271.9	44505	60657.2	40814.2	65881.8	27341.5	56527.3	42412.7	50394	50135	55433.6	49805	ko01100
MEDN0300	T3_negative	Azelaic Acid	Organic acid and Its derivatives	Organic acid and Its derivatives	187.1	188.105	[M-H]-	C9H16O4	1	123-99-9	2266	HMDB0000784	48131	5750	C08261	985019	998731	914426	1.38485e+06	1.08824e+06	774093	1.21936e+06	1.38958e+06	936659	954554	765552	765644	816078	989841	711717	917790	805156	1.15285e+06	1.19848e+06	1.17636e+06	1.12704e+06	-
MEDN0311	T3_negative	Dodecanedioic Acid	FA	FFA	229.14	230.152	[M-H]-	C12H22O4	1	693-23-2	12736	HMDB0000623	4676	5596	C02678	197580	183646	109685	93471.7	99228.4	72310.6	76128.4	101173	92788.9	130044	88926.3	78719.8	87944.4	123140	93934.7	105762	93946.2	118661	137799	148316	142714	-
MEDN0321	T3_negative	Quinic acid	Organic acid and Its derivatives	Organic acid and Its derivatives	191.06	192.063	[M-H]-	C7H12O6	1	77-95-2	6508	HMDB0003072	17521	3329	C00296	3.01299e+06	4.11757e+06	5.1757e+06	3.85806e+06	1.49725e+06	1.25337e+06	5.05865e+06	4.33018e+06	2.30261e+06	2.5102e+06	2.87136e+06	2.78856e+06	3.26079e+06	4.07773e+06	2.51013e+06	2.4095e+06	6.09e+06	4.53342e+06	3.61682e+06	3.56407e+06	3.4897e+06	ko00400,ko01100
MEDN0323	T3_negative	Kynurenic Acid	Organic acid and Its derivatives	Organic acid and Its derivatives	188.04	189.043	[M-H]-	C10H7NO3	1	492-27-3	3845	HMDB0000715	18344	5683	C01717	107223	101898	166845	209706	103888	121164	106917	85587.7	106837	116382	109910	185419	66224.7	84082.2	76947.2	78455.3	114280	88120.2	120835	92559.8	108661	ko00380,ko01100
MEDN0332*005	T3_negative	Maleic Acid	Organic acid and Its derivatives	Organic acid and Its derivatives	115	116.011	[M-H]-	C4H4O4	1	110-16-7	444266	HMDB0000176	18300	-	C01384	249710	405508	220918	216675	125967	218815	301247	222897	151488	184645	124097	136461	265587	228978	136893	160477	335604	189141	247051	233994	298926	ko00350,ko00650,ko00760,ko01100
MEDN0335	T3_negative	Methylmalonic Acid	Organic acid and Its derivatives	Organic acid and Its derivatives	117.02	118.027	[M-H]-	C4H6O4	1	516-05-2	487	HMDB0000202	30860	3712	C02170	2.25851e+06	1.32115e+06	1.08836e+06	2.05819e+06	3.31462e+06	8.73857e+06	1.68499e+06	3.20287e+06	393299	403386	1.49029e+07	1.97481e+07	286788	928327	6.7955e+06	1.18622e+07	2.25427e+06	3.86725e+06	4.55338e+06	4.45146e+06	4.39206e+06	ko00240,ko00280,ko00640,ko01100
MEDN0338	T3_negative	L-3-Phenyllactic acid	Organic acid and Its derivatives	Organic acid and Its derivatives	165.06	166.063	[M-H]-	C9H10O3	2	20312-36-1	444718	HMDB0000748	32978	-	-	85673.8	110157	80669.3	93500.2	85833.4	111436	88071.1	90665.6	82707.2	80052.3	92106.2	118660	73156	75633	65656.1	66797.3	92133.7	74100.1	99662.9	99389.4	76905.7	-
MEDN0342	T3_negative	Sebacate	Organic acid and Its derivatives	Organic acid and Its derivatives	201.11	202.121	[M-H]-	C10H18O4	1	111-20-6	5192	HMDB0000792	41865	4240	C08277	312991	282061	151290	194912	129010	166683	189045	194534	173500	163530	192075	142549	128172	161587	98951.6	129160	114947	196194	223702	217864	198215	-
MEDN0343	T3_negative	Shikimic Acid	Organic acid and Its derivatives	Organic acid and Its derivatives	173.05	174.053	[M-H]-	C7H10O5	2	138-59-0	8742	HMDB0003070	16119	338	C00493	36245.8	26634.8	68847.2	97803.7	30163.8	19869.3	70018.4	66946.5	68674.9	42204.6	30735.2	42884.8	62090.1	57173	24904.4	15868.6	17512.9	25982.7	29911.1	21897.7	23504.1	ko00400,ko01100,ko01230,ko01240
MEDN0376*205	T3_negative	9,10-DiHOME	FA	Oxidized lipids	313.24	314.246	[M-H]-	C18H34O4	1	-	9966640	HMDB0004704	-	-	C14828	29721.5	109883	47803.8	58993.3	108028	91224.8	45686.4	39606	36896.9	36438.4	35392.5	36732.5	85563.1	80521	63951	49579.4	21219.1	48612.6	42777	53365	48193.6	ko00591
MEDN0381*194	T3_negative	FFA(16:0)	FA	FFA	255.23	256.24	[M-H]-	C16H32O2	1	57-10-3	985	HMDB0000220	15756	187	C00249	5.29278e+07	6.14407e+07	5.91064e+07	5.39855e+07	5.66119e+07	5.72519e+07	4.80511e+07	4.96457e+07	5.33223e+07	5.46923e+07	5.97937e+07	6.11365e+07	5.46422e+07	5.73805e+07	5.23306e+07	5.48626e+07	4.93722e+07	5.54353e+07	5.13763e+07	5.94443e+07	5.43789e+07	ko00061,ko00062,ko00071,ko01040,ko01100,ko01212
MEDN0383	T3_negative	FFA(18:2)	FA	FFA	279.23	280.24	[M-H]-	C18H32O2	1	60-33-3	5280450	HMDB0000673	17351	191	C01595	1.38486e+07	1.85364e+07	1.7781e+07	1.26957e+07	2.07488e+07	2.5906e+07	1.65945e+07	1.39358e+07	1.56316e+07	1.76417e+07	1.91655e+07	1.68817e+07	1.19138e+07	1.03473e+07	1.34295e+07	1.29492e+07	1.44871e+07	1.5542e+07	1.39378e+07	1.73802e+07	1.54999e+07	ko00591,ko01040,ko01100
MEDN0398*204	T3_negative	AA	FA	Oxidized lipids	303.23	304.24	[M-H]-	C20H32O2	1	506-32-1	444899	HMDB0001043	15843	193	C00219	240390	216453	251096	125645	265413	322865	288433	273114	291245	292404	223033	212377	193103	168080	150203	196818	245953	252275	157043	227648	183611	ko00590,ko00591,ko01040,ko01100,ko04216,ko04217,ko04270,ko04611,ko04664,ko04666,ko04723,ko04726,ko04730,ko04750,ko04912,ko04913,ko04921,ko04923,ko04925,ko05140,ko05146
MEDN0399	T3_negative	FFA(20:0)	FA	FFA	311.3	312.303	[M-H]-	C20H40O2	1	506-30-9	10467	HMDB0002212	28822	401	C06425	12351.9	38213.9	19571.1	17209.6	11450.1	13367.4	3228.31	6216.01	7856.7	10448.7	15495.3	18815.1	12806.8	17741.9	15887.1	9320.52	8336.48	13223	14204	9658.18	17073.7	ko01040
MEDN0410	T3_negative	4-Hydroxybenzaldehyde	Benzene and substituted derivatives	Benzene and substituted derivatives	121.03	122.037	[M-H]-	C7H6O2	1	123-08-0	126	HMDB0011718	17597	-	C00633	167281	179031	190603	123499	137742	97578.9	158682	154977	156152	141913	181251	117451	165765	135017	94036	195662	152024	177183	170654	163263	193826	ko01100
MEDN0411	T3_negative	Neopterin	Heterocyclic compounds	Pteridines and derivatives	252.07	253.081	[M-H]-	C9H11N5O4	2	2009-64-5	135398721	HMDB0000845	-	248	C05926	1262.58	1262.58	1262.58	1262.58	1262.58	1262.58	8102.35	1262.58	12544	24759	17922.9	16789.7	1262.58	6312.88	15716.4	1262.58	20184.1	7658.08	16475.9	18367.7	17249.9	ko00790
MEDN0412	T3_negative	Biopterin	Heterocyclic compounds	Pteridines and derivatives	236.08	237.086	[M-H]-	C9H11N5O3	1	22150-76-1	135403659	HMDB0000468	63931	247	C06313	35667	3592.01	43779.1	33744.4	20903.4	45170.8	34465.5	29080.4	23969	24129.9	37377.1	53738.5	21130	38670.5	48952.8	20259.2	21642.6	17960.1	18821.5	22939.7	27246.1	ko00790,ko01100,ko01240
MEDN0415	T3_negative	2-(Formylamino)Benzoic Acid	Benzene and substituted derivatives	Phenolic acids	164.04	165.043	[M-H]-	C8H7NO3	1	3342-77-6	101399	HMDB0004089	36575	-	C05653	11417.8	5593.07	11521.3	10286.1	572.509	9176.85	12226.9	17867.7	2862.55	10236.6	8456.59	10841.4	5389.58	16050.5	2917.24	5020.36	8996.35	7655.46	10801.8	4097.31	12613.2	ko00380,ko01100
MEDN0419	T3_negative	Uridine 5-Monophosphate	Nucleotide and Its metabolites	Nucleotide and Its metabolites	323.03	324.036	[M-H]-	C9H13N2O9P	1	58-97-9	6030	HMDB0000288	16695	-	C00105	1.1939e+07	1.35067e+07	1.26899e+07	6.67804e+06	1.15887e+07	1.11249e+07	1.36697e+07	1.40026e+07	4.77855e+06	5.15021e+06	1.05284e+07	1.11977e+07	1.16643e+07	8.66768e+06	1.24157e+07	6.89032e+06	1.35956e+07	1.40682e+07	1.13946e+07	9.47083e+06	1.13633e+07	ko00240,ko01100,ko01232,ko01240
MEDN0421	T3_negative	Cyclic Amp	Nucleotide and Its metabolites	Nucleotide and Its metabolites	328.05	329.053	[M-H]-	C10H12N5O6P	1	60-92-4	6076	HMDB0000058	17489	5120	C00575	719980	648245	694249	617366	83694.3	98541.8	945293	1.27181e+06	127358	90547.8	815080	1.01716e+06	362365	515170	764240	901891	900026	792820	659127	647400	675342	ko00230,ko01100,ko01522,ko04010,ko04014,ko04015,ko04020,ko04022,ko04024,ko04062,ko04072,ko04114,ko04211,ko04213,ko04261,ko04270,ko04340,ko04371,ko04540,ko04611,ko04670,ko04710,ko04713,ko04714,ko04720,ko04723,ko04724,ko04725,ko04726,ko04727,ko04728,ko04740,ko04742,ko04750,ko04910,ko04911,ko04912,ko04913,ko04914,ko04915,ko04916,ko04918,ko04919,ko04921,ko04922,ko04923,ko04924,ko04925,ko04926,ko04927…
MEDN0428	T3_negative	N6-Succinyl Adenosine	Nucleotide and Its metabolites	Nucleotide and Its metabolites	382.1	383.108	[M-H]-	C14H17N5O8	1	4542-23-8	20849086	HMDB0000912	71169	5867	-	86135.2	86057.4	106036	119710	34687.6	64120.8	63178.8	85146.2	80066.3	61813.2	52630.7	72318.6	57079.5	72056.8	71451.3	73193.2	75909.7	81015.1	91975.7	78508.3	83427.8	-
MEDN0429	T3_negative	3-Hydroxyhippuric Acid	Organic acid and Its derivatives	Organic acid and Its derivatives	194.05	195.053	[M-H]-	C9H9NO4	1	1637-75-8	450268	HMDB0006116	70824	-	-	31798.5	18208.7	22057.2	15512.6	30338.6	20942.1	33807.4	37758.2	26727.3	25974.3	39572.3	31363.6	29538.1	35558.4	27856.1	26701.6	25913.8	29607	23699.2	20846.8	33057.2	-
MEDN0439	T3_negative	N-Acetylthreonine	Amino acid and Its metabolites	Amino acid derivatives	160.06	161.069	[M-H]-	C6H11NO4	2	17093-74-2	152204	HMDB0062557	45826	-	-	28926.9	29589.1	27438.5	31102	29792.9	25722.7	27058.9	17357.7	39069.9	28380	18635.8	26640.1	16505.5	18008.1	19011.3	26271.1	22301.9	32682.3	20699.9	26646.5	22421.7	-
MEDN0442	T3_negative	Pantetheine	CoEnzyme and vitamins	CoEnzyme and vitamins	277.12	278.13	[M-H]-	C11H22N2O4S	1	496-65-1	439322	HMDB0003426	16753	6928	C00831	196953	304031	104442	117727	17060.9	11345.4	99005	104187	39338.9	28861.7	61951	58531.8	238711	228013	47443	58552.4	113280	98471	91330.9	108527	125607	ko00770,ko01100
MEDN0445N	T3_negative	Orotidine	CoEnzyme and vitamins	CoEnzyme and vitamins	323.028	288.059	[M+Cl]-	C10H12N2O8	1	314-50-1	92751	HMDB0000788	25722	5754	C01103	1.99976e+07	2.40634e+07	2.03463e+07	9.17158e+06	1.48846e+07	1.86094e+07	2.45156e+07	1.78746e+07	9.33485e+06	8.46669e+06	1.44905e+07	1.4681e+07	1.28838e+07	2.01398e+07	1.69037e+07	2.24616e+07	1.87658e+07	2.19098e+07	1.83282e+07	2.0207e+07	2.19168e+07	ko00240,ko01100,ko01240
MEDN0452	T3_negative	2'-Deoxycytidine-5'-Monophosphate	Nucleotide and Its metabolites	Nucleotide and Its metabolites	306.05	307.057	[M-H]-	C9H14N3O7P	1	1032-65-1	13945	HMDB0001202	15918	6078	C00239	116784	161270	116014	126681	151216	172033	97548.1	85929	145672	155517	81114.3	85017.7	79417.6	103179	43380.4	87282.8	114485	96956.8	96288.6	110746	87441.7	ko00240,ko01100,ko01232
MEDN0461	T3_negative	Sedoheptulose 7-Phosphate	Carbohydrates and Its metabolites	Phosphate sugars	289.03	290.04	[M-H]-	C7H15O10P	2	2646-35-7	22833559	HMDB0001068	15721	-	C05382	3.03475e+06	4.32802e+06	6.04372e+06	3.67795e+06	3.99567e+06	3.32271e+06	2.98971e+06	2.42454e+06	9.74985e+06	9.60338e+06	4.87308e+06	3.67797e+06	3.43891e+06	3.40935e+06	6.14674e+06	3.35777e+06	2.34177e+06	2.65512e+06	4.34057e+06	3.83273e+06	4.21994e+06	ko00030,ko01100,ko01200,ko01230,ko01250
MEDN0469	T3_negative	Citraconic Acid	Organic acid and Its derivatives	Organic acid and Its derivatives	129.02	130.027	[M-H]-	C5H6O4	1	498-23-7	643798	HMDB0000634	17626	5607	C02226	147913	168093	156898	164854	88026.7	94098.4	176121	176240	80726.5	97472.6	115831	153271	119277	141616	130009	103621	166641	210872	150668	150771	147294	ko00290,ko01100,ko01210
MEDN0470	T3_negative	Oxoadipic acid	Organic acid and Its derivatives	Organic acid and Its derivatives	159.03	160.037	[M-H]-	C6H8O5	2	3184-35-8	71	HMDB0000225	15753	5234	C00322	38235.1	24895.5	11513.4	29410.1	24248.4	26972.4	20865.6	25988.1	38166.4	24926.8	28032.4	34673.1	32397.7	40059.3	26554.8	45941	31376.7	40967.7	35258	32149.7	29148.7	ko00310,ko00380,ko00785,ko01100,ko01210,ko01230,ko01240
MEDN0478	T3_negative	Aminomalonic Acid	Organic acid and Its derivatives	Organic acid and Its derivatives	118.01	119.022	[M-H]-	C3H5NO4	1	1068-84-4	100714	HMDB0001147	17475	-	C00872	89869.4	53912.1	46365.1	65491.7	138184	323970	56340.1	113520	16654.8	10784.5	576756	715444	18096.1	42908.3	291478	424770	93616	152201	209924	181298	166919	-
MEDN0480	T3_negative	Dl-Glyceraldehyde 3-Phosphate	Organic acid and Its derivatives	Phosphoric acids	168.99	169.998	[M-H]-	C3H7O6P	1	591-59-3	729	HMDB0001112	17138	3294	C00118	8.69581e+06	8.13689e+06	3.05231e+06	3.00098e+06	1.93826e+06	2.13799e+06	2.48079e+06	4.8233e+06	4.15537e+06	2.95942e+06	2.12619e+06	2.48253e+06	3.30631e+06	6.18088e+06	4.82048e+06	2.89467e+06	4.44538e+06	7.97745e+06	6.65572e+06	4.04644e+06	3.75533e+06	ko00010,ko00030,ko00051,ko00052,ko00562,ko00730,ko00750,ko00900,ko01100,ko01200,ko01230,ko01240,ko05415
MEDN0485	T3_negative	1,6-di-O-phosphono-D-fructose	Carbohydrates and Its metabolites	Phosphate sugars	338.99	339.996	[M-H]-	C6H14O12P2	1	4937-84-2	84951	-	-	-	C00665	78123	93397.6	142064	85948.6	317311	243414	536331	693855	47207	50551.7	1.59566e+06	1.68817e+06	53340.1	102639	1.21093e+06	1.1666e+06	197702	120135	421822	665662	612231	ko00051,ko01100,ko04152,ko04922,ko05230
MEDN0499	T3_negative	Argininosuccinic acid	Organic acid and Its derivatives	Organic acid and Its derivatives	289.12	290.123	[M-H]-	C10H18N4O6	1	2387-71-5	16950	HMDB0000052	15682	5115	C03406	2.74956e+06	3.9319e+06	5.2998e+06	3.40339e+06	2.96987e+06	3.54825e+06	2.91028e+06	2.36272e+06	8.54675e+06	1.10025e+07	4.79028e+06	3.3258e+06	3.19497e+06	2.77198e+06	5.52286e+06	4.28421e+06	2.55691e+06	2.4965e+06	4.18072e+06	4.211e+06	3.93824e+06	ko00220,ko00250,ko01100,ko01230
MEDN0502	T3_negative	2-Deoxyribose 1-Phosphate	Carbohydrates and Its metabolites	Phosphate sugars	213.02	214.024	[M-H]-	C5H11O7P	3	17210-42-3	439287	HMDB0001351	28542	6182	C00672	127843	205273	195863	194720	165750	163689	280402	240532	212074	218631	145311	171075	208690	203067	200941	260564	156277	202799	190729	182442	188989	ko00030,ko00240,ko01100
MEDN0506	T3_negative	N-Acetylglucosamine 1-Phosphate	Carbohydrates and Its metabolites	Phosphate sugars	300.05	301.056	[M-H]-	C8H16NO9P	1	6866-69-9	440272	HMDB0001367	7125	6194	C04256	3.23291e+06	3.37902e+06	9.23352e+06	7.16964e+06	2.93958e+06	3.69156e+06	3.85e+06	3.25058e+06	7.40381e+06	7.07787e+06	1.93089e+06	1.89076e+06	4.52235e+06	3.4519e+06	3.79755e+06	3.10942e+06	2.72329e+06	3.08981e+06	3.7034e+06	3.19543e+06	3.52175e+06	-
MEDN0511	T3_negative	Jasmonic acid	Organic acid and Its derivatives	Organic acid and Its derivatives	209.12	210.126	[M-H]-	C12H18O3	1	3572-66-5	5281166	HMDB0032797	18292	-	C16317	359423	405981	401343	366017	359321	378714	363516	390585	349551	403407	379432	365719	354358	392246	438870	325229	481913	359507	319205	446508	486882	ko00592,ko01100
MEDN0528	T3_negative	(3-Methoxy-4-hydroxyphenyl)ethylene glycol sulfate	Organic acid and Its derivatives	Organic acid and Its derivatives	263.02	264.03	[M-H]-	C9H12O7S	1	3415-67-6	4183	HMDB0000559	137054	5543	-	5691.2	23945.8	17269.2	22136.7	28455.8	38762.1	6807.51	7213.97	16352.8	15950	13869.7	13207.5	10448	23641.2	10851.6	9614.32	17397.8	16468.4	14559.5	14769.3	16216.2	-
MEDN0533	T3_negative	Xanthosine	Nucleotide and Its metabolites	Nucleotide and Its metabolites	283.07	284.076	[M-H]-	C10H12N4O6	1	146-80-5	64959	HMDB0000299	18107	3408	C01762	533106	583984	782128	873084	1.13657e+06	1.47347e+06	241743	189029	1.16232e+06	969126	313961	349709	349171	293357	263567	330801	168176	157685	607338	497565	553240	ko00230,ko00232,ko01100,ko01232,ko02010
MEDN0534*058	T3_negative	2'-Deoxyguanosine-5'-diphosphate	Nucleotide and Its metabolites	Nucleotide and Its metabolites	426.02	427.029	[M-H]-	C10H15N5O10P2	1	102783-74-4	135398595	HMDB0000960	28862	5906	C00361	1.8602e+06	1.34411e+06	1.05619e+06	1.27769e+06	956968	1.14866e+06	379965	647773	620694	389297	1.06332e+06	1.34983e+06	548231	1.64305e+06	1.30986e+06	1.95465e+06	1.28285e+06	1.93653e+06	845354	1.42975e+06	1.32918e+06	ko00230,ko01100,ko01232
MEDN0537	T3_negative	ADP-ribose	Nucleotide and Its metabolites	Nucleotide and Its metabolites	558.06	559.072	[M-H]-	C15H23N5O14P2	1	20762-30-5	445794	HMDB0001178	16960	6059	C00301	1.38413e+08	1.09185e+08	1.29946e+08	8.31689e+07	1.34477e+08	1.23787e+08	1.2146e+08	1.66228e+08	2.09364e+07	2.42582e+07	1.1627e+08	1.65755e+08	4.96498e+07	1.2515e+08	1.27894e+08	1.8174e+08	1.7568e+08	1.66833e+08	1.08091e+08	1.31915e+08	1.25868e+08	ko00230,ko01100
MEDN0538*061	T3_negative	UDP-glucose	Carbohydrates and Its metabolites	Sugars	565.05	566.055	[M-H]-	C15H24N2O17P2	1	133-89-1	8629	HMDB0000286	46229	-	C00029	1.42152e+06	1.18364e+06	1.21671e+06	1.44802e+06	2.70453e+06	2.20644e+06	987689	1.09907e+06	1.27406e+06	1.40577e+06	2.31764e+06	2.74017e+06	1.42638e+06	1.12187e+06	1.47187e+06	1.44714e+06	1.1951e+06	1.56735e+06	1.65773e+06	1.18587e+06	1.36039e+06	ko00040,ko00052,ko00053,ko00500,ko00520,ko00524,ko00561,ko01100,ko01240,ko01250
MEDN0541P	T3_positive	DL-3,4-Dihydroxyphenyl glycol	Benzene and substituted derivatives	Benzene and substituted derivatives	170.064	170.058	[M+]+	C8H10O4	2	28822-73-3	5307	HMDB0000318	1387	5307	C05576	408298	344596	338717	401136	502053	529866	464093	220792	359560	199027	265109	258194	96979.3	327789	302344	321461	263626	311569	234982	257945	314754	ko00350,ko01100
MEDN0561	T3_negative	N-Acetyl-Asp-Glu	Amino acid and Its metabolites	Small Peptide	303.08	304.091	[M-H]-	C11H16N2O8	1	3106-85-2	188803	HMDB0001067	95120	-	C12270	999181	863105	363231	403724	651247	549861	301484	516191	704632	766202	447103	1.05051e+06	358871	515624	594693	248495	194089	586482	687481	751242	559927	ko00250,ko01100,ko04080
MEDN0562	T3_negative	Indole 3-carbinol	Heterocyclic compounds	Indole and Its derivatives	146.06	147.068	[M-H]-	C9H9NO	2	700-06-1	3712	HMDB0005785	24814	-	-	17564.6	35852.7	18271.1	22582	12303.3	17519	1736.58	23032.3	17056.5	20701.8	18976.5	23608.9	20596.7	17278.1	8682.89	13515.9	14543.4	11839.8	25094	18721.2	13834.4	-
MEDN0568	T3_negative	2-Methylguanosine	Nucleotide and Its metabolites	Nucleotide and Its metabolites	296.1	297.107	[M-H]-	C11H15N5O5	1	2140-77-4	135501934	HMDB0005862	19702	-	-	154250	138737	97407.1	97847.1	155841	138362	102182	96412	129595	109055	93049	121062	96044.7	91169.5	89578.1	98171.6	135004	96425.2	93937	101074	98971.4	-
MEDN0573	T3_negative	GDP-L-fucose	Nucleotide and Its metabolites	Nucleotide and Its metabolites	588.07	589.082	[M-H]-	C16H25N5O15P2	2	15839-70-0	135412609	HMDB0001095	17009	6001	C00325	260382	275521	73162.4	112327	183748	262390	88720.1	141308	46319.7	49567.2	136222	271288	273304	243269	94052.1	62297.8	334594	219176	180574	145439	157124	ko00051,ko00520,ko01100,ko01250
MEDN0575P	T3_positive	3-Hydroxypicolinic acid	Heterocyclic compounds	Pyridine and pyridine derivatives	177.992	139.027	[M+K]+	C6H5NO3	1	874-24-8	13401	HMDB0013188	64342	-	C18620	1.50501e+06	1.75138e+06	1.57201e+06	1.40543e+06	1.55733e+06	1.43007e+06	1.36618e+06	1.60075e+06	1.43382e+06	1.72465e+06	1.47854e+06	1.00449e+06	1.57313e+06	3.16573e+06	1.37425e+06	1.34246e+06	1.25417e+06	1.63061e+06	1.41466e+06	1.39405e+06	1.37331e+06	-
MEDN0579	T3_negative	N-lactoyl-phenylalanine	Amino acid and Its metabolites	Amino acid derivatives	236.09	237.1	[M-H]-	C12H15NO4	1	-	11075454	HMDB0062175	-	-	-	805411	743548	1.2131e+06	1.25539e+06	669745	771830	638473	549234	622335	619595	850239	1.14034e+06	518886	537687	493693	526005	643265	639045	731636	739241	667089	-
MEDN0586*010	T3_negative	N-Acetyl-L-alanine	Amino acid and Its metabolites	Amino acid derivatives	130.05	131.058	[M-H]-	C5H9NO3	1	97-69-8	88064	HMDB0000766	40992	5733	C01073	49535.5	91993.6	127536	122336	159730	164796	162769	106824	160705	185677	109824	110791	101932	125086	112037	106464	57891.6	122497	95948.6	135027	154176	ko00410
MEDN0593	T3_negative	Malic acid	Organic acid and Its derivatives	Organic acid and Its derivatives	133.01	134.022	[M-H]-	C4H6O5	1	636-61-3	92824	HMDB0031518	30796	-	C00149	1.2217e+07	9.3035e+06	1.24342e+07	8.45392e+06	5.55349e+06	5.82988e+06	8.25059e+06	8.17289e+06	4.72002e+06	4.36621e+06	5.55384e+06	9.2089e+06	8.16906e+06	7.03579e+06	6.19004e+06	7.06723e+06	9.18562e+06	7.8819e+06	8.27829e+06	7.14457e+06	8.14261e+06	ko00020,ko00620,ko00630,ko01100,ko01200,ko04742,ko04922,ko04964,ko05200,ko05211,ko05230
MEDN0602	T3_negative	Deoxyguanosine 5'-monophosphate(dGMP)	Nucleotide and Its metabolites	Nucleotide and Its metabolites	346.06	347.063	[M-H]-	C10H14N5O7P	2	902-04-5	135398597	HMDB0001044	16192	-	C00362	5.89849e+06	5.79587e+06	5.8197e+06	3.09744e+06	6.26701e+06	8.03648e+06	5.42491e+06	6.65171e+06	1.71827e+06	1.83233e+06	5.64854e+06	6.51606e+06	3.56542e+06	6.3597e+06	3.05839e+06	6.17497e+06	7.56645e+06	5.91628e+06	4.89595e+06	4.77952e+06	6.2889e+06	ko00230,ko01100,ko01232
MEDN0604	T3_negative	Tetradecanedioic acid	FA	FFA	257.18	258.183	[M-H]-	C14H26O4	1	821-38-5	13185	HMDB0000872	76308	5833	C11002	278348	575401	120894	95577.6	108492	96862.4	76821.9	104989	97828.2	136399	76857.7	64695.7	139991	153762	86587.9	144924	169536	125326	115154	195905	178723	-
MEDN0615	T3_negative	Carbamoyl phosphate	Organic acid and Its derivatives	Phosphoric acids	139.98	140.983	[M-H]-	CH4NO5P	1	590-55-6	278	HMDB0001096	17672	6002	C00169	1.33945e+06	1.51975e+06	1.55008e+06	1.46051e+06	991376	1.03486e+06	1.04753e+06	1.16247e+06	1.45616e+06	1.40445e+06	862361	903411	2.11254e+06	1.95002e+06	1.0359e+06	1.17098e+06	1.68846e+06	1.22506e+06	1.39193e+06	1.34261e+06	1.17672e+06	ko00220,ko00230,ko00240,ko00250,ko00910,ko01100,ko01200,ko01230,ko01240
MEDN0621	T3_negative	Indoxylsulfuric acid	Heterocyclic compounds	Indole and Its derivatives	212	213.01	[M-H]-	C8H7NO4S	1	487-94-5	10258	HMDB0000682	43355	524	-	27743.3	39642.6	35346.8	30404.8	35737.9	55597.3	40405.9	47898.4	38562	50662.9	19184.3	26262.1	39348.6	61871.5	23133	24306.8	36216.9	25989.9	38974.2	40180.3	35845.9	-
MEDN0624	T3_negative	5'-Adenylyl sulfate(APS)	Nucleotide and Its metabolites	Nucleotide and Its metabolites	426.01	427.02	[M-H]-	C10H14N5O10PS	2	485-84-7	10238	HMDB0001003	17709	5933	C00224	1.90049e+06	1.29083e+06	1.81353e+06	1.1654e+06	1.56052e+06	2.03739e+06	1.53997e+06	2.13882e+06	614076	617269	992070	2.0333e+06	477241	1.965e+06	2.05212e+06	2.62418e+06	2.22792e+06	3.02338e+06	1.72668e+06	1.78653e+06	2.6215e+06	ko00230,ko00920,ko01100
MEDN0636	T3_negative	Ginkgoic acid	Organic acid and Its derivatives	Organic acid and Its derivatives	345.24	346.251	[M-H]-	C22H34O3	3	22910-60-7	5281858	HMDB0033897	-	-	C10794	56423.3	94999.5	71336.1	81434	72805.9	115270	110533	51194.1	73819.1	62179.2	30239.9	43694.9	49808.4	66017.5	47350	45642.7	110801	109847	45726	79528.9	69374.8	-
MEDN0641*044	T3_negative	Ribose 1-phosphate	Carbohydrates and Its metabolites	Phosphate sugars	229.01	230.019	[M-H]-	C5H11O8P	3	14075-00-4	439236	HMDB0001489	16300	6273	C00620	3.42765e+07	4.5177e+07	7.33888e+07	7.10481e+07	4.95993e+07	4.37711e+07	3.98692e+07	3.96697e+07	1.02654e+08	9.76701e+07	3.87809e+07	3.18792e+07	5.84839e+07	4.40667e+07	3.88694e+07	3.725e+07	3.2404e+07	3.2246e+07	4.91163e+07	4.9282e+07	4.41702e+07	ko00030,ko00230,ko01100
MEDN0650	T3_negative	Dodecanol	Alcohol and amines	Alcohols	185.19	186.198	[M-H]-	C12H26O	1	112-53-8	8193	HMDB0011626	28878	-	C02277	78411	73527.9	82157.6	71666.2	67242.4	69350	54536.6	90620.7	89894.3	65456.5	93692.9	70512.2	71793.2	74098.1	98199.3	62347.8	81871.7	99848.6	86309.6	87311.7	73454.3	-
MEDN0651	T3_negative	Succinic anhydride	Organic acid and Its derivatives	Organic acid and Its derivatives	99.01	100.016	[M-H]-	C4H4O3	1	108-30-5	7922	HMDB0032523	36595	-	C19524	3.10829e+06	3.75279e+06	4.21822e+06	4.44612e+06	3.57031e+06	3.74123e+06	2.86169e+06	2.90528e+06	3.40454e+06	5.39034e+06	3.61321e+06	2.92926e+06	4.11031e+06	3.67304e+06	2.62813e+06	3.5239e+06	3.02204e+06	4.42872e+06	3.65205e+06	3.47472e+06	3.80461e+06	-
MEDN0656	T3_negative	Indoleacetaldehyde	Heterocyclic compounds	Indole and Its derivatives	158.06	159.068	[M-H]-	C10H9NO	2	2591-98-2	800	HMDB0001190	18086	6068	C00637	1.41065e+06	1.59916e+06	1.41311e+06	1.48163e+06	1.30984e+06	1.2451e+06	1.23579e+06	1.28843e+06	1.2289e+06	1.33676e+06	1.36726e+06	1.48027e+06	1.14441e+06	1.21675e+06	1.22421e+06	1.28992e+06	1.37913e+06	1.30733e+06	1.24896e+06	1.37595e+06	1.32999e+06	ko00380,ko01100
MEDN0657*191	T3_negative	D-Xylulose 5-phosphate	Carbohydrates and Its metabolites	Phosphate sugars	229.01	230.019	[M-H]-	C5H11O8P	2	4212-65-1	439190	HMDB0000868	16332	5829	C00231	5.42372e+07	6.41963e+07	1.01411e+08	9.84403e+07	6.00315e+07	5.60951e+07	6.26952e+07	5.31892e+07	1.36364e+08	1.35716e+08	5.62919e+07	4.61487e+07	8.39033e+07	6.77644e+07	5.52613e+07	5.68684e+07	5.14244e+07	4.83043e+07	7.39987e+07	6.80264e+07	6.78552e+07	ko00030,ko00040,ko00053,ko01100,ko01200,ko01230,ko04918
MEDN0658	T3_negative	Hexadecanedioic acid	FA	FFA	285.21	286.214	[M-H]-	C16H30O4	1	505-54-4	10459	HMDB0000672	73722	5642	C19615	556171	934227	586349	363449	128706	157321	189433	178596	238672	265957	107776	149311	478759	498252	266904	405914	375786	188708	382861	471823	296057	ko01100
MEDN0659N	T3_negative	Pyrophosphate	Organic acid and Its derivatives	Phosphoric acids	176.935	177.943	[M-H]-	H4O7P2	1	206975	644102	HMDB0000250	-	-	C00013	8.29489e+07	6.16514e+07	7.56036e+07	5.0765e+07	6.34713e+07	5.08082e+07	6.34159e+07	5.52198e+07	9.65747e+07	9.89701e+07	3.11669e+07	3.47711e+07	8.94976e+07	7.16488e+07	6.23341e+07	4.50886e+07	6.94589e+07	7.99561e+07	6.28736e+07	7.54481e+07	4.07579e+07	ko00190,ko05012,ko05022
MEDN0678	T3_negative	Ethylsalicylate	Organic acid and Its derivatives	Organic acid and Its derivatives	165.06	166.063	[M-H]-	C9H10O3	1	118-61-6	8365	HMDB0029817	-	-	-	1.11416e+07	9.62559e+06	1.08985e+07	1.01173e+07	1.08808e+07	1.00812e+07	1.05063e+07	1.18443e+07	1.01214e+07	1.20239e+07	1.10582e+07	1.13583e+07	1.20273e+07	1.11642e+07	1.02721e+07	1.12941e+07	1.23117e+07	1.23708e+07	1.11376e+07	1.03064e+07	1.12302e+07	-
MEDN0682	T3_negative	Octadecanamide	Alcohol and amines	Amines	282.28	283.288	[M-H]-	C18H37NO	1	124-26-5	31292	HMDB0034146	34900	-	C13846	56433.8	91178.5	54717.4	150123	93615.9	83006.7	53884.5	63883.6	78591.8	63377.3	90338.5	100730	83424.1	66972.5	42585.8	43184.4	56460.4	69473	164783	107000	131788	-
MEDN0683*017	T3_negative	2-Naphthol	Benzene and substituted derivatives	Phenolics	143.05	144.058	[M-H]-	C10H8O	1	135-19-3	8663	HMDB0012322	10432	-	C11713	160193	140934	158991	128895	141210	130127	122809	119769	150342	137356	135090	118932	98427.4	109886	130775	126735	111909	133037	116037	131941	133963	ko00980
MEDN0689	T3_negative	2,5-Furandicarboxylicacid	Organic acid and Its derivatives	Organic acid and Its derivatives	155	156.006	[M-H]-	C6H4O5	2	3238-40-2	76720	-	-	-	C20450	37007	24059.1	9817.79	21823.3	47773.2	45627.5	25285	36695.3	27886	16300.7	37401.2	13024.5	24398.9	35496.3	23179.5	35759.5	24891.8	33167.9	37285.4	25374.6	26749.2	-
MEDN0719	T3_negative	2-Pentylfuran	Others	Others	137.1	138.104	[M-H]-	C9H14O	3	3777-69-3	19602	HMDB0013824	-	-	-	324336	825026	950597	806745	1.35388e+06	810051	879783	893613	897981	973208	901064	897054	852322	681600	1.00215e+06	838670	724991	870612	925185	898645	948807	-
MEDN0720*037	T3_negative	2-Methylhippuric acid	Organic acid and Its derivatives	Organic acid and Its derivatives	192.07	193.074	[M-H]-	C10H11NO3	1	42013-20-7	91637	HMDB0011723	68455	-	C01586	15601.8	12856	7288.99	11217.2	24741.7	21264.7	11557.3	11800.5	22168.4	24410.9	8438.66	14273.1	17431.2	21891	6311.32	10407.3	15061	11610.7	13967	15911.4	14817	-
MEDN0721	T3_negative	2-Methyl-5-nitroimidazole-1-ethanol	Alcohol and amines	Alcohols	170.06	171.064	[M-H]-	C6H9N3O3	2	443-48-1	4173	HMDB0015052	6909	-	C07203	21711	17427.7	12490.9	7365.88	4041.34	11818.7	23706.9	13918.5	4311.05	8005.42	11888.4	15769.5	8326.51	8759.4	13502.6	15685.6	21243.2	10916.2	11731.4	13978	13130.6	-
MEDN0732	T3_negative	12-HOME	FA	Oxidized lipids	297.24	298.251	[M-H]-	C18H34O3	1	141-22-0	5312769	HMDB0034297	85639	-	C08365	82057.1	9341.11	46898.6	116843	46059.9	54317.9	37478.5	74809	50866.9	57876.9	67417.4	59975.2	52284	69787.1	46761.4	134599	50361.1	99340.5	112444	118424	85402.2	-
MEDN0741	T3_negative	Methanesulfonic acid	Organic acid and Its derivatives	Sulfonic acids	94.98	95.9881	[M-H]-	CH4O3S	2	75-75-2	6395	-	-	-	C11145	490183	3.63101e+06	512893	525048	240645	265669	255215	229380	365273	397936	249326	178732	494305	473657	242322	225359	276599	244680	346264	409600	241061	ko00920,ko01100
MEDN0743	T3_negative	2-Nonanone	Aldehyde,Ketones,Esters	Ketones	141.13	142.136	[M-H]-	C9H18O	2	821-55-6	13187	HMDB0031266	77927	-	-	9.72249e+06	9.68964e+06	9.75782e+06	9.36838e+06	1.35399e+07	1.34442e+07	9.59215e+06	1.2942e+07	9.06225e+06	9.17809e+06	1.30455e+07	1.29338e+07	9.67134e+06	9.5618e+06	9.82279e+06	1.00691e+07	1.04548e+07	9.42265e+06	9.19254e+06	9.87788e+06	9.51168e+06	-
MEDN0745	T3_negative	Propylparaben	Benzene and substituted derivatives	Phenolic acids	179.07	180.079	[M-H]-	C10H12O3	1	94-13-3	7175	HMDB0032574	32063	-	D01422	32279.4	29243.5	25391.5	46522.4	27663.9	38193.9	21272.5	42955.5	32193.6	18288.4	34749.9	45843.2	34756.7	32191.6	28829.1	46167.5	15780.8	30268.4	62077	68533.9	88365.1	-
MEDN0748*021	T3_negative	Methylparaben	Benzene and substituted derivatives	Phenolic acids	151.04	152.047	[M-H]-	C8H8O3	1	99-76-3	7456	HMDB0032572	31835	-	D01400	37672.9	33886.5	30679	29804	30461	27673.4	20860.1	54853.1	26161.6	43283.4	27464.6	33293.2	38379.8	35428.5	26283.3	223013	28986.8	37291.2	82364.5	72628.7	104488	-
MEDN0808*033	T3_negative	Myoinositol	Carbohydrates and Its metabolites	Sugar alcohols	179.06	180.063	[M-H]-	C6H12O6	1	87-89-8	892	HMDB0000211	17268	5221	C00159	123610	138861	113551	141562	91069.7	106256	163250	156560	98992.2	78086.1	113921	132562	139869	139188	111413	142622	153827	113772	125783	106906	106018	ko00051,ko00052,ko00520,ko01100,ko01250,ko02010,ko04142,ko04625
MEDN0811	T3_negative	FFA(9:0)	FA	FFA	157.12	158.131	[M-H]-	C9H18O2	1	112-05-0	8158	HMDB0000847	29019	5810	C01601	27912.4	27407.9	32082.4	35567.4	13961.7	37924.4	22521.2	27909.2	59431.3	39628.4	16670.6	38298.8	31969	17106.5	23411	12159.6	28018.9	27455	35116.1	26729.3	45492.8	-
MEDN0812	T3_negative	4-hydroxystyrene	Benzene and substituted derivatives	Benzene and substituted derivatives	119.05	120.058	[M-H]-	C8H8O	1	2628-17-3	62453	HMDB0004072	1883	7012	C05627	4.86252e+06	3.86301e+06	3.07659e+06	4.41984e+06	2.55009e+06	3.24612e+06	2.97385e+06	4.38703e+06	2.74701e+06	4.01184e+06	4.48292e+06	5.85128e+06	3.86323e+06	4.3771e+06	3.53873e+06	4.57409e+06	3.7676e+06	3.53851e+06	4.31099e+06	3.57509e+06	3.96832e+06	-
MEDN0822	T3_negative	Cysteine-glutathione disulfide	Amino acid and Its metabolites	Small Peptide	425.08	426.088	[M-H]-	C13H22N4O8S2	2	13081-14-6	53477713	HMDB0000656	143243	5628	C00098	485399	518468	1.05979e+06	3.52105e+06	613591	846629	292792	270728	1.20079e+06	974976	190515	264332	543511	414302	259472	276258	284674	280136	484661	494567	545304	ko02010
MEDN0848P	T3_positive	Indole 3-Ethanol	Heterocyclic compounds	Indole and Its derivatives	200.047	161.084	[M+K]+	C10H11NO	1	526-55-6	10685	HMDB0003447	17890	6932	C00955	6.52534e+07	6.36959e+07	6.82079e+07	6.82719e+07	6.63866e+07	6.65601e+07	6.45872e+07	6.30955e+07	6.91284e+07	7.08409e+07	7.16861e+07	7.11408e+07	6.26719e+07	6.77648e+07	6.15597e+07	6.11113e+07	6.74081e+07	6.70542e+07	6.76006e+07	6.52984e+07	6.27094e+07	ko00380
MEDN0852*023	T3_negative	3-Amino-4-Hydroxybenzoic Acid	Benzene and substituted derivatives	Phenolic acids	152.04	153.043	[M-H]-	C7H7NO3	2	1571-72-8	65083	-	-	-	C12115	3113.96	6793.9	7282.65	6540.09	9045.62	8685.67	4243.72	7099.46	17232.7	9795.09	3707.34	4553.91	622.791	622.791	622.791	622.791	622.791	622.791	6141.84	7760.34	4283.4	ko01100
MEDN1011*035	T3_negative	Mannitol	Carbohydrates and Its metabolites	Sugar alcohols	181.07	182.079	[M-H]-	C6H14O6	2	69-65-8	6251	HMDB0000765	16899	142	C00392	240942	196232	181752	240178	156622	217913	281812	201791	105455	105168	169348	281763	237562	136939	104604	110606	167612	207994	160942	152222	213287	ko00051,ko01100,ko02010
MEDN1013	T3_negative	2'-Deoxyadenosine-5'-Monophosphate	Nucleotide and Its metabolites	Nucleotide and Its metabolites	330.06	331.068	[M-H]-	C10H14N5O6P	1	653-63-4	12599	HMDB0000905	17713	3461	C00360	44571	36326.5	6518.74	4284.21	856.842	6236.35	35320.4	37750.6	4369.7	4386.26	32031.7	30244.3	9972.36	15316.7	10916.4	17419.9	10797.1	20608.4	17539.4	28254.6	19948.3	ko00230,ko01100,ko01232
MEDN1015	T3_negative	Nicotinic Acid	CoEnzyme and vitamins	CoEnzyme and vitamins	122.02	123.032	[M-H]-	C6H5NO2	1	59-67-6	938	HMDB0001488	15940	6272	C00253	660375	722374	621113	689039	696662	676272	661303	644464	754673	690652	591014	666703	657174	688524	594358	678485	686674	690766	684305	643217	593655	ko00760,ko01100,ko01240,ko05133
MEDN1022	T3_negative	5,6-Dimethylbenzimidazole	Heterocyclic compounds	Heterocyclic compounds	145.08	146.084	[M-H]-	C9H10N2	1	582-60-5	675	HMDB0003701	15890	-	C03114	134291	135755	129024	122896	104748	107987	110547	85970.9	109418	114558	114412	109360	104717	110234	118109	103910	119229	130100	113570	122036	128067	ko00740,ko00860,ko01100,ko01240
MEDN1024	T3_negative	Piperidine acid	Organic acid and Its derivatives	Organic acid and Its derivatives	128.07	129.079	[M-H]-	C6H11NO2	2	3105-95-1	439227	HMDB0005960	41582	-	C00408	23986.6	24342.7	39491.2	51206	50482.3	42645.8	30714.7	23019.5	30984.8	21723.2	33340.7	36064.9	44276.5	29449.3	28290.9	44640.4	15987	38360	28968.7	22568.3	24954.7	ko00310,ko01100
MEDN1039*069	T3_negative	Indole-4-carboxaldehyde	Heterocyclic compounds	Indole and Its derivatives	144.05	145.053	[M-H]-	C9H7NO	2	1074-86-8	333703	-	-	-	-	6254.88	9927.1	13827.1	12110.9	7747.8	5200.74	15816.8	11003.3	11066.5	10760.9	6479.63	12496.3	17946.3	10398.2	8885.88	13155.3	8830.05	4772.3	12524.6	8231.7	8659.35	-
MEDN1041	T3_negative	9(S)-HpOTrE	FA	Oxidized lipids	309.21	310.214	[M-H]-	C18H30O4	2	111004-08-1	6450029	-	-	-	-	54215.6	39856.8	38211.9	40697.9	62862.4	62957.2	45831.9	51082	37667.7	29592.4	54335.2	57605.7	37159	46551.9	56451.4	41397.5	21611.2	60075.5	61352.8	48741.2	57357.8	-
MEDN1054	T3_negative	Tetranor-12(R)-HETE	FA	Oxidized lipids	265.18	266.188	[M-H]-	C16H26O3	3	135271-51-1	90469827	-	-	-	-	3.29157e+07	3.25114e+07	2.04206e+07	3.74005e+07	2.31247e+07	2.94665e+07	3.05714e+07	7.02489e+07	2.90035e+07	2.53535e+07	2.86879e+07	3.9728e+07	7.02392e+07	2.88824e+07	2.15541e+07	5.58112e+07	2.37165e+07	4.28578e+07	5.43715e+07	4.86224e+07	5.21234e+07	-
MEDN1077*209	T3_negative	alpha-Muricholic acid	Bile acids	Bile acids	407.28	408.288	[M-H]-	C24H40O5	1	2393-58-0	5283852	-	-	-	C17647	721501	781412	471114	606610	994470	1.05621e+06	304948	202132	811502	820742	1.08322e+06	1.39426e+06	3.27076e+06	3.61938e+06	1.59212e+06	1.61874e+06	3.12789e+06	3.87591e+06	1.32487e+06	1.29926e+06	1.39769e+06	-
MEDN1092	T3_negative	4-acetoxyphenol	Benzene and substituted derivatives	Phenolics	151.04	152.047	[M-H]-	C8H8O3	2	3233-32-7	96009	-	-	-	C13636	161151	153787	141880	123200	228929	270101	255709	189008	270866	181992	110853	131038	98704.1	131586	84015.8	112200	64776	65586.9	158012	210066	129523	ko01100
MEDN1098	T3_negative	2-ethyl-2-hydroxybutyric acid	Organic acid and Its derivatives	Organic acid and Its derivatives	131.07	132.079	[M-H]-	C6H12O3	2	3639-21-2	77199	HMDB0001975	-	6411	-	104517	70479.4	58083.5	47185.3	41011.7	77029.3	48272.7	67133.5	89408.1	61095.9	47559.9	19562.9	154889	62160.5	43964.2	66117.5	33684.4	87531.4	54889.8	72920.6	91729	-
MEDN1106	T3_negative	Flavanone	Benzene and substituted derivatives	Benzene and substituted derivatives	223.08	224.084	[M-H]-	C15H12O2	1	487-26-3	10251	-	-	-	C00766	1.75322e+07	1.30551e+07	1.49974e+07	1.29111e+07	1.63396e+07	1.44309e+07	1.24186e+07	2.34124e+07	1.27374e+07	1.49348e+07	1.60293e+07	1.59637e+07	2.076e+07	1.54314e+07	1.35494e+07	2.49865e+07	1.54623e+07	2.024e+07	2.54359e+07	2.91801e+07	2.69447e+07	-
MEDN1108	T3_negative	1,6-anhydro-β-D-glucose	Carbohydrates and Its metabolites	Sugars	161.05	162.053	[M-H]-	C6H10O5	1	498-07-7	2724705	HMDB0000640	30997	5613	-	30014.9	17169.1	14335.3	20892.5	19566.2	15357.8	46052.8	29871.2	7150.37	15358.7	34506.2	65032.3	33806.5	18353.8	20717.1	25036.9	32405.1	12233.8	34465.4	26848.7	37078.8	-
MEDN1112	T3_negative	16-Hydroxyhexadecanoic acid	FA	FFA	271.24	272.235	[M-H]-	C16H32O3	1	506-13-8	10466	HMDB0006294	55328	-	C18218	71269.4	94563.2	70245.3	68816.6	77104.3	66108.7	52805.5	47772.9	65287.8	61216.6	56416.8	46041.1	66744.2	75217.3	52101.7	56339.7	57531.9	31328	73239	67382.8	74760.9	ko01100
MEDN1125	T3_negative	N,N′-dicyclohexylcarbodiimide	Alcohol and amines	Polyamines	205.17	206.178	[M-H]-	C13H22N2	1	538-75-0	10868	-	-	-	-	1.27971e+06	2.35941e+06	1.39233e+06	1.32265e+06	2.71966e+06	2.45887e+06	1.45711e+06	1.51341e+06	1.27179e+06	958358	2.44905e+06	2.09691e+06	1.11539e+06	979422	1.24792e+06	2.03726e+06	1.94609e+06	2.20825e+06	1.18216e+06	1.6532e+06	1.71669e+06	-
MEDN1139	T3_negative	DL-2-hydroxystearic acid	FA	FFA	299.26	300.266	[M-H]-	C18H36O3	2	629-22-1	69417	-	-	-	-	91444.2	67545.4	67178.6	58870.3	53133.5	111926	129233	105634	100317	80579.6	96290.9	83393.5	78149.8	78299.1	56023.2	42395.3	58468.2	66396.5	67263.6	73159.3	74125.6	-
MEDN1141N	T3_negative	Apocholic acid	Bile acids	Bile acids	449.292	390.277	[M+CH3COO]-	C24H38O4	2	641-81-6	101818	-	-	-	-	836.465	836.465	836.465	12179.4	836.465	836.465	4182.33	14752.1	9292.5	8410.83	5856.75	14233.8	5852.33	11804.2	8466.03	5022.5	7962.23	4210.15	9703.42	6758.18	5498.73	-
MEDN1145	T3_negative	P-chlorophenylalanine	Benzene and substituted derivatives	Phenolic acids	198.03	199.04	[M-H]-	C9H10ClNO2	2	7424-00-2	4652	-	-	-	D04143	1.16363e+06	1.12248e+06	1.16063e+06	1.10772e+06	1.15414e+06	1.22119e+06	1.2378e+06	1.16629e+06	1.236e+06	1.27906e+06	1.25465e+06	1.19911e+06	1.09863e+06	1.1723e+06	1.00923e+06	1.14194e+06	1.25653e+06	1.243e+06	1.18443e+06	1.09405e+06	1.10624e+06	-
MEDN1159	T3_negative	FFA(15:1)	FA	FFA	239.2	240.209	[M-H]-	C15H28O2	1	84743-29-3	5312411	-	-	-	C00162	16812.1	1913.02	257.195	1982.81	2281.85	3927	257.195	257.195	257.195	257.195	257.195	257.195	19808.8	5919.31	1285.98	34367.1	1348.01	257.195	21838.9	36073.9	33763.9	ko00062,ko00071,ko00561,ko04148,ko04152,ko04714,ko04911,ko04920,ko04923,ko04930,ko04931,ko04932,ko04975,ko04977,ko04979,ko05231,ko05415
MEDN1160	T3_negative	Mevalonate 5-phosphate	Organic acid and Its derivatives	Phosphoric acids	227.03	228.04	[M-H]-	C6H13O7P	3	73566-35-5	439400	-	-	-	C01107	159625	148245	344962	452416	390093	429373	217148	178746	405174	327413	381161	279644	182199	90249.2	238668	208341	127823	145655	187581	175027	271729	ko00900,ko01100
MEDN1199*028	T3_negative	4-hydroxyphenylglyoxylate	Benzene and substituted derivatives	Phenolic acids	165.02	166.027	[M-H]-	C8H6O4	2	15573-67-8	355	-	-	-	C03590	245483	176597	203326	198080	235470	313261	235381	250197	272522	300990	306655	301310	258194	185285	294864	283261	240749	257630	282192	193781	233560	ko01100
MEDN1208*039	T3_negative	6-hydroxy-3-succinylpyridine	Heterocyclic compounds	Heterocyclic compounds	194.05	195.053	[M-H]-	C9H9NO4	3	15873-27-5	579061	-	-	-	C19631	4055.84	4629.85	1778.75	355.75	8633.99	15361.7	3079.33	3099.45	4559.35	3574.51	2550.51	2986.31	16922.5	18517.9	5082.67	7205.85	6594.9	8582.53	6706.49	8248.03	8671.19	ko00760,ko01100
MEDN1213	T3_negative	2-(4-hydroxyphenyl) propionate	Benzene and substituted derivatives	Phenolic acids	165.06	166.063	[M-H]-	C9H10O3	2	938-96-5	102526	HMDB0041683	-	-	C03080	119196	106684	108659	103747	123482	141307	96059.2	113332	125977	85721	116516	162212	90142.5	101683	79203.9	85581.7	113959	99087.9	112079	114027	111516	-
MEDN1224	T3_negative	Bis(1-inositol)-3,1'-phosphate 1-phosphate	Alcohol and amines	Alcohols	501.04	502.049	[M-H]-	C12H24O17P2	3	-	53262311	-	-	-	C19799	7.31176e+06	5.7517e+06	7.58606e+06	8.40554e+06	5.44433e+06	6.36719e+06	7.23248e+06	8.02618e+06	4.25e+06	5.42129e+06	8.4226e+06	7.08934e+06	6.02351e+06	4.76739e+06	6.26614e+06	7.11989e+06	7.73042e+06	6.72544e+06	8.72753e+06	5.57506e+06	6.98649e+06	ko00562,ko01100
MEDN1229	T3_negative	2-Oxo-2,3-dihydrofuran-5-acetate	Aldehyde,Ketones,Esters	Esters	141.02	142.027	[M-H]-	C6H6O4	3	-	104	-	-	-	C03586	1.31304e+07	1.46738e+07	1.75709e+07	1.57613e+07	1.52292e+07	1.59416e+07	1.1309e+07	1.06769e+07	1.27106e+07	1.41413e+07	1.42883e+07	1.51307e+07	2.71802e+07	2.39653e+07	1.31649e+07	1.2063e+07	1.29179e+07	1.3983e+07	1.25203e+07	1.67009e+07	2.10535e+07	ko01100
MEDN1236	T3_negative	Cyclic ADP ribose	Nucleotide and Its metabolites	Nucleotide and Its metabolites	540.05	541.061	[M-H]-	C15H21N5O13P2	2	119340-53-3	123847	-	-	-	C13050	8.23611e+06	6.69841e+06	8.87728e+06	8.76018e+06	5.27458e+06	7.40573e+06	1.13199e+07	1.17171e+07	7.71466e+06	4.49758e+06	6.36085e+06	1.12324e+07	4.50305e+06	6.88171e+06	1.32621e+07	1.50013e+07	1.19036e+07	1.4229e+07	8.4192e+06	1.16697e+07	9.4904e+06	ko04020,ko04921,ko04970,ko04972
MEDN1239	T3_negative	5-O-(1-carboxyvinyl)-3-phosphate	Organic acid and Its derivatives	Phosphoric acids	323.02	324.025	[M-H]-	C10H13O10P	3	89771-75-5	439463	-	-	-	C01269	2.864e+07	2.83205e+07	1.83142e+07	1.39738e+07	2.14648e+07	2.14776e+07	1.91314e+07	1.85923e+07	9.05727e+06	1.08632e+07	1.96719e+07	2.22102e+07	1.83731e+07	2.26261e+07	2.43403e+07	2.05772e+07	2.94029e+07	2.61465e+07	2.07696e+07	1.73984e+07	1.98669e+07	ko00400,ko01100,ko01230
MEDN1241	T3_negative	2-(α-D-mannosyl)-3-phosphate glyceride	Alcohol and amines	Amines	347.04	348.046	[M-H]-	C9H17O12P	3	-	443242	-	-	-	C11516	1.13909e+08	1.21141e+08	7.58497e+07	7.69483e+07	9.80705e+07	1.32278e+08	1.21213e+08	1.10263e+08	6.27206e+07	8.66889e+07	1.13106e+08	1.34163e+08	1.23363e+08	1.27869e+08	1.46247e+08	1.13037e+08	1.75215e+08	1.42409e+08	1.26663e+08	1.14043e+08	1.31328e+08	ko00051,ko01100
MEDN1245N	T3_negative	2-Benzylmalate	Benzene and substituted derivatives	Benzene and substituted derivatives	283.082	224.068	[M+CH3COO]-	C11H12O5	2	-	11229827	-	-	-	C20653	188907	203069	214765	188256	355022	402167	212810	187079	320617	303781	139669	168596	529299	565068	173897	223035	254237	222962	239898	258282	254268	ko00400,ko01100,ko01210
MEDN1246	T3_negative	3-(pyrazol-1-yl)-L-alanine	Amino acid and Its metabolites	Amino acid derivatives	154.06	155.069	[M-H]-	C6H9N3O2	2	2734-48-7	151491	-	-	-	C01162	2.72145e+06	2.55575e+06	1.87134e+06	2.50588e+06	2.75896e+06	2.45046e+06	2.92364e+06	2.62786e+06	2.35566e+06	2.24797e+06	2.48344e+06	2.79011e+06	1.87426e+06	1.23308e+06	2.02805e+06	2.66031e+06	2.42514e+06	2.91666e+06	2.16237e+06	1.69365e+06	2.3842e+06	-
MEDN1247	T3_negative	1-pyrroline-4-hydroxy-2-carboxylate	Heterocyclic compounds	Heterocyclic compounds	128.04	129.043	[M-H]-	C5H7NO3	2	9054-77-7	440282	HMDB0002234	16352	6564	C04282	15283	23193.3	14533.1	51413.5	34142.9	67879.1	13648.3	18142.1	26713.6	46768	31092.1	34065.1	27862.2	21390.5	32206.8	20460.3	23223.3	23865.8	32680.2	23080.8	28166.9	ko00470,ko01100
MEDN1267	T3_negative	LPE(0:0/22:5)	GP	LPE	526.29	527.301	[M-H]-	C27H46NO7P	3	-	53480944	-	-	-	C04438	12580.2	10780.8	16905.8	24048.8	57884.4	22268.6	47149.2	65627.2	40860.6	36811.4	59686.8	119883	45399.4	16141.7	35058.9	24962.4	9733.73	33268	89917.2	31326.8	82845.4	ko00564
MEDN1276	T3_negative	LPE(20:4/0:0)	GP	LPE	500.28	501.286	[M-H]-	C25H44NO7P	2	-	42607465	-	-	-	C04438	353058	409930	653131	211570	1.38854e+06	1.46377e+06	836615	772976	410525	387394	656976	1.21098e+06	393445	357481	514522	694766	365208	466511	523730	435099	739283	ko00564
MEDN1277	T3_negative	LPE(0:0/20:5)	GP	LPE	498.26	499.27	[M-H]-	C25H42NO7P	3	-	53480938	-	-	-	C04438	34644.3	22343.1	26071.2	26992	109083	69844.7	76124.6	55418.5	45829.4	49389.3	62642.4	53194.9	22407.8	21581.4	26126.4	32222.4	26897	37802.2	35942.3	29662.6	65804.8	ko00564
MEDN1282	T3_negative	LPE(0:0/18:2)	GP	LPE	476.28	477.286	[M-H]-	C23H44NO7P	3	-	53480926	-	-	-	C04438	1.61869e+06	1.6522e+06	2.96057e+06	2.99287e+06	6.579e+06	9.17725e+06	5.11388e+06	3.77495e+06	3.98688e+06	3.44709e+06	6.97639e+06	5.45358e+06	1.56092e+06	1.21746e+06	1.76486e+06	3.35236e+06	2.02219e+06	2.1151e+06	2.49667e+06	3.96059e+06	2.93681e+06	ko00564
MEDN1283	T3_negative	LPE(0:0/18:3)	GP	LPE	474.26	475.27	[M-H]-	C23H42NO7P	3	-	53480928	-	-	-	C04438	107211	86933.1	216048	79753.4	152684	220046	283630	192383	196823	259916	171199	216064	93334	83399	74821.6	176120	100121	90532.8	174247	245962	196856	ko00564
MEDN1285*215	T3_negative	LPE(0:0/16:0)	GP	LPE	452.28	453.286	[M-H]-	C21H44NO7P	2	-	53480922	-	-	-	C04438	39215.6	56657.7	75688.4	36400	204969	303968	88011.2	66647.9	75395.3	48856.4	85160	62158.6	17221.3	21361.7	33993.3	69733.6	61781.2	43126.7	52283.2	62605.8	75338.2	ko00564
MEDN1287*214	T3_negative	LPE(0:0/16:1)	GP	LPE	450.26	451.27	[M-H]-	C21H42NO7P	2	-	53480923	-	-	-	C04438	117633	78744	110037	113685	214529	345534	267655	135533	139450	114311	170335	126979	142202	90962.4	116524	89660.1	79876.7	78259.8	159994	113095	68429.5	ko00564
MEDN1303	T3_negative	D-Mannose 1-phosphate	Carbohydrates and Its metabolites	Phosphate sugars	259.02	260.03	[M-H]-	C6H13O9P	2	27251-84-9	644175	HMDB0006330	35374	6245	-	3.75615e+07	1.98484e+07	4.33045e+07	1.64389e+07	1.1688e+08	7.86518e+07	1.92485e+08	2.90856e+08	6.56774e+06	6.04692e+06	6.17485e+08	5.74017e+08	9.27498e+06	1.02912e+07	4.7152e+08	5.06402e+08	8.89813e+07	5.55462e+07	2.48814e+08	2.34326e+08	2.24572e+08	-
MEDN1306	T3_negative	Ureidosuccinic acid	Amino acid and Its metabolites	Amino acid derivatives	175.04	176.043	[M-H]-	C5H8N2O5	1	13184-27-5	93072	HMDB0000828	15859	5791	C00438	65691.8	78000.5	61687.9	41485.1	35178.2	27219.1	27733.2	36764	84138.2	36931.7	23526.4	17522.6	76278.1	43467	43230.1	46317.5	65834.9	62959.5	52293.4	47712.4	25360.9	ko00240,ko00250,ko01100,ko01240
MEDN1311	T3_negative	2-Hydroxycaprylic acid	Organic acid and Its derivatives	Organic acid and Its derivatives	159.1	160.11	[M-H]-	C8H16O3	1	617-73-2	94180	HMDB0000711	86543	5679	C20793	14099.1	12893.5	23441.7	17877.7	22204.2	20503.2	21924.3	18294.5	24737.6	24311.3	17501	11470.3	28889	24919	41886.5	40928.3	22707.7	30562.2	27517.2	22489.7	18532.9	ko04024
MEDN1329N	T3_negative	Glycohyodeoxycholic acid	Bile acids	Bile acids	448.306	449.314	[M-H]-	C26H43NO5	1	13042-33-6	114611	-	-	-	-	5677.77	1393.28	19599.1	25514.6	21646.3	12409.1	10721.3	9677.26	53385.4	36661	7386.61	9674.24	99688.8	97627.7	18565.2	13367.6	51705.5	51592.7	29887.2	34270.7	22741	-
MEDN1332	T3_negative	Adenosine-5'-Diphosphoglucose	Nucleotide and Its metabolites	Nucleotide and Its metabolites	588.07	589.082	[M-H]-	C16H25N5O15P2	1	102129-65-7	16218835	-	-	-	C00498	123145	145560	117117	131647	179340	183617	143893	182061	85965.2	71443.3	87335.3	175351	139300	151201	242401	204210	167487	249376	142577	156236	142163	ko00500,ko00520,ko01100,ko01250
MEDN1368N	T3_negative	2,2-Dimethylsuccinic acid	Organic acid and Its derivatives	Organic acid and Its derivatives	145.05	146.058	[M-H]-	C6H10O4	1	597-43-3	11701	HMDB0002074	86537	6473	-	17307.9	32466.3	151621	159915	108539	159481	14729.6	15136.8	64582.8	59990.2	152641	163092	47638.6	26437.2	73605.4	70322.3	10901.2	13216.8	54581.3	68352.4	64380.4	-
MEDN1404*203	T3_negative	4-Methylhippuric Acid	Organic acid and Its derivatives	Organic acid and Its derivatives	192.07	193.074	[M-H]-	C10H11NO3	1	27115-50-0	97479	HMDB0013292	68552	-	-	11668.4	3492.66	14807.6	9153.84	6887.15	6517.58	3830.63	7648.92	8057.58	4189.66	6019.88	7861.49	4970.5	5454.59	5137.46	10069	7631.99	6744.97	8036.29	6772.42	9912.94	-
MEDN1406	T3_negative	Tridecanedioic acid	FA	FFA	243.16	244.167	[M-H]-	C13H24O4	1	505-52-2	10458	-	-	-	-	211070	225819	187795	181714	144009	185229	157931	212600	195143	161220	176437	174517	142253	128069	165868	188898	161201	202713	217528	212537	213313	-
MEDN1426	T3_negative	9(S),12(S),13(S)-TriHOME	FA	Oxidized lipids	329.23	330.241	[M-H]-	C18H34O5	1	97134-11-7	9858729	HMDB0004708	34506	-	C14833	9774.54	48927.7	14203.5	8995.19	12578.4	22404.8	33897.3	17130.2	10890	8721.46	10894.7	12851.1	10926	11403.7	7864.17	17741.1	2185.12	5988.54	13065.7	19010.9	17488.4	ko00591
MEDN1433N	T3_negative	6-trans-12-epi Leukotriene B4	FA	Oxidized lipids	395.243	336.23	[M+CH3COO]-	C20H32O4	2	71548-19-1	5283129	HMDB0005088	63982	-	-	6390.26	10572.8	7735.98	14585	27393.3	8547.78	19491.2	8149.08	14577.5	12112.5	10629.3	7688.81	12046.1	12315.1	3458.45	5980.36	1673.84	11142.7	7754.29	11921.6	12360.3	-
MEDN1463N	T3_negative	19,20-DiHDPA	FA	Oxidized lipids	361.234	362.246	[M-H]-	C22H34O4	1	-	16061148	HMDB0010214	72657	-	-	73002.3	89228.7	104558	93290.9	149410	154698	97418.5	74898.1	98112.3	91639.6	114670	102451	90936.1	44720.6	76786.5	65703.6	64359.9	80066	70019.3	95533.9	64709.5	-
MEDN1475N	T3_negative	Sorbitol-6-phosphate	Carbohydrates and Its metabolites	Phosphate sugars	262.048	262.045	[M-]-	C6H15O9P	2	20479-58-7	152306	HMDB0005831	743019	-	C01096	26851.5	24102.4	22300.8	13512.9	20338.3	30128.8	15904	19580.3	17655.4	11211.5	20945.3	22675.6	24789.3	13174.2	19299	14273.6	10619.8	16141.9	18044	17911.9	20377.4	ko00051,ko01100
MEDN1476	T3_negative	Allantoic acid	Amino acid and Its metabolites	Amino acid derivatives	175.05	176.055	[M-H]-	C4H8N4O4	3	99-16-1	203	HMDB0001209	30837	343	C00499	17876.3	42905	29177.3	74280.5	111021	92165.6	61232.4	46428.5	50008.2	47782.1	36617.5	62266.3	64376.3	43959	31786.9	33555.6	35999.7	36269.1	52520.7	38091.5	62926.7	ko00230,ko01100
MEDN1478*053	T3_negative	Glu-Gln	Amino acid and Its metabolites	Small Peptide	274.1	275.112	[M-H]-	C10H17N3O6	2	-	10171586	-	-	-	C00107	467301	558454	492648	505024	734551	722372	548581	319312	619074	532177	388533	407188	711818	621732	392098	392689	496951	596838	412530	442137	543908	ko02010
MEDN1484	T3_negative	Ethionamide	Heterocyclic compounds	Pteridines and derivatives	165.05	166.056	[M-H]-	C8H10N2S	2	536-33-4	2761171	HMDB0014747	4885	-	C07665	1.06724e+07	9.12896e+06	1.094e+07	9.8505e+06	1.04728e+07	1.03184e+07	1.07193e+07	1.1537e+07	1.01476e+07	1.20529e+07	1.07354e+07	1.08529e+07	1.23284e+07	1.08995e+07	9.98257e+06	1.10613e+07	1.1954e+07	1.21717e+07	1.08051e+07	9.90529e+06	1.0353e+07	-
MEDN1488	T3_negative	4-Dodecylbenzenesulfonic acid	Organic acid and Its derivatives	Sulfonic acids	325.18	326.192	[M-H]-	C18H30O3S	2	121-65-3	8485	-	-	-	-	795565	895225	386133	2.36563e+06	573951	365566	678975	1.64423e+06	784478	387270	1.02201e+06	385929	585007	677241	575873	750835	406067	783152	1.2918e+06	1.18984e+06	1.10997e+06	-
MEDN1493	T3_negative	3-Hydroxybutanoic acid	Organic acid and Its derivatives	Organic acid and Its derivatives	103.04	104.047	[M-H]-	C4H8O3	2	300-85-6	441	HMDB0000011	17066	-	C01089	324827	219583	467605	478251	292884	272676	1.02205e+06	993673	1.18803e+06	1.27146e+06	324371	375199	414963	385648	213114	258149	428596	483422	495709	503787	483041	ko00650,ko01100,ko04024
MEDN1499*011	T3_negative	2-Hydroxyhexanoic acid	Organic acid and Its derivatives	Organic acid and Its derivatives	131.07	132.079	[M-H]-	C6H12O3	2	6064-63-7	99824	HMDB0001624	86542	6332	C11377	997629	1.01247e+06	608263	689477	1.04421e+06	1.29909e+06	739523	736122	867466	935352	1.26973e+06	1.64718e+06	851061	912475	768648	901127	1.02401e+06	940534	949702	910738	816483	-
MEDN1510*179	T3_negative	4-Ethyloctanoic acid	Organic acid and Its derivatives	Organic acid and Its derivatives	171.14	172.146	[M-H]-	C10H20O2	1	16493-80-4	61840	HMDB0036136	-	-	-	2.17766e+06	2.03223e+06	2.33493e+06	2.65515e+06	2.34708e+06	2.52596e+06	384617	2.09464e+06	384617	384617	384617	384617	2.35352e+06	2.58032e+06	2.29876e+06	1.99104e+06	1.92308e+06	2.44102e+06	2.62196e+06	2.50151e+06	2.2987e+06	-
MEDN1513	T3_negative	5-Hydroxy-2'-deoxyuridine	Nucleotide and Its metabolites	Nucleotide and Its metabolites	243.06	244.07	[M-H]-	C9H12N2O6	2	5168-36-5	96622	-	-	-	-	86034.7	90888.7	145628	174164	304638	207082	176282	80980.9	110374	187325	141311	141324	91326	36278.2	108797	167705	72570.5	208636	80822.1	75302	63541.3	-
MEDN1518	T3_negative	Acetylvaline	Amino acid and Its metabolites	Amino acid derivatives	158.08	159.09	[M-H]-	C7H13NO3	1	96-81-1	66789	HMDB0011757	-	-	-	15262	12117.2	11295.8	14354.9	15591.8	15220.4	7874.58	9713.99	13455.1	13415.5	8737.27	17226.2	15467.8	10192.1	12000.5	14665.7	11610.2	12942.4	13474.5	18722.8	13785.4	-
MEDN1532*228	T3_negative	Galacturonic acid	Carbohydrates and Its metabolites	Sugar acids	193.04	194.043	[M-H]-	C6H10O7	2	685-73-4	439215	HMDB0002545	47962	6713	C00333	79210.2	35500.5	50777.6	50250.7	91369	81399	83262.8	45267.5	32355.9	42245.6	64066.9	74962.7	57872.3	46228.2	54048.6	36848.1	34699.2	49015	36536	49234.3	59886.4	ko00040,ko00053,ko00520,ko01100,ko01240,ko01250,ko02010
MEDN1533*012	T3_negative	Dimethylmalonic acid	Organic acid and Its derivatives	Organic acid and Its derivatives	131.03	132.042	[M-H]-	C5H8O4	1	595-46-0	11686	HMDB0002001	111517	6425	-	868054	873616	203333	225313	126285	141656	167172	124469	133603	125718	182797	264083	172659	138178	166425	205425	193332	173784	297310	258811	269869	-
MEDN1538*141	T3_negative	Isogalactinol	Carbohydrates and Its metabolites	Sugar alcohols	341.11	342.116	[M-H]-	C12H22O11	2	3687-64-7	439451	HMDB0005826	17505	-	C01235	21056.7	39037.7	9294.65	12824.1	12223.9	9080.09	24596.7	21595.6	8394.42	15020.8	52221.1	53414.7	46832	27130.7	25142	36359.2	25423.3	15987.7	26060.7	22659.7	23558.7	ko00052,ko01100
MEDN1544	T3_negative	Guanosine-5'-diphosphate	Nucleotide and Its metabolites	Nucleotide and Its metabolites	442.02	443.024	[M-H]-	C10H15N5O11P2	1	146-91-8	135398619	HMDB0001201	17552	6077	C00035	448452	280185	145577	223930	266834	343943	118379	208471	125987	168992	153416	344219	241584	231272	317105	185585	349577	269220	290164	201433	205596	ko00230,ko01100,ko01232,ko04014,ko04015,ko04137,ko04140,ko04144
MEDN1545	T3_negative	Guanosine-5'-monophosphate	Nucleotide and Its metabolites	Nucleotide and Its metabolites	362.05	363.058	[M-H]-	C10H14N5O8P	1	85-32-5	135398631	HMDB0001397	17345	6216	C00144	3.42574e+06	3.01241e+06	1.87649e+06	2.29329e+06	1.92482e+06	2.45679e+06	1.49496e+06	1.75341e+06	1.73566e+06	1.16092e+06	1.72104e+06	2.14635e+06	1.91027e+06	1.6093e+06	1.8102e+06	2.26053e+06	1.11067e+06	1.74388e+06	2.12022e+06	1.89715e+06	1.99937e+06	ko00230,ko01100,ko01232,ko01523,ko04022,ko04740,ko04742,ko04744
MEDN1551	T3_negative	Imidazoleacetic acid	Heterocyclic compounds	Indole and Its derivatives	125.04	126.043	[M-H]-	C5H6N2O2	1	645-65-8	96215	HMDB0002024	16974	6445	C02835	1.17666e+06	1.32449e+06	1.32847e+06	1.36225e+06	366705	323669	365891	582154	786223	749866	469876	439346	1.28493e+06	1.32855e+06	532361	367706	473691	539553	915972	906753	680818	ko00340,ko01100
MEDN1553	T3_negative	Inosine diphosphate	Nucleotide and Its metabolites	Nucleotide and Its metabolites	445.02	428.013	[M-H+H2O]-	C10H14N4O11P2	1	81012-88-6	135398651	HMDB0003335	17808	6892	C00104	2.9655e+06	1.84956e+06	1.41337e+06	900941	1.02651e+06	2.32208e+06	2.50054e+06	2.22951e+06	1.509e+06	1.2658e+06	1.89894e+06	2.29971e+06	1.76729e+06	1.95946e+06	1.30201e+06	1.21058e+06	2.47737e+06	1.95359e+06	1.17857e+06	1.66935e+06	1.50794e+06	ko00230,ko01100,ko01232
MEDN1556*067	T3_negative	L-Allothreonine	Amino acid and Its metabolites	Amino acids	118.05	119.058	[M-H]-	C4H9NO3	2	28954-12-3	99289	HMDB0004041	28718	7007	C05519	202933	192670	179103	210628	251376	381181	273673	137373	188311	280901	183615	349905	133482	211374	172726	178098	160142	156319	148660	269580	241673	ko00260,ko01100
MEDN1557	T3_negative	L-Ascorbic acid 2-phosphate	Organic acid and Its derivatives	Phosphoric acids	254.99	255.998	[M-H]-	C6H9O9P	2	23313-12-4	54679073	-	-	-	C18341	34854.1	43021.7	23845.3	15744	26679	18785.7	28239.6	22900.8	30115.9	29433	30979.4	19683.8	18668.8	27338.3	36470.7	10221.5	32567	20137.4	28569.4	19361.7	20962	-
MEDN1558	T3_negative	L-Ascorbyl 6-palmitate	Aldehyde,Ketones,Esters	Esters	413.25	414.262	[M-H]-	C22H38O7	1	137-66-6	54680660	HMDB0039883	-	-	D02412	22353.5	44812.3	23050.1	30524.1	21574.9	25979.5	34867.8	20616.4	30262.9	29272.9	26593.6	34840	16748.1	26765.3	17047.9	27530.3	13345.3	39495.4	18029.2	23743	25543.1	-
MEDN1562	T3_negative	Monobutyl phthalate	Aldehyde,Ketones,Esters	Esters	221.08	222.089	[M-H]-	C12H14O4	1	131-70-4	8575	HMDB0013247	-	-	-	643739	520661	689395	614939	539031	459636	562042	588957	545169	491884	535529	544868	589467	614437	538927	509406	644715	563526	555585	595173	548005	-
MEDN1567	T3_negative	Phosphonoacetic acid	Organic acid and Its derivatives	Phosphoric acids	138.98	139.987	[M-H]-	C2H5O5P	1	4408-78-0	546	HMDB0004110	15732	7018	C05682	4.95002e+06	5.96094e+06	9.19755e+06	1.00925e+07	8.5429e+06	7.19472e+06	8.54006e+06	8.90685e+06	1.46645e+07	1.26678e+07	1.98432e+07	1.36494e+07	9.00058e+06	6.11869e+06	1.4275e+07	1.34816e+07	5.87911e+06	5.5519e+06	9.84927e+06	8.19528e+06	8.81096e+06	ko00440,ko01100
MEDN1576	T3_negative	Sucrose 6′-monophosphate	Carbohydrates and Its metabolites	Phosphate sugars	421.08	422.083	[M-H]-	C12H23O14P	2	36064-19-4	439762	-	-	-	C16688	370391	319513	211342	148859	238317	250157	403509	293875	107398	129647	468834	597080	191511	222791	371479	412624	266936	294741	197635	281490	375693	ko00500
MEDN1590	T3_negative	Tricarballylic acid	Organic acid and Its derivatives	Organic acid and Its derivatives	175.02	176.032	[M-H]-	C6H8O6	2	99-14-9	14925	HMDB0031193	45969	-	C19806	16448	30414.1	23020.3	41988.2	42147.6	38855.6	40593.2	39514.4	36829.3	34830.8	28710.4	2308.06	47992.3	11540.3	25269.2	25394	14896.5	17683	35238.9	25068.2	22861.1	-
MEDN1608	T3_negative	FFA(22:4)	FA	FFA	331.26	332.272	[M-H]-	C22H36O2	1	28874-58-0	5497181	HMDB0002226	53487	6560	C16527	1.22771e+06	1.24638e+06	982173	670890	1.53457e+06	1.62737e+06	1.13993e+06	958989	1.20621e+06	1.17511e+06	1.31091e+06	1.30212e+06	854941	940441	993519	1.13701e+06	1.2243e+06	1.1219e+06	1.06486e+06	1.20343e+06	1.09578e+06	ko01040,ko04216
MEDN1612	T3_negative	Cytidine 2',3'-Cyclic Monophosphoric Acid	Nucleotide and Its metabolites	Nucleotide and Its metabolites	304.03	305.041	[M-H]-	C9H12N3O7P	3	633-90-9	91746159	HMDB0011691	-	-	C02354	40361.9	19619.2	26404.2	41445.4	54204.4	32923.7	25034.9	29265.3	36901	31990.7	23148.7	19616.4	22145.9	25275.1	22505.4	28880.7	27180.9	27006.5	42676.8	40682.2	23374	ko00240,ko01100
MEDN1620	T3_negative	Glu-Val	Amino acid and Its metabolites	Small Peptide	245.11	246.122	[M-H]-	C10H18N2O5	1	5879-06-1	6992567	HMDB0028832	68846	-	C00107	58314.4	114316	74589.5	74655.9	307519	323064	71033.3	38936.1	97661.9	125269	70070.6	50690.4	87632.8	57742.8	77076.8	99168	82492.7	82837.6	80303.5	80915.8	83459	ko02010
MEDN1631	T3_negative	UDP-xylose	Carbohydrates and Its metabolites	Sugars	535.04	536.044	[M-H]-	C14H22N2O16P2	2	3616-06-6	19235	HMDB0001018	16082	5948	C00190	903954	873074	956941	777668	1.12449e+06	968146	574573	702331	756842	600438	623671	873952	1.12554e+06	834704	610831	844917	578156	753436	761023	869748	800261	ko00520,ko01100,ko01250
MEDN1640	T3_negative	Glu-Tyr	Amino acid and Its metabolites	Small Peptide	309.11	310.116	[M-H]-	C14H18N2O6	2	3422-39-7	515717	HMDB0028831	73513	-	C00107	14901.3	12316.3	13668	12095.2	8119.07	13855.6	6496.35	7321.15	11047.3	8986.63	8386.32	11035	7630.79	16314.3	7054.12	5760.51	11008.1	12624	13185.2	11005.3	9439.39	ko02010
MEDN1663	T3_negative	2-(2-Isopropyl-5-methylphenoxy)acetic acid	Benzene and substituted derivatives	Benzene and substituted derivatives	207.11	208.11	[M-H]-	C12H16O3	2	5333-40-4	220116	-	-	-	-	8987.62	23405.6	18530.8	6754.03	10436.3	11809.8	23442.6	13954.9	11708.6	13502.5	8176.5	10869.3	16660.4	13504.2	9004.3	25714.2	17599.3	10801.3	11249.8	14927.2	14405.9	-
MEDN1677*057	T3_negative	2'-Adenylic acid	Nucleotide and Its metabolites	Nucleotide and Its metabolites	346.06	347.063	[M-H]-	C10H14N5O7P	2	130-49-4	94136	-	-	-	C00946	468333	466148	240079	377351	382605	254117	382874	284120	146183	107972	276117	442400	220572	394238	273853	330992	397196	374170	371438	328021	288330	-
MEDN1686*018	T3_negative	L-threo-3-Methylaspartate	Amino acid and Its metabolites	Amino acid derivatives	146.05	147.053	[M-H]-	C5H9NO4	3	6061-13-8	440064	-	-	-	C03618	586893	919963	872776	1.19799e+06	2.54979e+06	3.30421e+06	920234	667026	2.51498e+06	2.78688e+06	596009	627685	1.18968e+06	1.6332e+06	1.12733e+06	980876	628316	751423	1.18899e+06	1.65668e+06	1.21183e+06	ko00630,ko01100,ko01200
MEDN1689	T3_negative	Leu-Ile	Amino acid and Its metabolites	Small Peptide	243.17	244.179	[M-H]-	C12H24N2O3	3	36077-41-5	7010534	-	-	-	C00107	152617	187043	183445	168166	234970	250987	264210	201588	85871.5	66594.3	253142	271738	79849	108056	305882	421710	291138	305456	216575	194784	215657	ko02010
MEDN1692	T3_negative	Phosphatidylethanolamine lyso alkenyl 18:3	GP	LPE	460.28	461.291	[M-H]-	C23H44NO6P	3	-	-	-	-	-	C04438	449185	549902	1.32291e+06	398856	3.23009e+06	3.90817e+06	1.60094e+06	1.15714e+06	809174	1.01477e+06	1.63128e+06	2.13149e+06	755140	476959	1.24189e+06	1.23607e+06	1.03855e+06	1.17896e+06	1.44531e+06	1.3227e+06	1.24199e+06	ko00564
MEDN1695	T3_negative	3-Hydroxypyruvic acid	Organic acid and Its derivatives	Organic acid and Its derivatives	103	104.011	[M-H]-	C3H4O4	2	1113-60-6	964	HMDB0001352	30841	482	C00168	111538	141291	114738	88243.6	35635.4	76741.9	131412	116294	65455.8	67542.5	44454.2	48317	54802.4	122243	23469.7	71402.5	133230	100273	88031	134066	89859.2	ko00260,ko00630,ko01100,ko01200
MEDN1699*009	T3_negative	2-Methylhexanoic acid	Organic acid and Its derivatives	Organic acid and Its derivatives	129.09	130.099	[M-H]-	C7H14O2	1	4536-23-6	20653	HMDB0031594	-	-	-	56392.2	47699	23664.4	33177	38387.3	28907.4	44861.4	35060.4	98718	41244.7	55255.8	74898.2	48580	28924.9	28977.8	46948.3	51393	48871.4	29813.5	47123.7	42535.8	-
MEDN1702	T3_negative	4-Methyloctanoic acid	Organic acid and Its derivatives	Organic acid and Its derivatives	157.12	158.131	[M-H]-	C9H18O2	1	54947-74-9	62089	HMDB0031557	-	-	-	50871.2	45913.8	56478.7	31066.6	92627.8	35634.5	33835.2	61238.6	29716.2	49069.6	37911.2	32494.9	45929.2	41407	32776	17614.1	42832.2	36912.9	46824.5	35774.2	49534.5	-
MEDN1717	T3_negative	Tropate	Organic acid and Its derivatives	Organic acid and Its derivatives	165.06	166.063	[M-H]-	C9H10O3	2	529-64-6	10726	HMDB0062590	30765	-	C01456	287591	268024	225721	223115	284836	307656	214420	213904	250218	214198	236824	318689	186526	201874	131175	183176	254352	235550	217298	240287	224304	-
MEDN1722	T3_negative	Piperonylic acid	Organic acid and Its derivatives	Organic acid and Its derivatives	165.02	166.027	[M-H]-	C8H6O4	2	94-53-1	7196	HMDB0032613	-	-	C04599	531523	415949	540208	485083	484569	464340	477539	530714	496144	531165	443621	505516	558417	479968	437118	526821	534197	533878	526347	452740	474765	ko05012,ko05022
MEDN1723*077	T3_negative	Cholic acid	Bile acids	Bile acids	407.28	408.288	[M-H]-	C24H40O5	1	81-25-4	221493	-	-	-	C00695	1.05255e+06	1.1025e+06	1.09166e+06	1.17347e+06	1.21743e+06	1.24194e+06	1.03704e+06	1.24876e+06	1.11605e+06	1.26323e+06	1.22633e+06	1.30471e+06	1.04726e+06	1.14408e+06	1.09579e+06	1.00205e+06	1.08981e+06	1.26491e+06	1.18061e+06	1.14712e+06	1.39292e+06	ko00120,ko01100,ko04976
MEDN1726	T3_negative	α-Cyclohexylmandelic acid	Organic acid and Its derivatives	Organic acid and Its derivatives	233.12	234.126	[M-H]-	C14H18O3	2	4335-77-7	97700	-	-	-	-	40995.4	52209.8	33167.1	40164.2	53639.4	35209.2	38361.2	50951.7	48308.8	37697.2	58868.3	47682.2	34309.3	35408.9	49926.5	42148	24446.6	31210	34317	37829.4	20671.4	-
MEDN1747	T3_negative	3,4-Dimethylbenzoic acid	Benzene and substituted derivatives	Benzene and substituted derivatives	149.06	150.068	[M-H]-	C9H10O2	1	619-04-5	12073	HMDB0002237	64818	6565	-	121467	129890	111395	107502	74250.7	92614.5	92605.7	159368	166667	675309	455766	530033	573596	587065	527806	639433	658430	557351	287628	329494	333542	-
MEDN1758	T3_negative	Dextrin	Carbohydrates and Its metabolites	Sugars	503.16	504.169	[M-H]-	C18H32O16	2	9004-53-9	62698	HMDB0006857	-	-	C00721	22139.8	17447	5429	1810.57	362.114	1810.57	13102.2	11940.2	362.114	362.114	43827.6	68730	8190.29	362.114	16767.2	21765.5	30969.5	15162.5	22678.3	23230.4	8228.05	ko00500,ko01100
MEDN1761*032	T3_negative	Talose	Carbohydrates and Its metabolites	Sugars	179.06	180.063	[M-H]-	C6H12O6	1	2595-98-4	99459	-	-	-	C01798	132495	164645	130602	121315	113138	122744	123668	135875	114856	136758	90269.3	117044	139792	153624	119004	138151	117247	107467	91766.6	125228	124157	-
MEDN1763	T3_negative	DL-O-tyrosine	Amino acid and Its metabolites	Amino acid derivatives	180.07	181.074	[M-H]-	C9H11NO3	2	2370-61-8	91482	HMDB0006050	91038	-	C00082	38591.4	45701.1	26309.9	47550.6	32426.7	39691.3	23220	18875.2	24827.3	27371.2	31452.3	33933.7	35687.8	31917	23314.2	50303.5	35920.2	46190.7	25944.8	26743.7	35948	ko00130,ko00350,ko00360,ko00400,ko00730,ko00970,ko01100,ko01210,ko01230,ko01240,ko04728,ko04916,ko04917,ko04974,ko05012,ko05030,ko05031,ko05034,ko05230
MEDN1770	T3_negative	2-Naphthalenesulfonic acid	Benzene and substituted derivatives	Benzene and substituted derivatives	207.01	208.019	[M-H]-	C10H8O3S	1	120-18-3	8420	-	-	-	C16202	373890	143637	131493	177433	131845	178085	155148	157076	153748	122239	218740	135559	198484	140821	114310	204701	124885	190350	404093	397080	439085	-
MEDN1771	T3_negative	4,4'-Dihydroxybenzophenone	Benzene and substituted derivatives	Benzene and substituted derivatives	213.06	214.063	[M-H]-	C13H10O3	1	611-99-4	69150	-	-	-	C14220	177552	145227	130862	142778	143859	129995	135932	154114	174848	168982	163191	155489	148286	161560	153099	151453	141485	158386	166557	155230	148908	-
MEDN1802	T3_negative	Zereno	Benzene and substituted derivatives	Benzene and substituted derivatives	321.17	322.178	[M-H]-	C18H26O5	1	26538-44-3	2999413	HMDB0032702	-	-	C14752	79991.7	52487.2	40822.2	40363.4	70842.3	49075.9	46557.4	56547	49610.1	50562.6	72315.9	74839.3	65032.8	67950.6	63639	59278.1	50306.3	60071.7	84652.7	93445.3	69775.4	-
MEDN1805	T3_negative	FFA(16:1)	FA	FFA	253.22	254.225	[M-H]-	C16H30O2	1	373-49-9	445638	HMDB0003229	28716	188	C08362	2.56311e+06	3.77855e+06	3.40019e+06	3.56291e+06	1.98359e+06	2.30948e+06	1.72295e+06	1.60982e+06	1.50956e+06	1.68742e+06	2.70587e+06	2.80845e+06	4.25299e+06	3.89876e+06	2.66349e+06	2.44594e+06	2.02048e+06	2.11118e+06	2.4768e+06	2.47624e+06	2.36711e+06	ko00061,ko01100
MEDN1854	T3_negative	9,10-dihydroxystearic acid	FA	FFA	315.25	316.261	[M-H]-	C18H36O4	2	120-87-6	89377	-	-	-	C19622	58203.3	80094.7	55590.3	82628.4	77212.8	69633.9	65337.5	66722.7	30847.5	40242.7	74104	63514.8	50515	53669.4	67530.9	28315.1	54146.6	81021.2	66732.8	64755.9	85310.9	-
MEDN1856	T3_negative	3-Hydroxytetradecanoic acid	Organic acid and Its derivatives	Organic acid and Its derivatives	243.2	244.204	[M-H]-	C14H28O3	2	28715-21-1	5288266	HMDB0010731	42539	-	C22001	249649	184769	197930	238598	237108	282362	198521	237946	298468	190236	356447	282274	312976	281725	295072	254341	225020	229465	259437	253091	287411	-
MEDN1859	T3_negative	4-Oxoretinoic acid	Benzene and substituted derivatives	Benzene and substituted derivatives	313.18	314.188	[M-H]-	C20H26O3	2	38030-57-8	6437063	HMDB0006285	80656	-	C16678	37364.5	56995.4	47809	57912.4	55489.1	47338.4	31917.3	61035.1	33197.3	40803.9	39232.4	59014.6	30516.5	42625.8	53849.9	51442.4	37418.3	54794.3	63768.3	46274.1	79865	ko00830,ko01100
MEDN1877	T3_negative	Forskolin	Aldehyde,Ketones,Esters	Esters	409.22	410.23	[M-H]-	C22H34O7	2	66575-29-9	47936	-	-	-	C09076	10127.6	8068.33	6490.5	12868.3	15250	8006.9	9648	12453.4	7632.03	4825	15693.4	3215.2	10318.9	4020.8	4825	6364.77	4851.81	9652	9758.64	8076.61	9648	-
MEDN1899	T3_negative	Deoxycholic acid	Bile acids	Bile acids	391.29	392.293	[M-H]-	C24H40O4	1	302-95-4	222528	HMDB0000626	28834	265	C04483	658354	484880	615147	831249	554756	585452	646097	586725	631051	692085	1.12571e+06	1.61375e+06	2.06449e+06	2.14833e+06	1.08644e+06	863806	1.5847e+06	1.65376e+06	988110	1.07539e+06	1.14365e+06	ko04976
MEDN1906	T3_negative	3-Epideoxycholic acid	Bile acids	Bile acids	391.29	392.293	[M-H]-	C24H40O4	2	570-63-8	160530	HMDB0000438	88098	5427	C20865	2.09557e+06	3.07154e+06	2.9671e+06	2.58315e+06	2.72972e+06	2.62555e+06	1.51161e+06	1.61232e+06	2.13503e+06	1.94851e+06	3.51952e+06	4.94657e+06	6.89584e+06	7.51648e+06	3.27839e+06	5.46945e+06	7.78746e+06	5.45448e+06	3.00841e+06	4.78032e+06	3.07492e+06	-
MEDN1909*186	T3_negative	4-Hydroxybenzoic Acid	Benzene and substituted derivatives	Phenolic acids	137.02	138.032	[M-H]-	C7H6O3	1	99-96-7	135	HMDB0000500	30763	5486	C00156	441726	482990	472273	477794	444072	552414	88345.1	584919	612103	575168	611339	526650	648785	672542	583747	456214	587119	550450	488376	518142	627902	ko00130,ko00790,ko01100,ko01240
MEDN1910	T3_negative	Cys-Pro	Amino acid and Its metabolites	Small Peptide	217.07	218.073	[M-H]-	C8H14N2O3S	1	-	3037777	-	-	-	C00107	788847	776198	1.21772e+06	1.29602e+06	844140	840652	1.10907e+06	906025	619348	939585	1.25707e+06	956928	845628	819267	791082	998747	1.067e+06	926194	1.02549e+06	877949	836891	ko02010
MEDN1911	T3_negative	Asn-Lys	Amino acid and Its metabolites	Small Peptide	259.14	260.148	[M-H]-	C10H20N4O4	2	22677-58-3	16122521	-	-	-	C00107	24690.7	15828.8	12255	16055.6	19612.4	21898	10456.8	12558.9	35206.4	23825.7	22295.2	24192.9	23522.5	18687.8	22514.5	15563.4	20183.1	11772.1	20675.7	24171.5	18974.1	ko02010
MEDN1912	T3_negative	His-Ala	Amino acid and Its metabolites	Small Peptide	225.1	226.107	[M-H]-	C9H14N4O3	1	16874-75-2	101180	HMDB0028878	-	-	C00107	5.68854e+07	5.0643e+07	3.42915e+07	3.76498e+07	5.0418e+07	6.60919e+07	6.0382e+07	5.61066e+07	4.33458e+07	4.9822e+07	4.64091e+07	4.99861e+07	2.93528e+07	4.46039e+07	4.26658e+07	4.8464e+07	5.90618e+07	6.10412e+07	5.01352e+07	5.88791e+07	4.87159e+07	ko02010
MEDN1915	T3_negative	N-ethylene glycol neuraminic acid	Amino acid and Its metabolites	Amino acid derivatives	324.09	325.101	[M-H]-	C11H19NO10	2	1113-83-3	123802	HMDB0000833	62084	3580	C03410	196101	252056	284289	249268	267888	190280	255353	187699	319881	361149	238246	169889	174501	191057	226204	177700	225434	221590	198791	250569	204920	ko00520
MEDN1917	T3_negative	Gln-Gln	Amino acid and Its metabolites	Small Peptide	273.12	274.128	[M-H]-	C10H18N4O5	2	54419-93-1	7010588	-	-	-	C00107	140912	179896	121353	81482.9	88755.9	53878.4	78833.9	88603.9	123856	121581	33229.6	19018	181126	172801	115159	94077.1	197361	193343	122285	130392	82514.6	ko02010
MEDN1922	T3_negative	Asn-Glu	Amino acid and Its metabolites	Small Peptide	260.09	261.096	[M-H]-	C9H15N3O6	2	20917-58-2	7019991	HMDB0028730	73824	-	C00107	66525.1	115689	75143.2	70491.8	116653	123023	73168.4	45040.2	122948	143905	78744	69596.7	114422	84118.1	96460.1	100156	101091	77075	100264	107446	95189.9	ko02010
MEDN1942	T3_negative	Val-Thr	Amino acid and Its metabolites	Small Peptide	217.12	218.127	[M-H]-	C9H18N2O4	1	72636-02-3	9815826	-	-	-	C00107	3.00035e+06	2.46896e+06	3.64921e+06	4.47064e+06	2.37777e+06	2.37619e+06	3.54302e+06	2.9599e+06	2.0239e+06	3.08592e+06	3.75288e+06	2.32651e+06	2.3276e+06	2.43267e+06	2.30327e+06	3.2586e+06	3.53805e+06	2.69427e+06	3.43494e+06	3.17712e+06	2.88583e+06	ko02010
MEDN1945	T3_negative	Morpholine ethanesulfonic acid	Organic acid and Its derivatives	Sulfonic acids	194.05	195.057	[M-H]-	C6H13NO4S	2	4432-31-9	78165	-	-	-	-	124464	87405.2	139748	158762	104362	145100	115923	161962	154119	111825	97283.4	135519	109908	104817	191010	133669	100161	84070.2	145573	166378	147284	-
MEDN1951	T3_negative	Sulfoacetic acid	Organic acid and Its derivatives	Organic acid and Its derivatives	138.97	139.978	[M-H]-	C2H4O5S	1	123-43-3	31257	-	-	-	C14179	59475.4	54503.9	19797.1	57523.8	7721.04	25472.7	28806.5	32566.1	44459.6	48774.4	24053.3	1544.21	32903.1	68162.7	21213	37007.8	19021.1	47729.3	32925.2	33197.6	25590.1	ko00430
MEDN1955	T3_negative	D-Glucaro-1,4-lactone	Carbohydrates and Its metabolites	Sugars	191.02	192.027	[M-H]-	C6H8O7	1	389-36-6	122306	-	-	-	C21095	1.00657e+06	1.60853e+06	2.26271e+06	1.91009e+06	591885	534295	2.45057e+06	1.76149e+06	862521	695019	1.35216e+06	1.33342e+06	1.51451e+06	1.40192e+06	952317	1.08468e+06	2.73083e+06	2.04746e+06	1.4446e+06	1.2971e+06	1.86759e+06	-
MEDN1958	T3_negative	2-methyl citric acid	Organic acid and Its derivatives	Organic acid and Its derivatives	205.04	206.043	[M-H]-	C7H10O7	2	6061-96-7	515	HMDB0000379	30835	5368	-	30134	34029.5	36403.6	26185.3	19494.3	26593.8	19982.4	20343.3	35176.1	37079.4	13482.5	19144.3	26265.2	27274.5	16307.3	28706.2	40837.5	24449.2	24110.1	23101	25488.8	-
MEDN1960	T3_negative	cyclo(gly-glu)	Amino acid and Its metabolites	Small Peptide	185.06	186.064	[M-H]-	C7H10N2O4	2	16364-35-5	7408483	-	-	-	C00107	267586	282739	261321	257809	408092	546491	305966	216923	296750	295078	276869	304947	222211	196768	309336	267494	194376	318369	235497	299352	317463	ko02010
MEDN1965	T3_negative	2-hydroxypentanedioic acid	Organic acid and Its derivatives	Organic acid and Its derivatives	147.03	148.037	[M-H]-	C5H8O5	1	2889-31-8	43	HMDB0059655	17084	-	C02630	710570	728265	319499	386043	856973	881951	284252	316348	261759	256115	393909	639745	278165	250587	363261	446064	383791	304745	531817	391278	384755	ko00650,ko01100
MEDN1972*047	T3_negative	Asp-Val	Amino acid and Its metabolites	Small Peptide	231.1	232.106	[M-H]-	C9H16N2O5	2	13433-04-0	7009616	-	-	-	C00107	196746	242494	231802	296579	536134	565294	280372	178027	245483	428572	333747	357988	233661	202221	296974	273187	209113	286189	254079	386215	319198	ko02010
MEDN1981	T3_negative	Mesaconic acid	Organic acid and Its derivatives	Organic acid and Its derivatives	129.02	130.027	[M-H]-	C5H6O4	1	498-24-8	638129	HMDB0000749	16600	4130	C01732	235157	205365	221628	215746	180846	210253	211578	165805	148750	216088	191615	235946	144509	209473	192218	175410	207108	206315	230346	179991	217989	ko00630,ko01100,ko01200
MEDN1985	T3_negative	Met-Val	Amino acid and Its metabolites	Small Peptide	247.11	248.119	[M-H]-	C10H20N2O3S	1	14486-13-6	7010520	-	-	-	C00107	8682.22	7247.2	10294.2	11353.4	5952.71	8761.83	6747.11	5184.54	7403.53	6188.99	10348	8267.83	3286.58	2593.68	12093.2	10545.1	6215.17	15196.8	6991.23	9660.67	12427.1	ko02010
MEDN1987	T3_negative	Tyr-Val	Amino acid and Its metabolites	Small Peptide	279.14	280.142	[M-H]-	C14H20N2O4	1	17355-09-8	7009560	-	-	-	C00107	20172.3	20411.7	27010.7	20863.6	16738.8	23620.7	22333.1	16117.9	20412.4	11571.4	15123.5	13538	16389.4	15697	12567.3	22230.7	27266.5	32012.4	21605.8	17965	11679.4	ko02010
MEDN1991	T3_negative	Ile-Val	Amino acid and Its metabolites	Small Peptide	229.16	230.163	[M-H]-	C11H22N2O3	1	41017-96-3	449407	-	-	-	C00107	19532.7	23759	21920.7	29949.8	15843.4	21375.3	20735.1	12192.3	20556.3	27116.3	14755.2	12004.3	26179.4	24947.4	16490.8	16527	22818.6	11181.1	20786.8	16478.2	17574.6	ko02010
MEDN2000*055	T3_negative	Ile-Tyr	Amino acid and Its metabolites	Small Peptide	293.15	294.158	[M-H]-	C15H22N2O4	2	38579-21-4	7408195	-	-	-	C00107	47823.2	45994.6	53119.2	49780.1	36637	47997.5	49989.9	55046.8	21875.5	18521.6	57516.1	58244.4	24608.5	25157.4	69467.8	92489.4	77221.4	74530.3	58435.7	55051.1	55676.3	ko02010
MEDN2026*196	T3_negative	4-Acetylaminobenzoic acid	Organic acid and Its derivatives	Organic acid and Its derivatives	178.05	179.058	[M-H]-	C9H9NO3	2	556-08-1	19266	-	-	-	-	135713	134265	47982.4	59291.5	124498	142552	149250	151893	530873	512340	93278	111122	541356	623121	231352	258988	459419	440683	229225	251094	256089	-
MEDN2028	T3_negative	4-toluenesulfonic acid	Organic acid and Its derivatives	Organic acid and Its derivatives	171.01	172.019	[M-H]-	C7H7SO3H	1	104-15-4	6101	-	-	-	C06677	64267.5	375601	41668.6	103859	53544	53725.4	69500.6	56532.1	68883.8	60198	58913.9	34864.5	71027	58791.1	44320.2	64897	50629.8	62988.7	69066.8	47479.5	69240	ko01100
MEDN2052	T3_negative	AG-183	Benzene and substituted derivatives	Benzene and substituted derivatives	267.05	268.06	[M-H]-	C13H8N4O3	2	122520-90-5	5328807	-	-	-	-	1.814e+06	1.57493e+06	1.02321e+06	1.92923e+06	1.19383e+06	1.45389e+06	1.5168e+06	3.47778e+06	1.50469e+06	1.28251e+06	1.40756e+06	2.00975e+06	3.62018e+06	1.38899e+06	1.13034e+06	2.97289e+06	1.20609e+06	2.06298e+06	2.68149e+06	2.59301e+06	2.83423e+06	-
MEDN2058*073	T3_negative	Glucaric acid	Carbohydrates and Its metabolites	Sugar acids	209.03	210.038	[M-H]-	C6H10O8	2	576-42-1	5460673	-	-	-	C00818	14514.1	12910	40499	18344.7	13105.8	19125.4	11793.6	14301.6	8623.31	14317.6	5948.64	11298.8	17546.6	21143.6	16741.6	10629.7	7876.95	17059.8	18382.5	20627.4	22896	ko00053,ko01100
MEDN2064	T3_negative	L-Cysteic acid	Organic acid and Its derivatives	Organic acid and Its derivatives	168	169.004	[M-H]-	C3H7NO5S	2	498-40-8	72886	-	-	-	C00506	601382	519093	735939	557590	1.08594e+06	1.34904e+06	492780	347985	1.22607e+06	699880	516939	515108	479113	377796	432068	327492	762476	751849	557516	565762	565992	ko00270,ko00430,ko01100,ko04080
MEDN2066	T3_negative	2-Methoxyacetic acid	Organic acid and Its derivatives	Organic acid and Its derivatives	89.02	90.0317	[M-H]-	C3H6O3	1	625-45-6	12251	HMDB0041929	132098	-	-	57900.3	57621.6	44881.3	49963.2	55741	61058.5	45068.3	51711.6	38208.8	51245.1	56902.5	44142.6	45834	42400.3	52060.3	54180.2	51272.8	61977.2	54523.8	49431.6	50472.7	-
MEDN2072N	T3_negative	cis,cis-Muconic acid	FA	FFA	141.017	142.027	[M-H]-	C6H6O4	1	1119-72-8	5280518	HMDB0006331	16508	-	C02480	1.49467e+07	1.40351e+07	1.8035e+07	1.62781e+07	1.15027e+07	1.15483e+07	9.49225e+06	9.18722e+06	1.14955e+07	1.61553e+07	1.13291e+07	1.33962e+07	2.51296e+07	2.73063e+07	1.60032e+07	1.35739e+07	1.13037e+07	1.80157e+07	1.56151e+07	1.3932e+07	1.40911e+07	ko01100
MEDN2088	T3_negative	Imidazole-4-methanol	Heterocyclic compounds	Heterocyclic compounds	97.07	98.048	[M-H]-	C4H6N2O	2	822-55-9	1745	-	-	-	-	7.06968e+07	6.02606e+07	9.07186e+07	8.5402e+07	7.73418e+07	6.4758e+07	8.08633e+07	6.77356e+07	8.15821e+07	7.93779e+07	7.70856e+07	6.7565e+07	8.48058e+07	7.53145e+07	6.79406e+07	6.78362e+07	8.15113e+07	7.17909e+07	5.70471e+07	8.19043e+07	9.28169e+07	-
MEDN2099	T3_negative	(2s)-2-Amino-4-sulfinobutanoic acid	Amino acid and Its metabolites	Amino acid derivatives	166.02	167.025	[M-H]-	C4H9NO4S	2	2686-70-6	75896	-	-	-	-	36085.5	32093.9	29864.4	30395.4	41765.6	43566.6	31662.9	32050.4	30302.5	33257	32047.9	27942.3	34207.4	23307.2	29208.8	26447.7	26059	25614.6	29373.4	38624.6	33786.1	-
MEDN2111	T3_negative	2-(Acetylamino)-2-deoxy-A-D-glucopyranose	Carbohydrates and Its metabolites	Sugars	220.08	221.09	[M-H]-	C8H15NO6	2	10036-64-3	82313	-	-	-	C00140	116275	158097	61265.6	30400.3	33328.7	37372.2	64951.9	90486.4	98118.6	39548.8	31810.4	48178.1	38937.2	57467.7	134733	123107	162492	93952.3	39098.7	55084.4	40169.5	ko00520,ko01100,ko01250,ko02010
MEDN2115*046	T3_negative	Gly-Arg	Amino acid and Its metabolites	Small Peptide	230.13	231.133	[M-H]-	C8H17N5O3	1	18635-55-7	6426706	-	-	-	C00107	43240	25726.9	28155	41039.4	23440.6	24036.8	24945.9	26295.9	28693.8	34766.1	34946.1	37743.3	29597.8	29265.6	20043.3	26988.9	21621.8	34894.3	29640.7	23477.7	39270.7	ko02010
MEDN2117	T3_negative	Hyp-Thr	Amino acid and Its metabolites	Small Peptide	231.1	232.106	[M-H]-	C9H16N2O5	2	-	-	-	-	-	C00107	311009	393770	296799	211415	435905	351652	257680	305188	345595	432346	331571	333679	197472	291616	318984	426804	351659	268139	383474	471885	342851	ko02010
MEDN2127	T3_negative	Asn-Gln	Amino acid and Its metabolites	Small Peptide	259.1	260.112	[M-H]-	C9H16N4O5	2	14608-83-4	446922	HMDB0028729	73421	-	C00107	38516.2	52864.5	44070.5	49821.5	131815	105598	147531	194071	34804.4	31303.4	507963	413512	46290.9	27887	406200	361731	73421	79380.4	176816	175433	206658	ko02010
MEDN2131	T3_negative	Asp-Glu	Amino acid and Its metabolites	Small Peptide	261.07	262.08	[M-H]-	C9H14N2O7	2	6157-06-8	151403	-	-	-	C00107	73638.5	87646.7	69238.1	111974	253519	279139	100188	39913.5	169101	146267	92530.2	91641.3	128759	97720.1	97883.7	116665	84785.6	83666.2	86355.2	113678	114034	ko02010
MEDN2135	T3_negative	γ-Glu-Met	Amino acid and Its metabolites	Small Peptide	277.09	278.094	[M-H]-	C10H18N2O5S	2	17663-87-5	7009567	-	-	-	C00107	35899.5	45882.1	34657.8	27033.4	11642.7	13023	15164.2	15767.2	33020.1	31111.7	29415.4	27606.8	32264	28710.6	10938.2	12759.2	17357.5	11688.5	25073.3	24437.5	17093.7	ko02010
MEDN2136	T3_negative	Phe-Ile	Amino acid and Its metabolites	Small Peptide	277.16	278.163	[M-H]-	C15H22N2O3	2	22951-94-6	7010566	HMDB0028998	-	-	C00107	93337.9	128358	60351.1	46913.5	8009.83	5834.4	40233.4	40985.8	24326.8	12410.5	24700.5	36023.5	95011.4	104119	34155.6	36141.3	48953.2	51464.6	50935.3	62142.1	44954.1	ko02010
MEDN2140	T3_negative	Arg-Asp	Amino acid and Its metabolites	Small Peptide	288.13	289.139	[M-H]-	C10H19N5O5	1	15706-88-4	7009612	HMDB0028705	73812	-	C00107	23411.5	31433.6	32583.5	25309.8	25237	31049.4	20506.2	28834.7	21023.4	44834	19280.9	24873.2	15394.8	34875	11739	29066.3	33881.7	38056.1	34773.8	31417.1	35464.4	ko02010
MEDN2173N	T3_negative	4-Acetylbutyrate	Organic acid and Its derivatives	Organic acid and Its derivatives	259.128	130.063	[2M-H]-	C6H10O3	1	-	18407	HMDB0061881	15888	-	C02129	39321.5	45119.5	33350.9	27620	54426	55183.7	39985.1	16631.3	85475.9	95428.7	30871.5	20032.6	63607.9	52157.7	26722.4	36754.4	38450.2	40446.7	37372.8	46313.2	36810.3	-
MEDN2177	T3_negative	3-tert-Butylphenol	Benzene and substituted derivatives	Benzene and substituted derivatives	149.1	150.104	[M-H]-	C10H14O	2	585-34-2	11450	-	-	-	-	65367	36138.8	64258.4	39053.7	54748.2	45683.1	56095.9	65931.9	46142.6	46790.8	70259.7	40769.9	98836.8	59527.5	46687.1	75765.2	61596.1	57608.8	105393	90246.8	91136.8	-
MEDN2198	T3_negative	5-Nitrosalicylic acid	Benzene and substituted derivatives	Benzene and substituted derivatives	182.01	183.017	[M-H]-	C7H5NO5	2	96-97-9	7318	-	-	-	C19789	46669.7	24727.4	12326	202527	38053.7	29925.8	24503.4	40074.4	34439.3	26195.8	21124.5	22086.6	23658.1	35678.7	23568.3	26490.7	37406.3	38025.7	42651.6	37040.8	51538.3	-
MEDN2232*150	T3_negative	Murideoxycholic acid	Bile acids	Bile acids	451.31	392.293	[M+CH3COO]-	C24H40O4	3	668-49-5	5283821	HMDB0000811	52030	5775	C15515	3586.79	10716.3	16080.5	11661.9	9857.22	15240.1	21908.1	8055.18	17930.4	11631.8	22835.4	21490.2	17874.6	39336.6	16115.2	18752.3	44298.1	25044	10317.9	18744	13863.7	-
MEDN2274	T3_negative	Bisindolylmaleimide I	Heterocyclic compounds	Indole and Its derivatives	411.18	412.19	[M-H]-	C25H24N4O2	2	133052-90-1	2396	-	-	-	-	84868.4	69006.4	74665.2	62456.3	75591	69704.8	69266.8	67672.3	39091.9	66147.5	89080.6	63607.3	50732.9	57829.8	63441.7	56448.7	67365.3	90307.7	66959.8	61327.4	52724.4	-
MEDN2282	T3_negative	p-Cresol glucuronide	Benzene and substituted derivatives	Benzene and substituted derivatives	283.08	284.09	[M-H]-	C13H16O7	3	17680-99-8	154035	-	-	-	-	278903	305217	320689	308294	556456	544690	264867	259891	503561	469042	233219	268577	765283	939312	273426	307327	383178	405646	379483	390315	342025	-
MEDN2290	T3_negative	AMC Arachidonoyl Amide	FA	FA	460.29	461.293	[M-H]-	C30H39NO3	2	862913-13-1	16218957	-	-	-	-	76149.1	80742.1	234720	87982.8	554328	777394	280681	223466	112335	126849	320117	339429	119582	75228.8	192132	255387	166187	188273	231085	213650	244344	-
MEDN2295	T3_negative	Estradiol cypionate	Hormones and hormone related compounds	Hormones and hormone related compounds	395.26	396.266	[M-H]-	C26H36O3	2	313-06-4	9403	-	-	-	-	33666.8	24910.8	15471.7	31459.8	12594	19761.1	29356.1	16055	36489.3	47244.8	18403.8	7947.84	26391.6	25310.1	29655.1	12549	28468	25418.5	19827.9	24987.4	35250.2	-
MEDN2302	T3_negative	Licochalcone B	Benzene and substituted derivatives	Benzene and substituted derivatives	285.08	286.084	[M-H]-	C16H14O5	2	58749-23-8	5318999	HMDB0037320	-	-	-	102269	112351	106396	106411	113374	114812	111480	120493	136655	119160	138220	113616	100591	104051	108222	101868	98826.9	117991	105873	121859	103064	-
MEDN2325	T3_negative	5-Acetylamino-6-formylamino-3-methyluracil	Benzene and substituted derivatives	Benzene and substituted derivatives	225.06	226.07	[M-H]-	C8H10N4O4	2	85438-96-6	108214	-	-	-	C16365	38757.4	27760.2	24026.7	23920.9	37929.1	45061.1	29593.1	28625.2	22213.8	25165	37558.7	31678.3	20381.4	23867.7	37220.1	27688.9	28534.1	19403.8	23589.6	28643.4	26784.6	ko00232,ko01100
MEDN2339	T3_negative	3beta-Hydroxy-5-cholestenoate	Hormones and hormone related compounds	Hormones and hormone related compounds	415.32	416.329	[M-H]-	C27H44O3	2	6561-58-6	165511	HMDB0012453	-	-	-	38332	50122.4	52696.9	53416.8	98981.8	50698.9	46251.2	74501.9	39935.8	60228.9	91511.4	82511.3	58110.9	41020.3	65659.5	64409.9	70386.8	66210.1	58354.1	50970.9	85180.4	-
MEDN2344N	T3_negative	Cryptochlorogenic acid	Organic acid and Its derivatives	Organic acid and Its derivatives	353.085	354.095	[M-H]-	C16H18O9	1	905-99-7	9798666	HMDB0030653	75491	-	-	9679.83	1365.08	7734.35	6825.38	11051.9	13639.2	1365.08	1365.08	1365.08	1365.08	1365.08	1365.08	1365.08	9703.15	1365.08	1365.08	1365.08	1365.08	13778	16072.6	11725.6	-
MEDN2351	T3_negative	2-Phospho-D-glyceric acid	Organic acid and Its derivatives	Phosphoric acids	184.99	185.993	[M-H]-	C3H7O7P	2	3443-57-0	439278	HMDB0003391	17835	6915	C00631	583677	494319	364717	623138	375352	494337	706964	1.01946e+06	842077	567233	398793	377058	365368	237139	544740	484352	421833	543622	244436	650311	562042	ko00010,ko00030,ko00260,ko00561,ko00630,ko01100,ko01200,ko01230,ko04922,ko05230
MEDN2352*211	T3_negative	LPE(0:0/14:0)	GP	LPE	424.25	425.254	[M-H]-	C19H40NO7P	3	123060-40-2	53480919	HMDB0011470	-	-	C04438	27534.1	42600.1	40050.4	25895.1	58118.2	61292.9	42165.5	17508.9	23261.9	45093.6	47230	27270.5	37211	32331.9	31286.5	45419.1	40440.7	33157.9	23205.7	38981.6	33837.3	ko00564
MEDN2354	T3_negative	FFA(15:0)	FA	FFA	241.22	242.225	[M-H]-	C15H30O2	2	1002-84-2	13849	HMDB0000826	42504	5789	C16537	553931	693327	750198	558033	325328	525542	703604	512161	718126	650991	602314	457518	579272	574752	412240	489909	438855	677865	461160	625089	579576	-
MEDN2361	T3_negative	FFA(22:5)	FA	FFA	329.25	330.256	[M-H]-	C22H34O2	2	24880-45-3	5497182	HMDB0006528	53488	194	C16513	175458	162076	177511	51588.3	298343	264865	354171	302040	241053	263089	199561	180951	159430	130873	145765	224259	239294	249748	142968	220600	220955	ko01040
MEDN2365	T3_negative	LPE(17:1/0:0)	GP	LPE	464.28	465.286	[M-H]-	C22H44NO7P	3	-	42607464	-	-	-	C04438	1.16062e+06	840328	944020	1.02253e+06	430368	2.48051e+06	2.37227e+06	86073.6	1.2134e+06	1.23115e+06	1.54506e+06	1.36125e+06	1.22189e+06	927768	690294	1.0407e+06	973270	1.12693e+06	1.20613e+06	1.41535e+06	1.19132e+06	ko00564
MEDN2373	T3_negative	LPG(16:0)	GP	LPG	483.27	484.28	[M-H]-	C22H45O9P	3	-	42607483	-	-	-	C18126	50986.3	52000.2	58447.8	80266.9	52640.2	187312	152576	72415.7	72000.4	43860.1	60193.3	80701.8	62854.4	62696.7	45595.5	54446.1	43265.9	41157.1	63495.6	65165.5	46354.6	ko00564
MEDN2376	T3_negative	LPG(0:0/18:2)	GP	LPG	507.27	508.28	[M-H]-	C24H45O9P	3	-	-	-	-	-	C18126	72679.2	87087.2	70251.3	59667.8	108098	117225	143330	90713.9	70917.1	87851.3	52387.4	70102.2	91074.8	99635.5	102312	105138	88717.5	71902.3	77152.7	52940.4	54290.2	ko00564
MEDN2393	T3_negative	LPA(0:0/18:2)	GP	LPA	433.24	434.243	[M-H]-	C21H39O7P	3	-	20835023	HMDB0007856	-	-	C00681	50093.8	74690	163481	62527.1	284102	382776	299464	238286	155986	216398	196148	227034	60845.6	84041.9	232981	311319	104217	79586.8	232451	254332	143823	ko00561,ko00564,ko01100,ko04072,ko04080,ko04540,ko04810,ko04975,ko04977,ko05200
MEDN2394	T3_negative	LPA(20:4)	GP	LPA	457.24	458.243	[M-H]-	C23H39O7P	3	-	42607498	-	-	-	C00681	1169.84	16549.9	20655.7	27678.3	18761.5	37047	46113.6	15627.9	29940.1	32181.8	25458	25012.5	10252.6	5849.21	19667.4	24300	16517.4	11624.9	24103.3	23664.9	26809.3	ko00561,ko00564,ko01100,ko04072,ko04080,ko04540,ko04810,ko04975,ko04977,ko05200
MEDN2415	T3_negative	FFA(19:2)	FA	FFA	293.25	294.256	[M-H]-	C19H34O2	3	-	52921851	-	-	-	C00162	2.6628e+06	3.27298e+06	2.35722e+06	4.22858e+06	2.08531e+06	3.15888e+06	2.91144e+06	5.13942e+06	3.00326e+06	2.80941e+06	2.74127e+06	3.70411e+06	6.57111e+06	3.01234e+06	2.05519e+06	5.79531e+06	2.27689e+06	3.59662e+06	4.31243e+06	4.88378e+06	5.27948e+06	ko00062,ko00071,ko00561,ko04148,ko04152,ko04714,ko04911,ko04920,ko04923,ko04930,ko04931,ko04932,ko04975,ko04977,ko04979,ko05231,ko05415
MEDN2417	T3_negative	FFA(16:4)	FA	FFA	247.17	248.178	[M-H]-	C16H24O2	3	-	5312433	-	-	-	C00162	258823	171144	244595	150661	166054	184238	212153	229707	227387	238887	158988	207343	295561	234930	274879	160489	188360	196835	195425	173730	247875	ko00062,ko00071,ko00561,ko04148,ko04152,ko04714,ko04911,ko04920,ko04923,ko04930,ko04931,ko04932,ko04975,ko04977,ko04979,ko05231,ko05415
MEDN3102	T3_negative	2'-O-methyl-5-methyluridine	Nucleotide and Its metabolites	Nucleotide and Its metabolites	271.09	272.101	[M-H]-	C11H16N2O6	2	55486-09-4	191372	-	-	-	-	14543	12998.8	30122.5	38310.5	19154.8	28351.7	22300.3	16850.5	16051.9	20655.4	11997.3	16597.1	16188.7	15339.1	14020.2	19035	16601.5	20633.5	15802.8	25188.1	15392.3	-
MEDN3151	T3_negative	11-Dodecenoic acid	FA	FFA	197.15	198.162	[M-H]-	C12H22O2	1	65423-25-8	125207	HMDB0032248	38381	-	-	32502.7	37373.5	38928.1	41071.5	25841.9	32167.9	37326	52874.9	36816.9	19625.3	35128.9	27995.8	22275.1	21849.4	16077.7	30055.1	21783.7	38198.9	31531.3	42618.4	30711.8	-
MEDN3192	T3_negative	2-ETHYL-2,8,8-TRIMETHYLNONANEDIOIC ACID	Organic acid and Its derivatives	Organic acid and Its derivatives	257.18	258.183	[M-H]-	C14H26O4	1	62581-39-9	12382539	-	-	-	-	39576.3	55287.9	16232.5	21656.9	49930	16613	22127.1	22705.1	26381.8	17337.2	35761.1	27748.9	18302	24528.8	30620.2	20799.7	21584.2	35347.1	22468.9	20954.5	17292.8	-
MEDN3251	T3_negative	Arg-Trp	Amino acid and Its metabolites	Small Peptide	359.18	360.191	[M-H]-	C17H24N6O3	1	25615-38-7	7009653	HMDB0028720	73821	-	-	24879.7	39031.2	39509.1	42100.7	48305.4	32311	29147.4	27105.7	27784.5	13429.3	22362.2	32375.2	18923.6	21909.7	12849.9	26908.7	22570	23592.3	18962.2	25662.2	15984.1	-
MEDN3338	T3_negative	cis-11-Eicosenoic acid	FA	FFA	309.28	310.287	[M-H]-	C20H38O2	2	5561-99-9	5282768	HMDB0002231	32425	6563	C16526	2.24726e+06	2.04215e+06	1.18724e+06	2.78898e+06	1.47126e+06	2.16732e+06	2.11315e+06	5.53142e+06	1.80471e+06	1.55594e+06	1.64563e+06	2.60372e+06	2.20384e+06	1.64111e+06	1.49777e+06	5.15406e+06	1.40381e+06	2.53548e+06	3.39993e+06	3.25495e+06	3.47744e+06	ko01040
MEDN3429	T3_negative	Taurodehydrocholic Acid	Bile acids	Bile acids	508.24	509.245	[M-H]-	C26H39NO7S	1	517-37-3	121933	-	-	-	-	207077	265137	207568	172312	12460.6	12460.6	12460.6	12460.6	12460.6	12460.6	12460.6	12460.6	255153	318349	62303	12460.6	129703	79571.2	158177	147325	138501	-
MEDN3518	T3_negative	Glycerol	Alcohol and amines	Alcohols	91.04	92.0473	[M-H]-	C3H8O3	2	56-81-5	753	HMDB0000131	17754	105	C00116	276.064	276.064	276.064	276.064	4139.67	276.064	276.064	13391.2	276.064	276.064	276.064	276.064	4938.42	6288.1	5527.66	6009.24	276.064	1380.32	12322.2	19923.8	17064.8	ko00040,ko00052,ko00561,ko01100,ko02010,ko04714,ko04723,ko04923
MEDN3520	T3_negative	Tramiprosate	Organic acid and Its derivatives	Organic acid and Its derivatives	138.02	139.03	[M-H]-	C3H9NO3S	2	3687-18-1	1646	HMDB0253211	-	-	-	81263.1	123900	109184	69188.7	59450.2	105751	62028.8	34993.7	62654.3	71900.9	21197	43997.5	154291	132394	27219.3	44421.8	63189	80224.8	99204	64394	96630.2	-
MEDN3560	T3_negative	L-2,4-diaminobutyric acid	Organic acid and Its derivatives	Organic acid and Its derivatives	117.07	118.074	[M-H]-	C4H10N2O2	1	1758-80-1	134490	HMDB0006284	48950	-	-	1.11299e+08	8.04742e+07	1.10138e+08	9.75426e+07	1.00203e+08	9.5485e+07	9.3992e+07	8.6113e+07	8.59603e+07	8.0015e+07	9.01216e+07	9.71719e+07	9.53099e+07	8.39402e+07	9.31513e+07	8.83211e+07	8.81737e+07	7.0281e+07	8.17577e+07	9.43573e+07	9.05497e+07	-
MEDN3564	T3_negative	Acetylenedicarboxylic acid	Organic acid and Its derivatives	Organic acid and Its derivatives	112.99	113.995	[M-H]-	C4H2O4	2	142-45-0	371	HMDB0247933	-	-	C03248	34991	23841	47765.6	58618.1	29346.5	20602.2	37820.1	24171.2	46668.2	27412.1	31788.8	44704.1	28706.9	13683.9	9389.83	25293.8	41726.9	48761.4	22347	29674.3	25342.1	ko00620
MEDN3591	T3_negative	(S)-3-Hydroxyisobutyric acid	Organic acid and Its derivatives	Organic acid and Its derivatives	103.04	104.047	[M-H]-	C4H8O3	1	2068-83-9	87	-	-	-	-	30021.7	31837.8	8714.75	11469.4	18892.6	18543.8	10770.6	7953.36	11096.8	12607.9	5129.09	6584.69	19535.4	13936.9	4724.56	8203.35	11601.2	10574.2	11293.1	14129.5	13372.3	-
MEDN3592	T3_negative	Erythronic acid	Organic acid and Its derivatives	Organic acid and Its derivatives	135.03	136.037	[M-H]-	C4H8O5	2	-	2781043	HMDB0000613	37655	5586	-	24956.1	27250.3	15302.7	19041.3	44667.7	16525.6	22426.8	25329.5	29871.6	19080	29946.7	23287.5	18788	26192	11584.6	13776	15112.3	23878.4	29436.9	35368.7	39223.4	-
MEDN3602	T3_negative	D-Erythrose 4-phosphate	Carbohydrates and Its metabolites	Phosphate sugars	199	200.009	[M-H]-	C4H9O7P	1	103302-15-4	122357	HMDB0001321	48153	6158	-	197660	222899	406247	1.17229e+06	315977	39532.1	39532.1	559588	39532.1	39532.1	39532.1	1.71813e+06	674369	358946	643192	1.01944e+06	2.26531e+06	362312	478260	621429	521744	-
MEDN3628	T3_negative	2-Amino-5-phosphonopentanoic acid	Organic acid and Its derivatives	Organic acid and Its derivatives	196.04	197.045	[M-H]-	C5H12NO5P	1	76326-31-3	1216	HMDB0247376	-	-	-	3.23116e+06	3.63902e+06	2.57581e+06	2.39461e+06	3.90072e+06	4.02246e+06	3.73216e+06	4.23908e+06	3.46159e+06	3.62647e+06	3.0158e+06	3.0533e+06	2.70825e+06	2.87256e+06	3.34519e+06	4.0781e+06	2.86636e+06	3.8599e+06	3.71273e+06	4.19005e+06	4.01377e+06	-
MEDN3691	T3_negative	Galactose	Carbohydrates and Its metabolites	Sugars	179.06	180.063	[M-H]-	C6H12O6	2	41414-75-9	6036	HMDB0037209	-	-	C00124	850970	1.11211e+06	1.74287e+06	1.32534e+06	1.27958e+06	1.61658e+06	1.46146e+06	1.57111e+06	849644	1.25359e+06	1.67201e+06	1.99896e+06	800675	1.67319e+06	1.17761e+06	1.2698e+06	1.95668e+06	1.15849e+06	1.28521e+06	1.09424e+06	741322	ko00052,ko01100,ko04973,ko04978
MEDN3696	T3_negative	Galactonic acid	Carbohydrates and Its metabolites	Sugar acids	195.05	196.058	[M-H]-	C6H12O7	2	13382-27-9	128869	HMDB0000565	16534	3336	C00880	25569.6	17092.4	17649.2	13115.3	17441	14204.6	15522.8	22325.6	20454.1	21921	18589.2	21520.4	16239.4	19453.5	12739.4	17840.7	14505.7	17970.9	18433.9	23390.4	21351.3	ko00052,ko01100
MEDN3897	T3_negative	8-Amino-7-oxononanoic acid	Organic acid and Its derivatives	Organic acid and Its derivatives	186.11	187.121	[M-H]-	C9H17NO3	2	4707-58-8	173	HMDB0037790	30742	-	C01092	53490.5	50793.2	31473.4	102601	31510.1	28932.9	20336	67658.4	44848.1	32251.2	45035.9	44967.3	46348.8	58898.1	26806.4	44014.7	28186.9	57943.7	81785.8	98555.4	89258.5	ko00780,ko01100,ko01240
MEDN3952	T3_negative	Ethyl octanoate	Aldehyde,Ketones,Esters	Esters	171.12	172.146	[M-H]-	C10H20O2	2	106-32-1	7799	HMDB0040195	87426	-	C12292	24955.1	23034.6	20835.1	20737.4	15999.3	25751.2	26661.3	26755.7	27624.1	16816.3	25327.5	32835.4	24695.6	27218.1	26709.4	26275.5	26677.5	25729.4	34147.2	28001.4	32407.6	-
MEDN3954	T3_negative	Chloramphenicol	Benzene and substituted derivatives	Benzene and substituted derivatives	321.01	322.012	[M-H]-	C11H12Cl2N2O5	2	56-75-7	5959	HMDB0014589	17698	-	C00918	31408.1	22490.3	28612.7	31649.5	22578.4	27279.3	25757.7	22315.4	22521.4	34119.6	36611.7	17536.7	24706.7	28544.4	27093.6	30871.2	24851	23289.8	27780.4	18210.3	27713.4	-
MEDN3966	T3_negative	S-Methylglutathione	Amino acid and Its metabolites	Amino acid derivatives	320.09	321.099	[M-H]-	C11H19N3O6S	2	2922-56-7	115260	-	-	-	C11347	55360.4	148107	105426	120789	110508	144139	75987.6	73316.5	203333	126371	96396.1	88567.2	86532.3	104691	92653.9	105428	102487	57797.9	114825	106135	120812	-
MEDN3971N	T3_negative	Tolbutamide	Benzene and substituted derivatives	Benzene and substituted derivatives	269.103	270.104	[M-H]-	C12H18N2O3S	1	64-77-7	5505	HMDB0015256	27999	-	C07148	29450.4	31530.9	22266.5	28900.7	23912.4	29268.5	30184.2	27092.7	24330.6	24365.2	19578.1	25846.3	20514.5	22805.1	25129.6	27646.8	24800.7	16767.2	31166	26439.6	24753.4	-
MEDN3983	T3_negative	Trehalose-6-phosphate	Carbohydrates and Its metabolites	Phosphate sugars	421.09	422.083	[M-H]-	C12H23O14P	1	4484-88-2	122336	HMDB0001124	18283	6019	C00689	271630	369865	112862	88369.6	90022.2	67460.8	190353	201458	59489.6	59990	342443	357249	116622	198670	335053	361520	229479	185526	225291	272969	114738	ko00500,ko01100,ko04723
MEDN3999	T3_negative	Tyr-Leu	Amino acid and Its metabolites	Small Peptide	293.16	294.158	[M-H]-	C15H22N2O4	1	17355-10-1	87071	HMDB0029109	-	-	-	24507	28649	33510.4	39807.8	32205.7	38202.8	23914.8	29370.3	16402.7	12632.3	19917.9	33095.1	23094.9	29259.4	30382	42579.8	41436.7	45321	33660.6	28077.7	29945.1	-
MEDN4017	T3_negative	Elaidic acid	FA	FFA	281.25	282.256	[M-H]-	C18H34O2	1	112-79-8	637517	HMDB0000573	27997	3406	C01712	27495.3	36714.3	29495.1	28516.2	19851	22698.6	17716.5	17714.6	21190.1	22802.3	26234.8	26119.9	27055.4	25434.9	26840.6	26180.4	20807.6	24248.8	24697.4	26820.2	22350	-
MEDN4019	T3_negative	FFA(18:1)	FA	FFA	281.25	282.256	[M-H]-	C18H34O2	1	693-72-1	5281127	HMDB0003231	28727	3407	C08367	2.21271e+07	2.97873e+07	2.43159e+07	2.41751e+07	1.64105e+07	1.82691e+07	1.39132e+07	1.20896e+07	1.51337e+07	1.65729e+07	2.00775e+07	2.09937e+07	2.19888e+07	2.03867e+07	2.03022e+07	2.09108e+07	1.69392e+07	1.9384e+07	1.88986e+07	2.03105e+07	1.92708e+07	-
MEDN4042	T3_negative	LPC(17:0/0:0)	GP	LPC	508.34	509.348	[M-H]-	C25H52NO7P	2	50930-23-9	24779463	HMDB0012108	74340	-	C00157	32455.1	25410.7	25688.3	43659.9	28240.2	15848	58089.1	23303.5	36072.3	39967	44711.3	26749.3	37328.4	33003.9	29989.1	25641.8	31888.4	12322.2	33421.4	25529.4	32390.5	ko00564,ko00590,ko00591,ko00592,ko01100,ko04723,ko05231
MEDN4055	T3_negative	Glycerol 2-phosphate	Organic acid and Its derivatives	Phosphoric acids	171.01	172.014	[M-H]-	C3H9O6P	2	17181-54-3	2526	HMDB0002520	17270	6708	C02979	4.03617e+06	3.51398e+06	3.87447e+06	2.0458e+07	2.59562e+06	2.36732e+06	2.85799e+06	3.392e+06	2.31465e+06	2.40456e+06	4.52447e+07	4.89045e+07	5.04086e+06	7.25579e+06	3.16704e+06	5.0575e+06	4.11814e+06	1.20378e+07	1.06958e+07	1.00733e+07	1.04049e+07	-
MEDN4105N	T3_negative	6-Aminopenicillanic acid	Organic acid and Its derivatives	Organic acid and Its derivatives	261.054	216.057	[M+HCOO]-	C8H12N2O3S	1	-	11082	HMDB0060618	16705	-	C02954	6187.18	21895.9	15216.2	17871.6	9394.66	8529.74	2092.98	2879.2	8346.99	14167.5	21239.3	19519.6	13204.7	4711.54	3632.36	10079.7	5342.06	7809.32	11503.2	9882.64	11684.6	-
MEDN4125	T3_negative	Glyceraldehyde	Aldehyde,Ketones,Esters	Aldehydes	89.02	90.0317	[M-H]-	C3H6O3	2	56-82-6	751	HMDB0001051	5445	4176	C02154	916750	1.00578e+06	1.00834e+06	1.08177e+06	1.09683e+06	1.24092e+06	1.06431e+06	1.01392e+06	935530	1.02042e+06	954089	1.08105e+06	827699	846158	1.06436e+06	1.14657e+06	1.05663e+06	1.13134e+06	946178	981709	1.03453e+06	-
MEDN4139	T3_negative	5-Hydroxy-2-methyl-1H-indole-3-carboxylic acid	Benzene and substituted derivatives	Benzene and substituted derivatives	190.05	191.058	[M-H]-	C10H9NO3	2	71982-15-5	1111372	-	-	-	-	13666.7	9504.18	9578.84	11080.2	17802.3	22604	8177.33	3419.85	6232.51	8979.68	4250.34	6361	10466.6	9604.13	5916.99	4103.83	683.971	3935.83	9167.82	10804.1	9900.51	-
MEDN4165	T3_negative	7-Keto-dehydroepiandrosterone	Aldehyde,Ketones,Esters	Ketones	283.16	302.188	[M-H2O-H]-	C19H26O3	2	566-19-8	193313	-	-	-	-	255178	248516	304727	271031	197429	213310	227905	230792	308446	237386	235780	213424	225292	166150	212789	241912	190884	223686	241070	258145	232476	-
MEDN4172	T3_negative	6-Methylthioinosine	Nucleotide and Its metabolites	Nucleotide and Its metabolites	297.07	298.074	[M-H]-	C11H14N4O4S	3	-	237358	HMDB0242752	-	-	-	48035.7	47278	20450	19427.7	26032.1	45737.6	16599.8	24526.4	22001.9	16389.2	23829	31070.7	19835.5	22880.8	15368	17727.5	16196.8	17039.4	32192.7	19141.9	26658.7	-
MEDN4173*229	T3_negative	8-Geranylumbelliferone	Benzene and substituted derivatives	Benzene and substituted derivatives	297.15	298.157	[M-H]-	C19H22O3	2	23660-05-1	71694409	-	-	-	C21495	727884	639506	455208	791926	509082	588798	620166	1.16754e+06	569658	545131	518577	580011	591033	590335	514777	864405	498157	722693	868282	703187	830743	-
MEDN4183	T3_negative	(+)-15,16-Dihydroxyoctadecanoic acid	FA	Oxidized lipids	315.25	316.261	[M-H]-	C18H36O4	3	-	5312766	HMDB0031008	-	-	-	9867.57	6723.01	14251.6	12498.4	16076	8023.16	12925.3	1344.6	1344.6	1344.6	1344.6	1344.6	1344.6	15257.2	1344.6	1344.6	1344.6	1344.6	18387.6	18318.3	15606.8	-
MEDN4188	T3_negative	1,7-Bis(4-hydroxyphenyl)-5-methoxy-3-heptanone	Aldehyde,Ketones,Esters	Ketones	327.16	328.167	[M-H]-	C20H24O4	2	-	56776297	HMDB0138162	-	-	-	26375.3	46483.2	18721.4	21488	10298	17908.4	5803.39	4908.28	10722.7	17869.9	9778.9	10725	15626.3	24987.3	17512.2	13809.7	12499.6	18427.8	16611.6	15859.2	22337.8	-
MEDN4203N	T3_negative	3-O-Feruloylquinic acid	Organic acid and Its derivatives	Organic acid and Its derivatives	367.105	368.111	[M-H]-	C17H20O9	2	62929-69-5	9799386	HMDB0030669	-	-	C02572	62344.7	61832.1	66146	65435.4	63579.4	59959.9	57304.9	45337.3	47266.3	51339	49670.1	62091.3	72106.9	53179.2	55407.1	68617.8	44969.5	45451.1	66147.7	53555	51455.7	-
MEDN4209	T3_negative	3,8-Dihydroxy-1-pentanoyl-6-pentyl-11H-dibenzo(b,e)(1,4)dioxepin-11-one	Organic acid and Its derivatives	Organic acid and Its derivatives	397.17	398.173	[M-H]-	C23H26O6	2	6320-33-8	233380	-	-	-	-	34862.5	76490.4	36824.8	31269.5	24789.9	23456.8	19294.8	16402.1	21455.9	17524.5	40251.9	35586.7	31615.8	28843.9	42568.5	28855.1	23184.6	30110	25187.7	30732.9	32626.9	-
MEDN4215	T3_negative	1-Hexadecyl-sn-glycerol 3-phosphate	GP	PA	436.28	396.264	[M-H+CH3CN]-	C19H41O6P	3	52603-03-9	11825433	HMDB0062325	63818	-	-	17439.8	24893.4	65882.4	20598.2	267919	241940	65831.7	53843.9	52585.3	31962.5	57973.4	49380.8	23607.5	18554.2	38323.8	46451.1	18304.2	29061.7	51893.4	57445	68376.2	-
MEDN4234	T3_negative	Eucalyptone	Aldehyde,Ketones,Esters	Ketones	485.25	486.262	[M-H]-	C28H38O7	3	172617-99-1	91885002	HMDB0041110	-	-	-	31479.4	21044.2	45642.5	37497.7	19593.1	41466.6	115308	66691.5	29740.7	49995.3	64950.2	64661.7	69708.4	16874.1	24172.2	18336.4	49503	25198.2	47546.2	52203	68834.6	-
MEDN4242	T3_negative	Baccatin III	Benzene and substituted derivatives	Benzene and substituted derivatives	585.23	586.241	[M-H]-	C31H38O11	2	27548-93-2	65366	-	-	-	-	12591.8	21693.4	19814.7	19354.7	7492.05	18699.8	13518.7	12354.1	12535.2	17663.4	19763.2	9672.81	13863.8	24579.3	14373.8	25055.8	26881.7	13467.6	20185.2	19548.2	25229.8	-
MEDP0002	T3_positive	Homocysteine	Amino acid and Its metabolites	Amino acids	136.04	135.035	[M+H]+	C4H9NO2S	1	454-29-5	778	HMDB0000742	17588	3256	C00155	2.40758e+06	2.94828e+06	2.31724e+06	1.97869e+06	2.09854e+06	2.57273e+06	1.8662e+06	2.03889e+06	2.00751e+06	1.61134e+06	1.63889e+06	1.90231e+06	2.13482e+06	2.07732e+06	2.65356e+06	2.11166e+06	2.75843e+06	2.13876e+06	2.06152e+06	1.62583e+06	2.01167e+06	ko00270,ko00920,ko01100,ko01230,ko01523,ko04621,ko04980
MEDP0009*130	T3_positive	L-Tyrosine	Amino acid and Its metabolites	Amino acids	182.08	181.074	[M+H]+	C9H11NO3	1	60-18-4	6057	HMDB0000158	17895	34	C00082	7.27288e+06	7.78152e+06	5.97546e+06	7.75503e+06	9.4199e+06	7.86769e+06	7.41057e+06	5.16997e+06	7.5895e+06	8.1801e+06	7.24399e+06	7.62267e+06	8.2334e+06	7.02423e+06	7.10176e+06	1.00576e+07	6.56366e+06	9.4585e+06	7.90747e+06	8.18272e+06	9.01517e+06	ko00130,ko00350,ko00360,ko00400,ko00730,ko00970,ko01100,ko01210,ko01230,ko01240,ko04728,ko04916,ko04917,ko04974,ko05012,ko05030,ko05031,ko05034,ko05230
MEDP0011	T3_positive	L-Lysine	Amino acid and Its metabolites	Amino acids	147.11	146.106	[M+H]+	C6H14N2O2	1	56-87-1	5962	HMDB0000182	18019	5200	C00047	3.02034e+07	4.91242e+07	2.9832e+07	3.99031e+07	1.93464e+07	2.89134e+07	2.54583e+07	1.7357e+07	2.6833e+07	4.15072e+07	4.12443e+07	2.49143e+07	6.5354e+07	4.92671e+07	2.3059e+07	2.13341e+07	1.84122e+07	2.3751e+07	3.85101e+07	3.61011e+07	3.82378e+07	ko00310,ko00470,ko00780,ko00970,ko01100,ko01210,ko01230,ko02010,ko04974
MEDP0012	T3_positive	Ornithine	Amino acid and Its metabolites	Amino acids	133.1	132.09	[M+H]+	C5H12N2O2	2	3184-13-2	6262	HMDB0000214	15729	27	C00077	2.49061e+06	2.68883e+06	2.28583e+06	3.02383e+06	2.66036e+06	2.48051e+06	2.50721e+06	2.74668e+06	2.57252e+06	3.36673e+06	3.38123e+06	3.44357e+06	2.44198e+06	2.44413e+06	3.57882e+06	2.98099e+06	2.78729e+06	2.6178e+06	2.72998e+06	2.71217e+06	2.69684e+06	ko00220,ko00330,ko00470,ko00480,ko01100,ko01210,ko01230,ko02010,ko04148
MEDP0020	T3_positive	Methionine	Amino acid and Its metabolites	Amino acids	150.06	149.051	[M+H]+	C5H11NO2S	1	63-68-3	6137	HMDB0000696	16643	5664	C00073	1.71854e+07	1.13746e+07	1.33734e+07	1.12964e+07	1.44038e+07	1.14622e+07	1.32367e+07	8.13995e+06	1.40524e+07	1.07011e+07	1.41933e+07	1.2554e+07	1.16432e+07	1.10455e+07	1.28207e+07	1.29123e+07	9.77587e+06	1.15013e+07	1.37938e+07	1.49228e+07	1.56511e+07	ko00270,ko00470,ko00970,ko01100,ko01210,ko01230,ko01240,ko01523,ko04148,ko04974,ko04978,ko04980,ko05230
MEDP0035	T3_positive	5-Hydroxy-L-Tryptophan	Amino acid and Its metabolites	Amino acid derivatives	221.09	220.085	[M+H]+	C11H12N2O3	1	56-69-9	439280	HMDB0015571	17780	-	C01017	1.32917e+07	1.46336e+07	1.27916e+07	1.42562e+07	1.29594e+07	1.36743e+07	1.30303e+07	1.2379e+07	1.2696e+07	1.2791e+07	1.31094e+07	1.41667e+07	1.12863e+07	1.19284e+07	1.35681e+07	1.39694e+07	1.2015e+07	1.29396e+07	1.31859e+07	1.18623e+07	1.24513e+07	-
MEDP0037*252	T3_positive	Asp-Phe	Amino acid and Its metabolites	Small Peptide	281.11	280.106	[M+H]+	C13H16N2O5	1	13433-09-5	93078	HMDB0000706	73830	5674	C00107	1.14598e+06	1.69851e+06	1.11141e+06	1.09383e+06	1.73508e+06	1.59118e+06	1.12558e+06	768998	1.60182e+06	1.27238e+06	995663	885808	2.2099e+06	1.36702e+06	1.35413e+06	1.46255e+06	1.1558e+06	1.28462e+06	1.08953e+06	1.26827e+06	1.27502e+06	ko02010
MEDP0039	T3_positive	Betaine	Others	Others	118.09	117.079	[M+H]+	C5H11NO2	1	107-43-7	247	HMDB0000043	17750	287	C00719	282530	258158	149781	211234	264932	205541	132603	158766	207182	225189	207182	317145	118360	138230	78881.3	96626.6	88345.9	96387.3	201126	198265	189737	ko00260,ko01100,ko02010
MEDP0047	T3_positive	Histamine	Alcohol and amines	Polyamines	112.09	111.08	[M+H]+	C5H9N3	1	51-45-6	774	HMDB0000870	18295	68	C00388	2.1796e+06	1.64638e+06	1.63049e+06	3.81093e+06	2.47536e+06	1.51981e+06	1.4492e+06	1.22276e+06	3.02636e+06	2.3599e+06	2.16829e+06	2.12634e+06	629799	865369	2.92733e+06	2.89342e+06	3.23066e+06	1.97128e+06	1.93206e+06	1.78084e+06	1.85663e+06	ko00340,ko01100,ko04080,ko04664,ko04721,ko04750,ko04971,ko04974,ko05310
MEDP0053	T3_positive	L-Dopa	Amino acid and Its metabolites	Amino acid derivatives	198.08	197.069	[M+H]+	C9H11NO4	1	59-92-7	6047	HMDB0000181	15765	42	C00355	465341	414922	294285	474157	384618	745076	702288	185213	399724	529761	313838	375508	428035	37042.6	309168	637431	469855	543830	446291	327954	485853	ko00350,ko01100,ko04728,ko04917,ko05012,ko05030,ko05031,ko05034
MEDP0061	T3_positive	N,N-Dimethylglycine	Amino acid and Its metabolites	Amino acid derivatives	104.07	103.063	[M+H]+	C4H9NO2	1	1118-68-9	673	HMDB0000092	17724	277	C01026	147719	55831.5	111205	247046	100280	98332.5	58939	109952	106499	119420	151264	182071	194056	101417	166897	132128	62033.6	60043.4	54951.5	71888.3	89646	ko00260,ko01100
MEDP0081P	T3_positive	Serotonin	Tryptamines,Cholines,Pigments	Tryptamines	159.09	176.095	[M+H-H2O]+	C10H12N2O	1	50-67-9	5202	HMDB0000259	-	-	C00780	1.61618e+06	1.60748e+06	1.57749e+06	1.37127e+06	1.38177e+06	1.74102e+06	1.32668e+06	1.31736e+06	1.37809e+06	1.26174e+06	1.26121e+06	1.48503e+06	979543	1.10653e+06	1.35058e+06	1.58334e+06	1.06071e+06	1.2535e+06	1.34587e+06	1.30868e+06	1.42967e+06	ko00380,ko01100,ko04024,ko04080,ko04540,ko04721,ko04726,ko04742,ko04750,ko04976,ko05207
MEDP0084*101	T3_positive	Trimethylamine-N-Oxide	Alcohol and amines	Amines	76.08	75.0684	[M+H]+	C3H9NO	2	1184-78-7	1145	HMDB0000925	15724	5876	C01104	55927.2	66940.7	90205.1	139837	99844.5	91441	91845.9	96266	180710	175496	104592	69546.5	363571	355771	269460	287010	189344	184891	160179	127854	131233	ko01100
MEDP0086	T3_positive	Urea	Alcohol and amines	Amines	61.04	60.0324	[M+H]+	CH4N2O	1	57-13-6	1176	HMDB0000294	16199	6	C00086	3.38069e+06	802086	571307	5.03673e+06	1.01326e+06	689736	659697	1.72864e+06	1.92075e+06	5.61663e+06	4.72544e+06	3.7392e+06	2.20751e+06	1.08569e+06	4.22719e+06	1.23038e+06	1.00848e+06	752667	823998	638967	1.13608e+06	ko00220,ko00230,ko00240,ko00330,ko00780,ko01100,ko02010
MEDP0101	T3_positive	P-Coumaric Acid	Benzene and substituted derivatives	Phenolic acids	165.05	164.047	[M+H]+	C9H8O3	1	501-98-4	637542	HMDB0002035	32374	6450	C00811	1.71575e+07	2.2463e+07	1.79478e+07	1.51998e+07	1.43612e+07	1.91259e+07	1.51676e+07	1.35749e+07	1.32321e+07	1.16885e+07	1.08168e+07	1.22877e+07	1.85048e+07	1.46775e+07	1.97892e+07	1.3564e+07	2.07419e+07	1.42274e+07	1.30553e+07	1.13245e+07	1.40452e+07	ko00130,ko00350,ko01100
MEDP0110	T3_positive	2-Methoxybenzoic Acid	Benzene and substituted derivatives	Phenolic acids	153.05	152.047	[M+H]+	C8H8O3	2	529-75-9	11370	HMDB0032604	421840	-	-	1.28011e+06	1.53191e+06	1.86675e+06	847689	1.95833e+06	2.11366e+06	1.58573e+06	2.13413e+06	2.21735e+06	1.82475e+06	2.27625e+06	2.46277e+06	1.72853e+06	2.30498e+06	2.31008e+06	3.21687e+06	1.72891e+06	1.34874e+06	2.86679e+06	2.19233e+06	1.59706e+06	-
MEDP0112	T3_positive	4-Ethylbenzoic acid	Benzene and substituted derivatives	Phenolic acids	151.08	150.068	[M+H]+	C9H10O2	2	619-64-7	12086	HMDB0002097	262555	6486	-	62164.3	4827.45	4827.45	99394.2	4827.45	4827.45	40130.8	76240.8	48749.6	29630.9	44322	82866	41474.9	54936.5	24137.2	76201.2	59163	60816.9	84881	80780.6	61874.7	-
MEDP0115	T3_positive	1,4-Dihydro-1-Methyl-4-Oxo-3-Pyridinecarboxamide	Heterocyclic compounds	Pteridines and derivatives	153.07	152.059	[M+H]+	C7H8N2O2	1	769-49-3	440810	HMDB0004194	27838	-	C05843	1.9805e+07	2.22612e+07	2.1813e+07	2.47886e+07	1.97817e+07	2.21161e+07	2.0498e+07	2.50014e+07	2.26295e+07	2.35612e+07	2.17323e+07	2.08653e+07	2.28319e+07	2.09785e+07	2.52657e+07	2.14842e+07	2.13954e+07	1.96778e+07	1.83232e+07	2.03132e+07	1.89385e+07	ko00760,ko01100
MEDP0125	T3_positive	Choline	Tryptamines,Cholines,Pigments	Cholines	104.11	104.108	[M]+	C5H14NO+	1	62-49-7	305	HMDB0000097	15354	56	C00114	2.23385e+07	1.46348e+07	2.99201e+07	2.48141e+07	2.67965e+07	1.78493e+07	1.64023e+07	1.74123e+07	2.19879e+07	1.08731e+07	9.99608e+06	2.06507e+07	2.50261e+07	3.01496e+07	2.52423e+07	2.93859e+07	1.13697e+07	1.16863e+07	2.01928e+07	2.15255e+07	1.95362e+07	ko00260,ko00564,ko01100,ko02010,ko04725,ko04976,ko05231
MEDP0127	T3_positive	Putrescine	Alcohol and amines	Polyamines	89.11	88.1	[M+H]+	C4H12N2	2	110-60-1	1045	HMDB0001414	17148	3226	C00134	213673	198515	152488	197340	178351	187919	191335	175974	206081	235485	184196	213556	30257.8	151289	253990	225865	231204	235713	159776	261407	204205	ko00330,ko00470,ko00480,ko01100,ko02010,ko04148,ko04974
MEDP0154	T3_positive	5,6-Dihydro-5-Methyluracil	Nucleotide and Its metabolites	Nucleotide and Its metabolites	129.07	128.059	[M+H]+	C5H8N2O2	2	696-04-8	93556	HMDB0000079	27468	5135	C00906	118521	116557	161211	202550	130750	104985	79029.2	93286.6	103572	83340.9	165865	86831.8	83419.2	215137	140510	183914	81442.1	98777.8	166815	136933	131961	-
MEDP0160	T3_positive	Adenosine	Nucleotide and Its metabolites	Nucleotide and Its metabolites	268.1	267.097	[M+H]+	C10H13N5O4	1	58-61-7	60961	HMDB0000050	16335	86	C00212	2.8035e+06	3.30701e+06	2.6185e+06	3.86256e+06	1.89062e+06	1.66113e+06	2.72521e+06	1.90301e+06	2.64764e+06	2.94826e+06	2.2487e+06	2.49496e+06	3.35422e+06	2.62041e+06	2.50607e+06	2.51424e+06	2.64767e+06	2.66361e+06	2.98863e+06	3.13371e+06	2.41562e+06	ko00230,ko01100,ko01232,ko02010,ko04022,ko04024,ko04071,ko04080,ko04270,ko04923,ko04924,ko05012,ko05032,ko05034
MEDP0174	T3_positive	Purine	Nucleotide and Its metabolites	Nucleotide and Its metabolites	121.05	120.044	[M+H]+	C5H4N4	1	120-73-0	1044	HMDB0001366	17258	6193	C15587	3.4965e+06	3.54479e+06	3.04762e+06	3.36257e+06	3.53726e+06	3.89513e+06	3.17472e+06	2.52421e+06	3.09881e+06	2.81037e+06	2.9643e+06	3.19684e+06	3.10187e+06	2.84703e+06	3.69658e+06	3.63984e+06	3.19176e+06	3.00752e+06	3.08913e+06	3.36725e+06	3.45396e+06	-
MEDP0175	T3_positive	Pyrimidine	Nucleotide and Its metabolites	Nucleotide and Its metabolites	81.04	80.0374	[M+H]+	C4H4N2	1	289-95-2	9260	HMDB0003361	16898	-	C00396	509808	558531	413281	405289	375777	402209	497469	475840	316785	319352	441763	512363	430433	433257	482691	470804	598932	494079	382907	465372	452227	-
MEDP0177	T3_positive	Thymine	Nucleotide and Its metabolites	Nucleotide and Its metabolites	127.05	126.043	[M+H]+	C5H6N2O2	2	65-71-4	1135	HMDB0000262	-	-	C00178	112428	132467	101948	105124	126838	166873	99320.6	121237	137341	104901	127207	110126	108836	136986	128807	131466	101347	115844	91811.3	141502	105618	ko00240,ko01100,ko01232
MEDP0244	T3_positive	All-Trans-13,14-Dihydroretinol	CoEnzyme and vitamins	CoEnzyme and vitamins	289.25	288.245	[M+H]+	C20H32O	2	115797-14-3	446798	HMDB0011618	52075	-	C15492	1.44265e+06	101956	239392	268808	953130	181802	351016	3.24549e+06	573839	296956	444206	480317	1.11956e+06	1.02474e+06	1.5747e+06	3.28776e+06	171823	340242	2.14848e+06	1.91261e+06	2.10948e+06	ko00830
MEDP0247P	T3_positive	Nicotinuric acid	Organic acid and Its derivatives	Organic acid and Its derivatives	219.017	180.053	[M+K]+	C8H8N2O3	1	583-08-4	68499	HMDB0003269	7563	1499	C05380	302844	256461	240717	139229	254407	260974	333477	373176	358375	263899	173755	336342	110102	164891	345975	387957	331627	312017	282669	297080	324240	ko00760
MEDP0250	T3_positive	Riboflavin	CoEnzyme and vitamins	CoEnzyme and vitamins	377.15	376.138	[M+H]+	C17H20N4O6	1	83-88-5	493570	HMDB0000244	-	-	C00255	272840	325284	403767	360259	431732	495666	211332	198865	452619	526632	218275	268757	554789	480452	270133	306282	257488	288993	382646	425068	364849	ko00740,ko01100,ko01240,ko02010,ko04977
MEDP0251	T3_positive	Trigonelline	CoEnzyme and vitamins	CoEnzyme and vitamins	138.05	137.048	[M+H]+	C7H7NO2	1	535-83-1	5570	HMDB0000875	18123	273	C01004	2.46632e+06	3.39431e+06	4.15746e+06	2.5629e+06	4.30738e+06	4.40574e+06	2.9448e+06	2.76426e+06	3.20189e+06	2.92275e+06	2.75361e+06	2.70101e+06	3.06848e+06	4.18817e+06	1.99912e+06	2.30206e+06	2.54125e+06	3.0864e+06	4.36201e+06	3.72098e+06	3.94684e+06	-
MEDP0276	T3_positive	Indole-3-Carboxaldehyde	Heterocyclic compounds	Indole and Its derivatives	146.06	145.053	[M+H]+	C9H7NO	1	487-89-8	10256	HMDB0029737	343043	-	C08493	60065.7	60978.1	56516.5	43973.3	71283.3	64375.3	57120.3	33913.9	48820.6	41398.6	66824.3	59195.6	68540.8	77523.6	45144.8	65426.6	48077.7	38104.6	49739	47564.1	41246.2	-
MEDP0297	T3_positive	5-Aminovaleric Acid	Amino acid and Its metabolites	Amino acid derivatives	118.09	117.079	[M+H]+	C5H11NO2	1	660-88-8	138	HMDB0003355	15887	6902	C00431	8.24615e+06	9.51012e+06	1.11692e+07	1.20484e+07	7.32534e+06	8.91974e+06	7.81589e+06	7.46188e+06	8.79457e+06	1.17447e+07	1.05412e+07	1.16646e+07	7.83954e+06	6.96625e+06	9.69163e+06	8.62802e+06	8.79847e+06	8.81249e+06	1.03808e+07	9.68971e+06	1.04386e+07	ko00310,ko00330,ko00470,ko01100
MEDP0326	T3_positive	N'-Formylkynurenine	Amino acid and Its metabolites	Amino acid derivatives	237.09	236.08	[M+H]+	C11H12N2O4	2	1022-31-7	910	HMDB0001200	18377	-	-	87926.9	58682.1	82132	72064.5	73291.7	54217.2	55895.6	47539.5	33328.8	50175.2	65504.8	61019.6	55709	55682.2	61961.7	70455.2	63855	55556.2	59615.4	46559.9	35668	-
MEDP0336*268	T3_positive	LPC(0:0/14:0)	GP	LPC	468.31	467.301	[M+H]+	C22H46NO7P	1	-	24779490	-	-	-	C04230	233867	596539	701667	256199	2.65147e+06	2.41837e+06	1.6577e+06	724881	434098	448437	703747	635205	255678	529352	656627	460086	439078	592604	1.24699e+06	869685	1.14267e+06	ko00564,ko04148,ko05231
MEDP0364	T3_positive	Trans-3-Hydroxycotinine	Heterocyclic compounds	Heterocyclic compounds	193.1	192.09	[M+H]+	C10H12N2O2	1	34834-67-8	107963	HMDB0001390	-	6210	-	135724	194623	149871	122259	144462	109955	177454	124006	110700	138277	167730	166072	203677	210469	104614	125214	131985	158633	162599	182950	146286	-
MEDP0366	T3_positive	N,N-Dimethylformamide	Alcohol and amines	Amines	74.06	73.0528	[M+H]+	C3H7NO	1	68-12-2	6228	HMDB0001888	17741	-	C03134	1.07107e+06	1.09408e+06	1.13677e+06	866560	845836	851336	759650	1.03825e+06	902800	916750	788147	1.12211e+06	1.02774e+06	897433	804088	797676	968350	975186	982137	1.47235e+06	979780	-
MEDP0367	T3_positive	γ-Aminobutyric Acid	Amino acid and Its metabolites	Amino acid derivatives	104.07	103.063	[M+H]+	C4H9NO2	1	56-12-2	119	HMDB0000112	16865	-	C00334	3.87888e+06	2.05965e+06	3.21051e+06	7.13858e+06	1.8724e+06	1.90215e+06	1.92808e+06	2.26458e+06	1.95255e+06	5.0998e+06	4.27782e+06	5.1947e+06	5.46826e+06	2.91171e+06	5.09255e+06	3.29289e+06	1.22917e+06	1.83447e+06	2.46593e+06	2.33241e+06	2.20109e+06	ko00250,ko00330,ko00410,ko00650,ko00760,ko01100,ko04024,ko04080,ko04721,ko04723,ko04727,ko04742,ko04915,ko04929,ko05032,ko05033
MEDP0373	T3_positive	N-Acetylglycine	Amino acid and Its metabolites	Amino acid derivatives	118.05	117.043	[M+H]+	C4H7NO3	1	543-24-8	10972	HMDB0000532	40410	5517	-	121261	244132	130372	91628.9	151518	177743	74821.9	94661.6	92647.1	110564	119192	170291	74013	88682	48075.7	57686.9	65506.5	76717.7	120970	125660	125908	-
MEDP0382*253	T3_positive	8-Hydroxy-2-Deoxyguanosine	Nucleotide and Its metabolites	Nucleotide and Its metabolites	284.1	283.092	[M+H]+	C10H13N5O5	2	88847-89-6	135440064	HMDB0003333	40304	6890	-	5.60224e+06	4.79067e+06	1.41891e+07	1.63516e+07	1.32692e+07	1.82021e+07	9.13493e+06	4.45886e+06	3.74743e+07	1.6629e+07	7.14648e+06	5.32597e+06	4.21437e+06	5.25887e+06	1.11238e+07	6.68437e+06	2.43291e+06	2.90062e+06	9.49629e+06	1.17126e+07	9.59799e+06	-
MEDP0384P	T3_positive	Isoxanthopterin	Heterocyclic compounds	Pteridines and derivatives	179.048	179.044	[M+]+	C6H5N5O2	1	529-69-1	135398700	HMDB0000704	16713	5672	C03975	364027	391913	308033	374213	371014	353532	520681	449718	423473	398610	375419	384876	404924	342443	459045	508489	513675	478054	454134	472920	471577	-
MEDP0390	T3_positive	Arainosine	Nucleotide and Its metabolites	Nucleotide and Its metabolites	269.09	268.081	[M+H]+	C10H12N4O5	2	7013-16-3	135410268	HMDB0247301	-	-	-	1.86963e+07	1.32492e+07	7.76326e+07	5.57618e+07	4.49068e+07	3.93902e+07	2.11663e+07	2.69911e+07	5.38847e+07	6.52311e+07	5.37198e+07	4.4436e+07	1.34361e+07	1.70848e+07	3.48865e+07	4.75557e+07	9.72888e+06	1.70174e+07	4.04454e+07	5.53698e+07	3.7502e+07	-
MEDP0401	T3_positive	5'-Deoxy-5'-(Methylthio) Adenosine	Nucleotide and Its metabolites	Nucleotide and Its metabolites	298.1	297.09	[M+H]+	C11H15N5O3S	1	2457-80-9	439176	HMDB0001173	17509	3425	C00170	2.62021e+07	2.53676e+07	3.09002e+07	2.90418e+07	2.62567e+07	2.85839e+07	2.19091e+07	2.12598e+07	2.24521e+07	2.08263e+07	2.65809e+07	3.34106e+07	2.06813e+07	2.42594e+07	2.95971e+07	3.0058e+07	2.87966e+07	2.5969e+07	2.93816e+07	2.91164e+07	2.77227e+07	ko00270,ko01100
MEDP0403P	T3_positive	Deoxycytidine	Nucleotide and Its metabolites	Nucleotide and Its metabolites	245.123	227.091	[M+NH4]+	C9H13N3O4	1	951-77-9	13711	HMDB0000014	15698	3367	C00881	7.15429e+06	7.67915e+06	7.31406e+06	7.509e+06	7.98531e+06	7.94727e+06	8.36035e+06	8.05995e+06	7.78325e+06	7.39575e+06	7.85579e+06	7.94196e+06	6.79501e+06	7.27088e+06	8.27601e+06	8.63266e+06	8.25019e+06	7.91742e+06	7.57769e+06	7.69773e+06	7.71201e+06	ko00240,ko01100,ko01232,ko02010
MEDP0437	T3_positive	Ergothioneine	Organic acid and Its derivatives	Organic acid and Its derivatives	230.11	229.089	[M+H]+	C9H15N3O2S	2	497-30-3	5351619	HMDB0003045	4828	53	C05570	647284	616389	602560	639324	719320	926908	1.01933e+06	846557	653084	617231	876647	853074	676113	538826	636913	515724	583874	575426	723467	728101	614799	ko00340,ko01100
MEDP0442	T3_positive	Sn-Glycero-3-Phosphocholine	Tryptamines,Cholines,Pigments	Cholines	258.11	257.103	[M+H]+	C8H20NO6P	1	28319-77-9	657272	HMDB0000086	16870	370	C00670	3.09335e+08	3.21474e+08	3.0004e+08	4.03447e+08	2.90657e+08	3.15231e+08	2.71676e+08	2.63401e+08	2.55909e+08	2.7854e+08	2.57759e+08	2.58364e+08	4.03325e+08	3.39301e+08	2.67965e+08	2.24433e+08	3.03481e+08	3.02207e+08	3.12875e+08	3.18014e+08	3.04091e+08	ko00564,ko00565,ko05231
MEDP0495N	T3_negative	LPC(0:0/18:2)	GP	LPE	476.279	519.332	[M-H]-	C26H50NO7P	1	27304-12-7	71768169	HMDB0061700	-	-	C04438	1.51462e+06	1.83092e+06	3.50358e+06	1.45403e+06	4.45916e+06	5.76625e+06	4.62042e+06	2.77129e+06	2.56326e+06	4.14151e+06	4.06128e+06	4.0438e+06	1.65533e+06	1.15952e+06	2.37846e+06	3.41118e+06	3.62737e+06	1.63541e+06	4.18811e+06	3.92712e+06	2.25115e+06	ko00564
MEDP0507	T3_positive	2-Hydroxycinnamic acid	Benzene and substituted derivatives	Phenolic acids	165.05	164.047	[M+H]+	C9H8O3	1	614-60-8	637540	HMDB0002641	18125	6727	C01772	1.41483e+07	1.49556e+07	1.22411e+07	1.55457e+07	1.75411e+07	1.57992e+07	1.46547e+07	9.93767e+06	1.60971e+07	1.49535e+07	1.59457e+07	1.64896e+07	1.74221e+07	1.49636e+07	1.33615e+07	1.99e+07	1.75445e+07	1.99593e+07	1.51097e+07	1.48382e+07	1.82666e+07	ko00360,ko01100
MEDP0510	T3_positive	Carnitine C2:0	FA	CAR	204.12	203.116	[M+H]+	C9H17NO4	1	14992-62-2	1	HMDB0000201	57589	-	C02571	3.44554e+07	3.9407e+07	7.25923e+07	5.59741e+07	5.25566e+07	4.79432e+07	3.51752e+07	3.75904e+07	7.11648e+07	5.58211e+07	2.79626e+07	3.76858e+07	6.87854e+07	6.51989e+07	3.98009e+07	4.05857e+07	5.01688e+07	5.2864e+07	4.49172e+07	4.9258e+07	4.69447e+07	ko04931
MEDP0513	T3_positive	Hexadecanamide	Alcohol and amines	Amines	256.26	255.256	[M+H]+	C16H33NO	1	629-54-9	69421	HMDB0012273	74475	-	-	2.84144e+07	3.24515e+07	1.7925e+07	6.28213e+07	2.3016e+07	1.58253e+07	2.53247e+07	3.5801e+07	2.73508e+07	2.39849e+07	1.64629e+07	3.4282e+07	2.61637e+07	3.87733e+07	1.38174e+07	1.89519e+07	1.78001e+07	3.27244e+07	3.00348e+07	3.1395e+07	3.35812e+07	-
MEDP0514	T3_positive	Thiamine	CoEnzyme and vitamins	CoEnzyme and vitamins	265.11	265.112	[M]+	C12H17N4OS+	1	59-43-8	1130	HMDB0000235	18385	5242	C00378	384863	269971	816678	814918	2.67606e+06	1.99672e+06	490685	290773	4.06418e+06	5.23819e+06	1.07649e+06	866341	1.65471e+06	463816	735295	631569	454776	201911	735395	748949	818647	ko00730,ko01100,ko01240,ko02010,ko04122,ko04977
MEDP0517	T3_positive	Palmitoylcarnitine	FA	CAR	398.33	399.335	[M-H]-	C23H45NO4	2	18877-64-0	167759	-	-	-	-	5.63679e+06	6.40829e+06	2.3016e+06	1.97439e+06	382490	494457	322682	479478	455693	123779	656806	978558	4.14157e+06	4.2548e+06	620718	610203	1.39413e+06	1.2213e+06	2.89837e+06	2.53268e+06	2.60247e+06	-
MEDP0523	T3_positive	DL-Carnitine	FA	CAR	162.11	161.105	[M+H]+	C7H15NO3	1	541-15-1	288	HMDB0000062	16347	52	C00487	1.04729e+08	1.64886e+08	1.07539e+08	1.0401e+08	1.28507e+08	1.59676e+08	1.4679e+08	1.08571e+08	5.76623e+07	7.83988e+07	1.18152e+08	1.23955e+08	9.67386e+07	1.11334e+08	1.12845e+08	1.20317e+08	1.18267e+08	1.36152e+08	1.51606e+08	1.55056e+08	1.51029e+08	ko00310,ko01100,ko02010
MEDP0526	T3_positive	6-Dimethylaminopurine	Nucleotide and Its metabolites	Nucleotide and Its metabolites	164.09	163.086	[M+H]+	C7H9N5	2	938-55-6	3134	HMDB0000473	60281	5460	-	116675	82458.5	121543	136487	149656	100067	107754	156659	145715	101187	108371	165609	122804	102506	123166	186474	130430	134884	105900	117535	114395	-
MEDP0529P	T3_positive	Indole-3-acetamide	Heterocyclic compounds	Indole and Its derivatives	175.086	174.079	[M+H]+	C10H10N2O	1	879-37-8	397	HMDB0029739	16031	-	C02693	5.4227e+06	5.39113e+06	5.14746e+06	5.17866e+06	4.88661e+06	4.07466e+06	4.92751e+06	4.36531e+06	4.63857e+06	4.67706e+06	4.63478e+06	5.24599e+06	4.41679e+06	4.18926e+06	5.04105e+06	5.28808e+06	5.01478e+06	4.24813e+06	4.91556e+06	5.11748e+06	4.25561e+06	ko00380,ko01100
MEDP0537	T3_positive	LPC(O-16:0/2:0)	GP	LPC	524.37	523.364	[M+H]+	C26H54NO7P	2	74389-68-7	108156	HMDB0062195	44811	-	C00157	8.25534e+06	4.50673e+06	4.62049e+06	4.20544e+06	5.28663e+06	1.73421e+06	4.99212e+06	5.09918e+06	7.75744e+06	5.829e+06	9.53141e+06	7.9468e+06	4.09419e+06	6.61757e+06	5.20078e+06	5.8613e+06	4.32979e+06	2.77026e+06	2.79085e+06	3.95972e+06	2.7311e+06	ko00564,ko00590,ko00591,ko00592,ko01100,ko04723,ko05231
MEDP0545	T3_positive	2-Pyrrolidinone	Heterocyclic compounds	Heterocyclic compounds	86.06	85.0528	[M+H]+	C4H7NO	1	616-45-5	12025	HMDB0002039	36592	6452	C11118	4.95626e+06	6.0146e+06	6.72315e+06	6.07094e+06	4.93349e+06	5.77931e+06	5.05408e+06	5.48562e+06	4.97528e+06	5.00338e+06	5.76416e+06	6.87868e+06	5.68975e+06	4.93193e+06	6.32735e+06	5.945e+06	6.73025e+06	5.29193e+06	5.0772e+06	4.68779e+06	5.27793e+06	-
MEDP0550	T3_positive	18-Hydroxycorticosterone	Hormones and hormone related compounds	Hormones and hormone related compounds	363.22	362.209	[M+H]+	C21H30O5	2	561-65-9	11222	HMDB0000319	16485	5308	C01124	2.2061e+06	2.29198e+06	1.29275e+06	1.5872e+06	1.55362e+06	1.71005e+06	1.34743e+06	2.62285e+06	1.75477e+06	1.48844e+06	1.91767e+06	1.80913e+06	1.10279e+06	2.67022e+06	1.51443e+06	1.65094e+06	2.77365e+06	2.38065e+06	2.23805e+06	2.38466e+06	2.11961e+06	ko00140,ko01100,ko04925
MEDP0584	T3_positive	Pterine	Heterocyclic compounds	Pteridines and derivatives	164.06	163.049	[M+H]+	C6H5N5O	1	2236-60-4	135398660	HMDB0000802	18265	5766	C00715	77091	77461.9	75802.3	74729.2	98332.3	65211.3	61841.9	79038.3	60568.4	53843.7	49338.6	73892.8	107376	73749.5	74760.5	82478.5	77146.4	76753.9	84321.5	56323	65865.6	-
MEDP0601	T3_positive	Spermidine	Alcohol and amines	Polyamines	146.17	145.158	[M+H]+	C7H19N3	1	124-20-9	1102	HMDB0001257	16610	254	C00315	1.21662e+06	1.31339e+06	1.26092e+06	1.36011e+06	1.25599e+06	1.33343e+06	1.3043e+06	1.28352e+06	1.30997e+06	1.32133e+06	1.386e+06	1.42335e+06	1.34634e+06	1.45672e+06	1.3622e+06	1.46979e+06	1.40246e+06	1.27666e+06	1.46953e+06	1.46237e+06	1.27561e+06	ko00330,ko00410,ko00480,ko01100,ko02010,ko04976
MEDP0603	T3_positive	Cuminaldehyde	Aldehyde,Ketones,Esters	Aldehydes	149.1	148.089	[M+H]+	C10H12O	1	122-03-2	326	HMDB0002214	28671	-	C06577	508038	1.00701e+06	679639	724691	385478	717665	584820	567983	442180	781304	706217	693427	637022	698195	553645	625358	410695	786694	744987	613991	997680	ko01100
MEDP0611	T3_positive	N-Acetyl-L-Histidine	Amino acid and Its metabolites	Amino acid derivatives	198.09	197.08	[M+H]+	C8H11N3O3	1	2497-02-1	75619	HMDB0032055	16437	-	C02997	4.41718e+07	4.14802e+07	3.30596e+07	4.80197e+07	3.54088e+07	3.69207e+07	4.17031e+07	4.44662e+07	4.32268e+07	5.81682e+07	5.47195e+07	4.68864e+07	4.33829e+07	2.98603e+07	4.36555e+07	3.79907e+07	3.75497e+07	4.22225e+07	3.54667e+07	3.63774e+07	3.64597e+07	-
MEDP0618	T3_positive	Carnitine-2-methyl-C4	FA	CAR	246.17	245.163	[M+H]+	C12H23NO4	1	31023-25-3	6426901	HMDB0000378	73026	5367	-	285317	266545	36249.3	37232.6	60303.3	72622	87589.7	89446.9	107568	93245.6	41497.8	60011.8	160232	229601	58024	46128.2	98618.2	104109	110752	120212	129099	-
MEDP0627	T3_positive	Isonicotinic acid	Organic acid and Its derivatives	Organic acid and Its derivatives	124.04	123.032	[M+H]+	C6H5NO2	1	55-22-1	5922	HMDB0060665	6032	-	C07446	3.38102e+06	1.47443e+07	5.2834e+06	1.2928e+06	5.20782e+06	8.4381e+06	9.38553e+06	4.24826e+06	3.51162e+06	1.00198e+06	1.33005e+06	1.53693e+06	1.7228e+06	2.83548e+06	2.31345e+06	4.6591e+06	6.4785e+06	1.23978e+07	1.11862e+07	9.07783e+06	1.11011e+07	ko00983
MEDP0637	T3_positive	Phe-Pro	Amino acid and Its metabolites	Amino acid derivatives	263.14	262.132	[M+H]+	C14H18N2O3	1	7669-65-0	7020642	HMDB0011177	74750	-	-	885990	1.16091e+06	602122	739761	1.05843e+06	1.03808e+06	738511	680451	1.03901e+06	893091	698087	661549	1.02868e+06	914654	856649	864156	885442	1.01072e+06	810092	924928	904368	-
MEDP0646P	T3_positive	2,3-Dihydrobenzofuran	Benzene and substituted derivatives	Benzene and substituted derivatives	103.053	120.058	[M+H-H2O]+	C8H8O	1	496-16-2	10329	HMDB0013815	87607	-	-	2.85971e+07	3.00783e+07	2.42432e+07	2.915e+07	2.59585e+07	3.43665e+07	2.54931e+07	2.51389e+07	2.47889e+07	2.3326e+07	2.7595e+07	3.25616e+07	2.63004e+07	2.36353e+07	3.14693e+07	3.13547e+07	2.60006e+07	2.55172e+07	2.54726e+07	2.49564e+07	2.87316e+07	-
MEDP0652	T3_positive	Methyl-cinnamate	Benzene and substituted derivatives	Benzene and substituted derivatives	163.08	162.068	[M+H]+	C10H10O2	2	103-26-4	637520	HMDB0033833	-	-	C06358	1.64846e+06	1.49537e+06	1.19452e+06	1.28755e+06	1.57065e+06	1.52293e+06	1.48787e+06	1.71925e+06	1.4028e+06	1.5212e+06	1.24978e+06	1.44076e+06	1.57865e+06	1.4814e+06	1.25094e+06	1.45261e+06	1.46945e+06	1.34853e+06	1.35683e+06	1.57241e+06	1.71876e+06	-
MEDP0658	T3_positive	Ethyl-dodecanoate	Alcohol and amines	Amines	229.22	228.209	[M+H]+	C14H28O2	2	106-33-2	7800	HMDB0033788	-	-	-	2.64853e+06	3.23531e+06	2.6515e+06	3.75184e+06	3.28444e+06	2.74409e+06	3.13645e+06	2.76329e+06	3.03558e+06	2.4714e+06	2.78331e+06	3.12897e+06	3.32861e+06	2.62952e+06	3.30229e+06	3.24988e+06	3.21833e+06	2.50549e+06	3.52415e+06	3.19252e+06	2.99336e+06	-
MEDP0668	T3_positive	m-Cresol	Benzene and substituted derivatives	Phenolics	109.06	108.058	[M+H]+	C7H8O	1	108-39-4	342	HMDB0002048	17231	-	C01467	2.69135e+06	2.8401e+06	1.99298e+06	2.56097e+06	2.24179e+06	3.03985e+06	3.03655e+06	3.07907e+06	2.28345e+06	3.54497e+06	3.2222e+06	3.43527e+06	2.61643e+06	1.3953e+06	3.33144e+06	3.83123e+06	3.29269e+06	2.89232e+06	3.37665e+06	2.82808e+06	2.38205e+06	-
MEDP0669	T3_positive	3-Chloroaniline	Benzene and substituted derivatives	Benzene and substituted derivatives	128.03	127.019	[M+H]+	C6H6ClN	1	108-42-9	7932	-	-	-	C14450	24723.7	31490.6	24188.7	49408.7	34415.5	39962.9	23294.9	36680.6	30915	35204.8	10120	20813.3	44349	20399.2	48265.4	28964.1	36273.5	38293.1	26280.5	36215.1	36422.4	-
MEDP0677	T3_positive	Butylamine	Alcohol and amines	Amines	74.1	73.0891	[M+H]+	C4H11N	2	109-73-9	8007	HMDB0031321	43799	-	-	234984	285839	235938	438660	151017	138011	122363	140997	254368	396436	417999	237989	314286	235188	247611	117314	132313	201256	218860	219185	215317	-
MEDP0685	T3_positive	Methylcysteine	Amino acid and Its metabolites	Amino acids	136.04	135.035	[M+H]+	C4H9NO2S	1	7728-98-5	225710	HMDB0002108	45658	6490	C22040	6.12432e+06	5.10968e+06	3.59992e+06	5.63536e+06	6.02989e+06	4.95439e+06	3.73294e+06	6.04371e+06	3.74255e+06	2.56315e+06	5.40867e+06	6.06845e+06	3.63081e+06	4.92557e+06	4.52727e+06	5.47812e+06	5.85311e+06	4.89438e+06	4.7642e+06	3.86746e+06	5.98904e+06	ko02010
MEDP0688	T3_positive	Benzophenone	Benzene and substituted derivatives	Benzene and substituted derivatives	183.08	182.073	[M+H]+	C13H10O	1	119-61-9	3102	HMDB0032049	41308	-	C06354	41714.4	34939.3	25922.3	42030.7	42662	12868.3	26133.4	51059.1	22591.5	8949.5	21096.7	28244.7	27543.5	47635	40752.4	58218.8	48916.9	52553.7	42033.4	42584.7	24153.4	-
MEDP0692	T3_positive	Triethylamine	Others	Hydrocarbon derivatives	102.13	101.12	[M+H]+	C6H15N	1	121-44-8	8471	HMDB0032539	35026	-	C14691	876081	1.20259e+06	1.17956e+06	1.2483e+06	1.46088e+06	871469	771963	850299	841803	1.22189e+06	1.26983e+06	1.81258e+06	1.21121e+06	829360	1.29351e+06	1.30012e+06	1.02452e+06	1.16605e+06	1.44963e+06	1.26253e+06	1.36982e+06	-
MEDP0707	T3_positive	2-Pentadecanone	Aldehyde,Ketones,Esters	Ketones	227.24	226.23	[M+H]+	C15H30O	1	2345-28-0	61303	HMDB0031081	-	-	-	1.2473e+06	1.72807e+06	1.12786e+06	1.6672e+06	1.20093e+06	1.20458e+06	1.08465e+06	1.45468e+06	1.33372e+06	1.20054e+06	1.27426e+06	1.38798e+06	1.48216e+06	1.31614e+06	1.23117e+06	1.36751e+06	1.22847e+06	1.3624e+06	1.99918e+06	2.07468e+06	1.94922e+06	-
MEDP0709	T3_positive	Methyl-dihydrojasmonate	Aldehyde,Ketones,Esters	Esters	227.16	226.157	[M+H]+	C13H22O3	2	24851-98-7	102861	HMDB0031740	89741	-	-	43429.3	43429.3	43429.3	43429.3	244788	43429.3	43429.3	43429.3	43429.3	43429.3	43429.3	419425	281595	263937	217147	294112	480019	357918	491326	272874	448288	-
MEDP0713	T3_positive	Pyrazine	Heterocyclic compounds	Heterocyclic compounds	81.04	80.0374	[M+H]+	C4H4N2	2	290-37-9	9261	HMDB0034176	30953	-	C02018	20895.5	23007.9	19475.6	28448.4	38026.3	22236.6	22952.7	23096.1	20540.1	18360.9	23568.2	19501.5	21783.3	26512.6	16485.6	25380.3	16223.7	19727.5	21107.1	25352.6	18126	-
MEDP0729	T3_positive	Barbituric acid	Heterocyclic compounds	Heterocyclic compounds	129.03	128.022	[M+H]+	C4H4N2O3	1	67-52-7	6211	HMDB0041833	16294	-	C00813	1.56466e+07	1.78202e+07	2.0983e+07	2.27411e+07	2.00265e+07	1.87175e+07	2.1051e+07	2.23928e+07	2.14483e+07	2.02035e+07	1.71491e+07	2.22248e+07	1.53036e+07	1.69138e+07	2.18323e+07	1.52139e+07	2.25663e+07	2.09833e+07	2.01733e+07	2.23557e+07	1.94817e+07	ko00240,ko01100
MEDP0734	T3_positive	2-Aminophenol	Benzene and substituted derivatives	Phenolics	110.06	109.053	[M+H]+	C6H7NO	1	95-55-6	5801	-	-	-	C01987	1.88686e+07	2.21593e+07	1.6173e+07	1.38507e+07	1.8661e+07	2.06363e+07	2.06224e+07	2.27692e+07	1.6846e+07	1.69939e+07	1.48641e+07	2.03567e+07	1.04551e+07	1.16598e+07	1.65851e+07	2.00256e+07	1.97577e+07	2.2596e+07	1.86025e+07	1.48986e+07	1.51837e+07	ko00380,ko01100
MEDP0745	T3_positive	Creosol	Benzene and substituted derivatives	Phenolics	139.08	138.068	[M+H]+	C8H10O2	1	93-51-6	7144	HMDB0032136	-	-	-	1.9137e+08	1.70023e+08	1.90294e+08	1.94944e+08	1.96764e+08	2.08277e+08	2.08013e+08	2.4927e+08	1.81104e+08	1.91242e+08	1.78256e+08	1.96861e+08	2.30241e+08	2.07776e+08	2.17456e+08	2.39541e+08	1.834e+08	1.84106e+08	2.46041e+08	2.64262e+08	2.48478e+08	-
MEDP0752	T3_positive	DL-Leucine	Amino acid and Its metabolites	Amino acids	132.1	131.095	[M+H]+	C6H13NO2	1	328-39-2	857	HMDB0062203	-	-	C00123	2.08474e+07	2.31485e+07	2.59283e+07	2.43032e+07	2.05151e+07	2.22596e+07	2.08006e+07	1.74038e+07	2.26466e+07	2.03954e+07	2.27705e+07	2.66985e+07	2.09336e+07	1.8725e+07	2.20527e+07	2.15362e+07	2.10706e+07	2.33627e+07	2.40707e+07	2.2794e+07	2.32197e+07	ko00280,ko00290,ko00970,ko01100,ko01210,ko01230,ko02010,ko04150,ko04974,ko04978,ko05230
MEDP0760	T3_positive	9-Fluorenone	Aldehyde,Ketones,Esters	Ketones	181.06	180.058	[M+H]+	C13H8O	1	486-25-9	10241	-	-	-	C06712	132264	70439	169225	14087.8	157229	122427	156252	14087.8	14087.8	277382	14087.8	14087.8	86708.2	79938	88269.6	125106	105638	72605.6	180454	131225	202641	ko01100
MEDP0773	T3_positive	Norambreinolide	Aldehyde,Ketones,Esters	Esters	251.2	250.193	[M+H]+	C16H26O2	1	564-20-5	61129	HMDB0035293	-	-	-	185678	191665	166444	162390	146408	230031	131384	147416	280197	174712	230556	26276.7	259770	182413	181136	198641	224102	196294	274202	238611	163317	-
MEDP0781	T3_positive	2-Undecanone	Aldehyde,Ketones,Esters	Ketones	171.17	170.167	[M+H]+	C11H22O	1	112-12-9	8163	HMDB0033713	17700	-	C01875	43106.1	81983.7	69005.6	78910.7	41191.8	35276.2	61185	78955	52499.6	47919.6	25372.1	33874.5	51953.7	48629.9	56907.4	54739.7	45010.6	56755.2	60700.4	51656.7	62647.5	-
MEDP0789	T3_positive	2-Pentyl-3-phenyl-2-propenal	Aldehyde,Ketones,Esters	Aldehydes	203.14	202.136	[M+H]+	C14H18O	1	122-40-7	1623625	HMDB0031313	32318	-	C12288	6.13699e+06	3.95823e+06	5.55228e+06	6.00509e+06	4.8716e+06	2.51024e+06	4.5922e+06	6.19061e+06	5.28345e+06	8.02512e+06	5.56287e+06	5.65676e+06	6.0909e+06	4.28443e+06	6.25013e+06	6.01391e+06	5.62259e+06	4.74658e+06	4.00898e+06	3.02193e+06	2.82126e+06	-
MEDP0791*107	T3_positive	4-Aminophenol	Benzene and substituted derivatives	Phenolics	110.06	109.053	[M+H]+	C6H7NO	1	123-30-8	403	HMDB0001169	17602	6051	C02372	3.87471e+06	4.69714e+06	4.40661e+06	3.74609e+06	4.96723e+06	4.47531e+06	5.0972e+06	4.74054e+06	4.05306e+06	3.72069e+06	4.2054e+06	4.05874e+06	2.75785e+06	2.66533e+06	3.96434e+06	4.74795e+06	4.88552e+06	5.36665e+06	4.9594e+06	5.07389e+06	5.22178e+06	-
MEDP0792	T3_positive	Pyrrolidine	Heterocyclic compounds	Heterocyclic compounds	72.08	71.0735	[M+H]+	C4H9N	1	123-75-1	31268	HMDB0031641	33135	-	-	1.17273e+07	1.0089e+07	1.44654e+07	1.47425e+07	1.14233e+07	1.19992e+07	1.20499e+07	1.14269e+07	1.36017e+07	1.26985e+07	1.26709e+07	1.37413e+07	1.09944e+07	1.08023e+07	1.25079e+07	1.34106e+07	1.20317e+07	9.94448e+06	1.01194e+07	1.05441e+07	9.82961e+06	-
MEDP0821	T3_positive	6-Methylnicotinamide	Heterocyclic compounds	Pteridines and derivatives	137.07	136.064	[M+H]+	C7H8N2O	1	6960-22-1	96351	HMDB0013704	88954	-	-	7.23145e+07	8.01027e+07	2.51004e+08	2.36479e+08	2.2235e+08	2.37486e+08	1.10497e+08	1.07846e+08	2.87022e+08	2.74395e+08	1.55749e+08	1.74289e+08	6.28833e+07	5.34684e+07	1.75373e+08	1.86952e+08	6.64512e+07	6.71562e+07	1.57574e+08	1.43631e+08	1.53579e+08	-
MEDP0823	T3_positive	(R)-2-Hydroxy-3-phenylpropionic acid	Organic acid and Its derivatives	Organic acid and Its derivatives	167.07	166.063	[M+H]+	C9H10O3	2	7326-19-4	643327	HMDB0000563	43065	5547	C05607	6.22923e+06	4.20026e+06	4.95223e+06	4.09409e+06	5.14822e+06	6.69317e+06	5.07567e+06	4.79053e+06	5.30752e+06	5.38961e+06	5.04831e+06	5.24994e+06	7.55581e+06	4.75198e+06	5.61336e+06	5.2903e+06	5.438e+06	6.37197e+06	4.60931e+06	6.09124e+06	4.20863e+06	ko00360,ko01100
MEDP0827	T3_positive	Isophorone	Aldehyde,Ketones,Esters	Ketones	139.11	138.104	[M+H]+	C9H14O	1	78-59-1	6544	HMDB0031195	34800	-	C14743	64517.2	52480.8	38554	65919.1	53798.5	50394.1	52062	52715.7	55656.4	41784.9	52545.1	49291.1	44818	60809	66753.9	80705.4	55560.8	47250.2	77555.1	60112.6	59595.7	-
MEDP0846	T3_positive	4-Methylbenzoic acid	Benzene and substituted derivatives	Phenolic acids	137.06	136.052	[M+H]+	C8H8O2	1	99-94-5	7470	HMDB0029635	36635	-	C01454	78138.1	113342	78437.5	82959.2	131775	103917	103020	146492	104544	106787	136568	58037.9	141374	105451	141895	93676.3	123181	119313	137385	97138.2	152151	ko01100
MEDP0859*245	T3_positive	Gly-Phe	Amino acid and Its metabolites	Amino acid derivatives	223.11	222.1	[M+H]+	C11H14N2O3	1	3321-03-7	92953	HMDB0028848	-	-	C00107	3.40743e+06	4.25865e+06	3.62189e+06	3.46893e+06	8.47541e+06	6.99852e+06	4.47149e+06	3.3053e+06	3.97228e+06	2.94419e+06	3.39257e+06	3.57301e+06	2.81543e+06	2.94209e+06	4.53427e+06	5.30082e+06	4.42924e+06	3.51003e+06	3.7773e+06	4.19413e+06	3.42e+06	ko02010
MEDP0868*104	T3_positive	N-Methylalanine	Amino acid and Its metabolites	Amino acid derivatives	104.07	103.063	[M+H]+	C4H9NO2	1	3913-67-5	5288725	HMDB0094692	17519	-	C02721	2.24102e+06	3.48644e+06	3.93262e+06	2.97406e+06	2.48181e+06	3.52548e+06	3.07639e+06	2.51965e+06	2.19202e+06	2.15157e+06	2.55023e+06	1.92651e+06	2.40592e+06	2.10864e+06	2.18558e+06	2.82475e+06	1.91032e+06	2.78579e+06	3.46007e+06	3.12885e+06	2.99962e+06	-
MEDP0871	T3_positive	SPH(d18:0)	SP	SPH	302.31	301.298	[M+H]+	C18H39NO2	1	764-22-7	91486	HMDB0000269	-	-	C00836	122726	227635	185444	174810	175110	142722	158196	172024	140377	161125	176565	167339	138903	173093	184012	176033	123056	223102	272761	219854	223421	ko00600,ko01100,ko04071
MEDP0873	T3_positive	3'-UMP	Nucleotide and Its metabolites	Nucleotide and Its metabolites	369.01	368	[M+H]+	C9H11N2Na2O9P	2	35170-03-7	71295921	HMDB0060282	28895	-	C01368	313745	159110	220343	286474	287267	131516	225343	173641	172705	183334	200340	129892	312022	593806	346334	273565	204514	262796	345924	295174	217653	ko00240,ko01100
MEDP0874	T3_positive	Hypaphorine	Organic acid and Its derivatives	Organic acid and Its derivatives	247.14	246.137	[M+H]+	C14H18N2O2	1	487-58-1	442106	HMDB0061115	5832	-	C09213	3.1289e+06	2.69328e+06	302040	322274	2.09938e+06	1.90556e+06	364358	440867	670238	490223	286053	520108	1.59415e+06	2.00324e+06	277483	393003	688645	410267	734984	1.18508e+06	810526	-
MEDP0876	T3_positive	O-Succinyl-L-Homoserine	Amino acid and Its metabolites	Amino acid derivatives	220.08	219.074	[M+H]+	C8H13NO6	2	1492-23-5	439406	-	-	-	C01118	55389.2	85260.2	46469.8	44965.3	39336.5	38744.2	56092.9	29279	78212.2	49852	58400.8	55613.5	80536.7	105129	56537.4	38866	70147	71742.5	69802.9	59395.8	72522	ko00270,ko00920,ko01100,ko01230
MEDP0877	T3_positive	Cytidine 5'-Diphosphocholine	Nucleotide and Its metabolites	Nucleotide and Its metabolites	489.11	488.107	[M+H]+	C14H26N4O11P2	1	987-78-0	13804	HMDB0001413	16436	6229	C00307	9.21672e+06	6.8844e+06	1.05629e+07	1.08399e+07	4.35533e+07	3.50388e+07	9.62797e+06	6.24942e+06	2.68569e+07	1.85256e+07	1.08737e+07	1.17433e+07	8.63571e+06	6.52517e+06	9.16449e+06	1.05715e+07	8.13522e+06	7.9231e+06	1.14794e+07	1.35905e+07	1.30195e+07	ko00564,ko01100,ko05231
MEDP0878*123	T3_positive	N-Methyl-L-Glutamate	Amino acid and Its metabolites	Amino acid derivatives	162.08	161.069	[M+H]+	C6H11NO4	2	35989-16-3	439377	HMDB0062660	16440	-	C01046	737527	760610	674150	445817	780353	810527	300252	349245	800773	604886	657708	442159	407515	504558	739503	835299	408997	356806	612563	661245	543004	ko01100
MEDP0881	T3_positive	Phosphocholine	Nucleotide and Its metabolites	Nucleotide and Its metabolites	184.07	184.074	[M]+	C5H15NO4P+	2	107-73-3	1014	HMDB0001565	18132	6326	C00588	228194	283162	392113	237195	277600	313264	111258	111492	288685	189599	147687	144566	371399	433851	231186	199483	214063	266513	441189	441910	403423	ko00564,ko01100,ko05231
MEDP0883	T3_positive	2,4-Dihydroxypteridine	Heterocyclic compounds	Pteridines and derivatives	165.04	164.033	[M+H]+	C6H4N4O2	1	487-21-8	10250	-	-	-	C03212	173046	216388	171140	185882	162768	272815	126134	140083	120514	130980	130944	149916	178843	186820	211653	187955	214408	193729	143688	132393	160834	-
MEDP0888	T3_positive	2'-Deoxycytidine-5'-Diphosphate	Nucleotide and Its metabolites	Nucleotide and Its metabolites	388.03	387.023	[M+H]+	C9H15N3O10P2	2	800-73-7	150855	HMDB0001245	28846	6105	C00705	35218.9	15671	26516.8	19863.4	19585.3	7608.08	32286.7	11632.8	20049.4	28129.9	24673.7	17309.3	40142.8	19847.2	38648.9	33726.9	23993.7	34695.9	51071.8	20526.3	41534.9	ko00240,ko01100,ko01232
MEDP0889	T3_positive	Cortisol	Hormones and hormone related compounds	Hormones and hormone related compounds	363.22	362.209	[M+H]+	C21H30O5	1	50-23-7	5754	HMDB0000063	17650	5124	C00735	379946	273181	270362	310561	405866	458723	88014.4	117139	258278	215013	184600	173491	158922	206870	181251	145293	263676	251027	247213	261771	229056	ko00140,ko01100,ko04080,ko04927,ko04934,ko04960,ko04976,ko05200,ko05215
MEDP0891	T3_positive	L-Tryptophanamide	Amino acid and Its metabolites	Amino acid derivatives	204.11	203.106	[M+H]+	C11H13N3O	1	20696-57-5	439356	HMDB0013318	791437	-	C00977	285081	217665	281537	284518	244936	253785	277344	222721	254121	252433	225390	269725	182207	225863	250541	321439	175697	228561	228993	248547	245217	-
MEDP0894	T3_positive	3-Methoxytyramine	Benzene and substituted derivatives	Phenolics	168.1	167.095	[M+H]+	C9H13NO2	1	1477-68-5	1669	HMDB0000022	742324	5094	C05587	46491.6	45366	46863.4	51064.8	67381.8	68065.3	44287.9	43726.4	41260.7	66783.3	70107.6	48972.7	31452.2	65926.3	45287	46754.7	41946.7	74276.9	48334.7	62211.5	48923.3	ko00350,ko01100,ko04728
MEDP0899*119	T3_positive	3-Methyladenine	Nucleotide and Its metabolites	Nucleotide and Its metabolites	150.08	149.07	[M+H]+	C6H7N5	2	5142-23-4	135398661	HMDB0011600	38635	-	C00913	128413	114851	92859.7	212251	201768	165194	140769	117644	159681	137918	154502	183317	116561	147897	147924	183890	141038	141731	143935	140168	199839	-
MEDP1001	T3_positive	Delta-Hexalactone	Aldehyde,Ketones,Esters	Esters	115.08	114.068	[M+H]+	C6H10O2	1	823-22-3	13204	HMDB0000453	589927	5442	-	915556	840541	941247	945509	987059	835980	922522	796736	1.03381e+06	998847	924625	867179	1.08224e+06	993032	966795	909519	1.13075e+06	1.1529e+06	1.29568e+06	1.1827e+06	1.27046e+06	-
MEDP1002	T3_positive	Acetylcholine	Aldehyde,Ketones,Esters	Esters	146.12	145.11	[M+H]+	C7H15NO2	1	51-84-3	187	HMDB0000895	15355	57	C01996	7.87837e+07	5.83766e+07	4.4496e+07	8.62049e+07	8.46842e+07	7.98887e+07	6.25155e+07	7.48844e+07	9.36396e+07	1.24154e+08	1.26646e+08	1.47891e+08	4.51604e+07	4.38552e+07	7.83882e+07	6.72137e+07	3.83655e+07	4.03991e+07	5.12026e+07	5.12929e+07	7.04314e+07	ko00564,ko04024,ko04080,ko04721,ko04725,ko04742,ko04810,ko04911,ko04970,ko04971,ko04972,ko04976,ko05022,ko05033
MEDP1019	T3_positive	3-Aminoisobutanoic Acid	Amino acid and Its metabolites	Amino acids	104.07	103.063	[M+H]+	C4H9NO2	1	144-90-1	64956	HMDB0003911	27389	5472	C05145	1.15059e+06	1.14009e+06	1.1005e+06	1.03013e+06	1.1233e+06	1.15237e+06	1.06508e+06	1.06987e+06	1.0654e+06	1.10059e+06	954441	1.06715e+06	993764	958271	1.20127e+06	1.08548e+06	1.15237e+06	1.11876e+06	1.19745e+06	1.17337e+06	1.25744e+06	-
MEDP1023	T3_positive	Trp-Glu	Amino acid and Its metabolites	Small Peptide	334.14	333.132	[M+H]+	C16H19N3O5	1	36099-95-3	7009663	HMDB0029082	-	-	C00107	56092.9	95365.6	69348.7	78601.1	82010.9	68447	59241.2	43597.2	120206	100305	43422.1	54620.7	67523.7	53826	68441.8	57466.5	65201.8	38201	77328.8	65177.3	65140.3	ko02010
MEDP1031	T3_positive	2-Phenylethanol	Benzene and substituted derivatives	Benzene and substituted derivatives	123.08	122.073	[M+H]+	C8H10O	2	-	6054	HMDB0033944	49000	-	C05853	467993	343402	220119	415273	378171	468014	436913	327407	404299	484417	432924	462980	464607	376470	492086	472851	460450	479548	526256	581964	291875	ko00360
MEDP1032	T3_positive	Salicylaldehyde	Benzene and substituted derivatives	Benzene and substituted derivatives	105.03	122.037	[M+H-H2O]+	C7H6O2	1	90-02-8	6998	HMDB0034170	16008	-	C06202	682915	768872	487328	582216	819567	812637	746064	906960	2.47332e+06	2.1329e+06	685939	625238	2.4959e+06	2.58131e+06	1.34942e+06	1.20526e+06	2.08968e+06	2.07609e+06	1.27509e+06	1.44775e+06	1.07311e+06	ko01100
MEDP1033	T3_positive	Benzaldehyde	Benzene and substituted derivatives	Benzene and substituted derivatives	107.05	106.042	[M+H]+	C7H6O	1	100-52-7	240	HMDB0006115	17169	-	C00261	6.91834e+06	6.45451e+06	6.87042e+06	5.83387e+06	7.0178e+06	7.60037e+06	6.46171e+06	5.17067e+06	5.79375e+06	5.23882e+06	5.61294e+06	6.04255e+06	5.81994e+06	5.26233e+06	6.69804e+06	7.32252e+06	6.82075e+06	5.81541e+06	5.79213e+06	6.17849e+06	6.56546e+06	ko01100
MEDP1051	T3_positive	SPH(d18:1)	SP	SPH	300.29	299.282	[M+H]+	C18H37NO2	2	123-78-4	5280335	HMDB0000252	16393	392	C00319	1.02283e+06	1.63608e+06	864824	2.11746e+06	807713	584871	1.44207e+06	918040	1.00027e+06	891093	1.29522e+06	642368	1.18216e+06	1.33867e+06	595129	1.34777e+06	711271	852694	540969	836292	895595	ko00600,ko01100,ko04071,ko04210,ko04217
MEDP1060	T3_positive	Hydroxyquinoline	Heterocyclic compounds	Heterocyclic compounds	146.06	145.053	[M+H]+	C9H7NO	1	148-24-3	1923	-	-	-	C19434	8.52778e+06	8.11964e+06	8.41125e+06	7.84336e+06	7.22757e+06	9.27742e+06	7.56111e+06	7.63899e+06	7.15726e+06	6.4196e+06	6.75564e+06	8.8906e+06	6.08702e+06	5.60507e+06	7.20905e+06	9.15597e+06	6.88447e+06	6.14952e+06	7.00936e+06	7.77314e+06	7.90158e+06	-
MEDP1062	T3_positive	S-Methyl thioacetate	Aldehyde,Ketones,Esters	Esters	91.02	90.0139	[M+H]+	C3H6OS	2	1534-08-3	73750	-	-	-	-	729618	544667	443180	683240	562948	394828	382675	522771	546528	481654	500749	571786	448688	641169	647192	541587	583267	466105	760991	857497	752163	-
MEDP1067	T3_positive	Palmitoyl-N-isopropylamide	Alcohol and amines	Amines	320.29	297.303	[M+Na]+	C19H39NO	2	189939-61-5	5063962	-	-	-	-	950164	1.03048e+06	674005	875927	1.07254e+06	536163	629585	888044	940342	1.10585e+06	1.03998e+06	948604	804820	793521	880382	947728	956835	827303	989300	1.3414e+06	1.23692e+06	-
MEDP1073	T3_positive	6-O-methylguanine	Nucleotide and Its metabolites	Nucleotide and Its metabolites	166.07	165.065	[M+H]+	C6H7N5O	1	20535-83-5	65275	HMDB0245002	-	-	-	821342	750872	448987	623616	1.04036e+06	1.175e+06	336047	500291	1.17588e+06	489665	816184	1.18581e+06	466506	357503	1.0414e+06	700265	697345	677628	535188	592660	793143	-
MEDP1076*162	T3_positive	Kojibiose	Others	Others	325.11	342.116	[M+H-H2O]+	C12H22O11	2	2140-29-6	164939	HMDB0011742	33020	-	C19632	40537.7	53609	50225	52378.7	39811.9	45229	31672.3	53029.6	35641.5	37156	27684	58721.6	39894.9	50913.2	49155.1	53810.2	47039.8	59112.1	51349.2	64812.4	72745.3	-
MEDP1086	T3_positive	Ethylazine	Alcohol and amines	Polyamines	368.03	345.037	[M+Na]+	C12H16N3O3PS2	2	2642-71-9	17531	-	-	-	C18644	19091.2	28621.4	36745	15843.4	26648.7	34617	12640.6	10163.5	12105.9	15117.9	21636.5	29298.4	17158.4	29801.3	20318.5	19349	15242.2	33618.3	34928.4	29762.3	29835.1	-
MEDP1090P	T3_positive	Firefly luciferin	Heterocyclic compounds	Heterocyclic compounds	281.005	279.998	[M+H]+	C11H8N2O3S2	1	2591-17-5	92934	HMDB0029713	43732	-	C02740	1.11846e+08	1.18643e+08	1.1044e+08	1.10471e+08	1.14921e+08	1.0762e+08	1.03356e+08	1.07811e+08	1.18743e+08	1.1354e+08	1.1169e+08	1.19481e+08	1.2147e+08	1.13085e+08	1.06704e+08	1.15139e+08	1.03658e+08	1.14507e+08	1.1344e+08	1.0663e+08	1.15415e+08	-
MEDP1097	T3_positive	MG(18:2/0:0/0:0)	GL	MG	355.28	354.277	[M+H]+	C21H38O4	1	3443-82-1	5365676	-	-	-	C01885	4958.65	15396.2	991.73	991.73	12485.5	6968.06	991.73	14976.3	21285.6	991.73	991.73	19848.1	20830	991.73	11310.9	991.73	991.73	991.73	7865.89	11413.1	13985.7	ko00561,ko01100,ko04714,ko04923,ko04975,ko04977
MEDP1100	T3_positive	2-Aminomethylpyrimidine	Nucleotide and Its metabolites	Nucleotide and Its metabolites	110.07	109.064	[M+H]+	C5H7N3	2	372118-67-7	4658047	-	-	-	-	3.50314e+06	3.01857e+06	2.17197e+06	3.60333e+06	2.51458e+06	2.78561e+06	2.80047e+06	3.37116e+06	3.07269e+06	4.17737e+06	4.0316e+06	3.57621e+06	3.30398e+06	2.16141e+06	3.15283e+06	2.64004e+06	2.69263e+06	3.04588e+06	2.71247e+06	2.899e+06	2.84584e+06	-
MEDP1106P	T3_positive	Lithocholic acid	Bile acids	Bile acids	359.288	376.298	[M+H-H2O]+	C24H40O3	1	434-13-9	9903	HMDB0000761	16325	209	C03990	1.80629e+06	3.43175e+06	3.33069e+06	1.92963e+06	2.1545e+06	3.18149e+06	3.08974e+06	2.98403e+06	2.30516e+06	2.94148e+06	1.54264e+06	3.25333e+06	3.57198e+06	3.06175e+06	2694302	1.78488e+06	3.74529e+06	2.05143e+06	1.61694e+06	1.74122e+06	2.04442e+06	ko04976
MEDP1126*113	T3_positive	(R)-(-)-2-phenylglycine	Amino acid and Its metabolites	Amino acid derivatives	120.08	137.084	[M+H-H2O]+	C8H11NO	2	56613-80-0	2724025	-	-	-	-	1.07407e+06	944849	1.0063e+06	976396	1.06074e+06	1.11935e+06	962135	829850	836724	723792	807812	907270	791073	677208	1.00807e+06	959414	1.01225e+06	849666	826877	787435	912987	-
MEDP1127	T3_positive	1-acetylindole	Heterocyclic compounds	Indole and Its derivatives	160.08	159.068	[M+H]+	C10H9NO	2	576-15-8	68470	-	-	-	C00637	3.25249e+06	2.92834e+06	2.95573e+06	2.82198e+06	2.84092e+06	2.9806e+06	2.79219e+06	2.50585e+06	2.74778e+06	2.72954e+06	2.35326e+06	3.07502e+06	2.31116e+06	2.40964e+06	2.64558e+06	2.94645e+06	2.32215e+06	2.61658e+06	2.98007e+06	2.49699e+06	2.68096e+06	ko00380,ko01100
MEDP1132	T3_positive	3-Carboxypropyltrimethylammonium	Organic acid and Its derivatives	Organic acid and Its derivatives	146.12	145.11	[M+H]+	C7H15NO2	2	6249-56-5	22620	-	-	-	-	3.79904e+07	3.44177e+07	3.20748e+07	2.73668e+07	3.33524e+07	4.51612e+07	4.19777e+07	3.58372e+07	4.65216e+07	2.8189e+07	3.12698e+07	4.54992e+07	2.9153e+07	3.01546e+07	3.34034e+07	3.93937e+07	3.11051e+07	2.89493e+07	3.484e+07	3.43061e+07	2.97526e+07	-
MEDP1137	T3_positive	Malvidin	Others	Others	331.08	330.074	[M+H]+	C17H14O7	1	10463-84-0	159287	-	-	-	-	18152.6	16087.5	16686.7	10633.7	4753.15	19946.3	25138	11441.8	14409.9	35954.5	13297.5	14895.7	34409.6	13698.2	8521.38	8213.33	6317.76	25421.1	16922.3	15470.1	17181.8	-
MEDP1138	T3_positive	1-methylhistamine	Alcohol and amines	Polyamines	126.1	125.095	[M+H]+	C6H11N3	2	501-75-7	3614	HMDB0000898	29009	5854	C05127	294769	238700	346708	182203	263183	289196	301940	303933	333666	197182	200413	319143	201274	305391	303006	384451	383421	278573	320779	362570	364650	ko00340,ko01100
MEDP1139	T3_positive	Linoleylethanolamide	Alcohol and amines	Amines	324.29	323.282	[M+H]+	C20H37NO2	2	68171-52-8	5283446	-	-	-	-	45036.6	22190	30255	29634.4	10079.7	5379.01	18156.7	23517.7	44376.7	12775.7	18818.5	13448.7	24866.4	31597.7	11430.7	26915.7	24201.7	26893.4	15476.3	24869.4	19504.5	-
MEDP1144	T3_positive	L-Isoleucine	Amino acid and Its metabolites	Amino acids	132.1	131.095	[M+H]+	C6H13NO2	1	73-32-5	6306	HMDB0000172	17191	5193	C00407	1.64972e+06	1.80823e+06	2.19691e+06	2.37429e+06	2.06448e+06	1.92788e+06	1.95847e+06	1.62039e+06	1.97717e+06	2.14591e+06	2.27877e+06	2.50764e+06	1.84745e+06	1.62282e+06	1.78949e+06	1.96068e+06	2.03469e+06	2.17187e+06	2.05291e+06	1.97538e+06	2.1761e+06	ko00280,ko00290,ko00970,ko01100,ko01210,ko01230,ko02010,ko04974,ko04978,ko05230
MEDP1147	T3_positive	2',6'-Dihydroxy-4'-methoxyacetophenone	Benzene and substituted derivatives	Benzene and substituted derivatives	183.07	182.058	[M+H]+	C9H10O4	2	7507-89-3	24135	HMDB0029646	562351	-	C10680	290605	249334	258857	269002	267328	275631	291974	306602	261628	245918	245338	265760	321667	400213	287837	204114	311222	301569	336110	314266	309010	-
MEDP1162*124	T3_positive	1-Methylguanine	Nucleotide and Its metabolites	Nucleotide and Its metabolites	166.07	165.065	[M+H]+	C6H7N5O	2	938-85-2	70315	HMDB0003282	21803	3778	C04152	929149	1.05492e+06	905310	835401	1.04737e+06	1.36664e+06	762967	922397	780708	745574	774449	965769	910967	885234	826443	1.05329e+06	819244	666339	844250	785346	1.02898e+06	-
MEDP1168	T3_positive	1-Aminocyclopropane-1-carboxylic acid	Organic acid and Its derivatives	Organic acid and Its derivatives	102.05	101.048	[M+H]+	C4H7NO2	2	22059-21-8	535	HMDB0036458	18053	-	C01234	74257.6	48789.4	48460.4	69186.1	33465.8	24423.3	45994.5	63748.3	67566.8	127012	77816.7	90008.9	92757.4	122006	69556.9	32629.5	39730.5	46917.2	48074.2	64400.5	59740.8	ko00270,ko01100
MEDP1180HN	HILIC_negative	LPC(14:0/0:0)	GP	LPC	466.291	467.301	[M-H]-	C22H46NO7P	1	20559-16-4	460604	HMDB0010379	64489	-	C00157	61809.3	67729.3	121329	23417.1	111259	248603	153422	81188.6	136626	149176	69880.7	122249	65839.6	81361.6	165015	96113.6	191719	108265	91795.8	90361.2	98168.3	ko00564,ko00590,ko00591,ko00592,ko01100,ko04723,ko05231
MEDP1183	T3_positive	N-Acetylcadaverine	Alcohol and amines	Polyamines	145.13	144.126	[M+H]+	C7H16N2O	2	32343-73-0	189087	HMDB0002284	88824	-	-	224347	309584	290277	226341	264816	254286	219581	251824	323659	212373	193855	214579	192522	171862	266497	250601	252412	405338	269373	360637	241746	-
MEDP1186	T3_positive	Methyl-2-pyrrolidone-5-carboxylate	Aldehyde,Ketones,Esters	Esters	144.07	143.058	[M+H]+	C6H9NO3	2	4931-66-2	78646	-	-	-	-	1.44876e+06	1.17534e+06	1.72732e+06	1.89683e+06	935093	1.04274e+06	1.17128e+06	1.42474e+06	1.32855e+06	1.47197e+06	1.31665e+06	1.64298e+06	938685	1.16134e+06	736250	770538	1.29641e+06	1.18066e+06	1.19733e+06	1.15432e+06	1.31186e+06	-
MEDP1196	T3_positive	Biotinamide	Alcohol and amines	Polyamines	244.11	243.104	[M+H]+	C10H17N3O2S	2	6929-42-6	83831	HMDB0001458	16615	6255	C01893	3.47863e+07	3.5561e+07	5.29839e+06	5.06221e+06	7.01386e+06	7.63524e+06	9.14429e+06	1.01217e+07	1.51641e+07	1.40618e+07	5.74933e+06	7.03467e+06	2.25614e+07	2.37838e+07	5.68462e+06	5.97361e+06	1.55144e+07	1.53875e+07	1.55048e+07	1.4093e+07	1.54784e+07	-
MEDP1197	T3_positive	Hypotaurocyamine	Alcohol and amines	Polyamines	152.05	151.042	[M+H]+	C3H9N3O2S	2	1119-54-6	11062553	-	-	-	C02419	1.15228e+07	1.46383e+07	4.64412e+07	4.43241e+07	2.58036e+07	3.08826e+07	1.44538e+07	1.06802e+07	5.71558e+07	4.74799e+07	1.63663e+07	1.46378e+07	1.24375e+07	1.14775e+07	1.86939e+07	1.77378e+07	9.60671e+06	7.32143e+06	1.99131e+07	2.45432e+07	2.18002e+07	-
MEDP1201	T3_positive	8,8a-deoxy-oleane	Others	Others	373.26	372.251	[M+H]+	C20H36O6	2	53428-54-9	193898	-	-	-	C11989	362318	359608	331075	382040	261604	179144	227842	769505	375878	260831	484141	245821	609467	311393	201408	440250	440630	294343	615189	725455	547987	ko01100
MEDP1202	T3_positive	5'-Deoxy-5'-fluoroadenosine	Nucleotide and Its metabolites	Nucleotide and Its metabolites	270.1	269.092	[M+H]+	C10H12FN5O3	2	731-98-6	448403	-	-	-	C19766	40895.3	47977	34166.7	58968.3	43820.2	45013.6	28593	37112.8	54943.5	52459.2	38148.3	21944.2	35058.8	40123.6	34606.8	31964.2	29127.2	39369.3	28819.7	40801.5	52734.4	-
MEDP1203	T3_positive	(1R,6S)-6-amino-5-oxocyclohexyl-2-ene-1-carboxylic-acid-ester	Aldehyde,Ketones,Esters	Esters	156.07	155.058	[M+H]+	C7H9NO3	3	-	49852389	-	-	-	C19831	6.61686e+07	6.02092e+07	7.19853e+07	4.06584e+07	7.02761e+07	6.86344e+07	7.55869e+07	7.65012e+07	7.58357e+07	5.40984e+07	7.99686e+07	6.18216e+07	4.48028e+07	5.77299e+07	6.63536e+07	7.47392e+07	7.04381e+07	7.06085e+07	7.69311e+07	8.1339e+07	7.7913e+07	ko01100
MEDP1211	T3_positive	N-acetylpyrrolidine	Heterocyclic compounds	Heterocyclic compounds	114.09	113.084	[M+H]+	C6H11NO	2	4030-18-6	77650	-	-	-	-	1.0958e+07	1.55793e+07	1.18462e+07	9.4547e+06	1.64214e+07	1.83869e+07	1.40033e+07	1.2571e+07	1.11592e+07	9.98597e+06	1.05857e+07	1.10226e+07	8.31916e+06	8.18098e+06	1.15837e+07	1.37974e+07	1.12742e+07	1.50523e+07	1.66561e+07	1.59221e+07	1.65463e+07	-
MEDP1221	T3_positive	(2r)-3-(Hexadecyloxy)-2-methoxypropyl 2-(trimethylammonio)ethyl phosphate	GP	PC	496.38	495.369	[M+H]+	C25H54NO6P	3	78858-44-3	127599	-	-	-	-	1.95363e+06	1.98124e+06	1.70131e+06	2.08293e+06	4.61161e+06	7.59946e+06	4.49159e+06	1.76701e+06	1.92456e+06	1.89562e+06	2.9976e+06	3.34841e+06	1.85624e+06	1.01352e+06	2.09664e+06	1.21378e+06	1.52332e+06	1.17018e+06	3.77694e+06	2.38155e+06	2.71482e+06	-
MEDP1228	T3_positive	Heterodendrin	Others	Others	262.13	261.121	[M+H]+	C11H19NO6	2	66465-22-3	181804	-	-	-	C08332	3.01322e+07	4.56573e+07	2.74307e+07	2.44117e+07	4.43119e+07	4.18369e+07	2.17618e+07	2.35218e+07	1.26214e+07	1.26097e+07	3.38752e+07	3.71061e+07	3.15986e+07	4.16252e+07	2.87175e+07	2.67211e+07	3.00618e+07	3.00929e+07	2.92752e+07	2.28817e+07	2.59735e+07	-
MEDP1241P	T3_positive	5-Hydroxy-2-oxo-4-ureido-2,5-dihydro-1H-imidazole-5-carboxylic acid ester	Organic acid and Its derivatives	Organic acid and Its derivatives	203.046	202.034	[M+H]+	C5H6N4O5	2	-	-	-	-	-	-	3.5113e+07	3.50412e+07	3.55888e+07	3.59034e+07	3.72679e+07	3.78177e+07	3.99555e+07	3.78286e+07	3.37025e+07	3.30672e+07	3.45419e+07	3.73945e+07	2.97998e+07	3.276e+07	3.79654e+07	3.73981e+07	3.61579e+07	3.73108e+07	3.83078e+07	3.85071e+07	3.70711e+07	-
MEDP1246*147	T3_positive	2,4-diacetamino-2,4,6-triphenoxy-D-mannopyranose	Carbohydrates and Its metabolites	Sugar derivatives	247.13	246.122	[M+H]+	C10H18N2O5	2	-	52940203	-	-	-	C20424	770232	1.13524e+06	866458	1.05256e+06	2.14497e+06	2.20514e+06	998845	718275	1.87197e+06	1.86048e+06	1.27205e+06	1.02975e+06	1.65339e+06	743522	1.24945e+06	1.5197e+06	970780	989278	1.12499e+06	1.19795e+06	1.16e+06	ko00520,ko01100,ko01250
MEDP1247	T3_positive	1-Deoxyvaleric acid	Organic acid and Its derivatives	Organic acid and Its derivatives	235.17	234.162	[M+H]+	C15H22O2	3	-	71448993	-	-	-	C20404	5.84616e+06	5.93342e+06	3.16993e+06	4.63153e+06	3.60167e+06	5.17003e+06	3.67815e+06	3.72034e+06	6.01924e+06	6.88394e+06	6.21669e+06	6.3645e+06	5.95377e+06	6.1974e+06	5.87028e+06	5.38456e+06	5.38601e+06	3.9792e+06	5.8572e+06	5.22723e+06	6.86493e+06	ko01100
MEDP1272	T3_positive	20,26-dihydroxyecdysone	Hormones and hormone related compounds	Hormones and hormone related compounds	497.31	496.304	[M+H]+	C27H44O8	2	19458-46-9	21123946	-	-	-	C16500	2.94711e+06	2.53352e+06	8.35697e+06	4.6783e+06	1.04794e+07	4.40287e+07	1.6637e+07	1.12943e+07	8.81564e+06	7.86992e+06	6.85637e+06	9.56992e+06	3.19569e+06	5.207e+06	1.041e+07	4.74742e+06	2.73066e+06	5.35102e+06	9.96522e+06	7.95008e+06	8.56729e+06	-
MEDP1278	T3_positive	4-methyl-5-thiazole-ethanol	Alcohol and amines	Alcohols	144.05	143.041	[M+H]+	C6H9NOS	3	137-00-8	1136	-	-	-	C04294	66233.4	152218	198078	79041	512675	471623	53564.1	40688.4	329797	342863	154472	86573.4	173220	146541	99381.4	113204	52476.1	59679	161300	132087	155443	ko00730,ko01100,ko01240
MEDP1280	T3_positive	S-Adenosyl-L-Methionine	Amino acid and Its metabolites	Amino acid derivatives	399.14	398.137	[M+H]+	C15H22N6O5S	1	17176-17-9	34755	HMDB0001185	15414	6064	C00019	2.89797e+07	3.5728e+07	2.00021e+07	2.06005e+07	2.32434e+07	3.57484e+07	2.06498e+07	1.88885e+07	1.31211e+07	1.21949e+07	2.08494e+07	2.31897e+07	1.33419e+07	2.08054e+07	2.27256e+07	2.60584e+07	1.92147e+07	3.74215e+07	2.84121e+07	3.23859e+07	2.00037e+07	ko00270,ko00330,ko01100,ko01230,ko01240,ko04122,ko04148,ko05208
MEDP1286P	T3_positive	Geranyl acetate	Aldehyde,Ketones,Esters	Esters	214.179	196.146	[M+NH4]+	C12H20O2	1	105-87-3	1549026	HMDB0035157	-	-	C09861	462005	575889	466254	643422	373492	502414	413140	381125	674911	463410	463998	510626	613957	487856	489762	601237	534821	370470	613510	722032	624926	-
MEDP1289	T3_positive	Carnitine C6:0	FA	CAR	260.19	259.178	[M+H]+	C13H25NO4	1	6418-78-6	6426853	HMDB0000705	70749	5673	C02301	9.36877e+07	8.64503e+07	8.4114e+07	8.17524e+07	3.66502e+07	4.91392e+07	5.51023e+07	6.17625e+07	7.39776e+07	6.61875e+07	6.21315e+07	8.36561e+07	4.13418e+07	4.65286e+07	2.32392e+07	2.14438e+07	5.99527e+07	5.4627e+07	6.1671e+07	6.27532e+07	6.19583e+07	ko04714
MEDP1318	T3_positive	LPC(22:4/0:0)	GP	LPC	572.37	571.364	[M+H]+	C30H54NO7P	3	-	52924039	HMDB0010401	88953	-	C04230	60943.1	37058.9	169914	271497	204748	123322	300724	280262	124567	650523	223007	214023	94758.5	80149.2	578254	185393	321631	109351	612147	335398	335125	ko00564,ko04148,ko05231
MEDP1334P	T3_positive	LPC(20:4/0:0)	GP	LPC	545.34	543.332	[M+H]+	C28H50NO7P	2	-	24779476	HMDB0010396	86259	-	C00157	2.78552e+06	341543	510060	239342	1.88646e+06	1.49573e+06	570244	957673	886836	1.42973e+06	1.56968e+06	4.84521e+06	266263	135092	1.19951e+06	4.53586e+06	834134	292791	1.01883e+06	662586	1.22295e+06	ko00564,ko00590,ko00591,ko00592,ko01100,ko04723,ko05231
MEDP1336*279	T3_positive	LPC(0:0/20:5)	GP	LPC	542.32	541.317	[M+H]+	C28H48NO7P	2	112667-21-7	71316309	-	-	-	C04230	102212	132016	105508	101182	420512	330957	768766	219699	127821	104367	119356	114412	62766.1	151560	171564	265808	106834	240037	223861	236045	242551	ko00564,ko04148,ko05231
MEDP1337	T3_positive	LPC(18:0/0:0)	GP	LPC	524.37	523.364	[M+H]+	C26H54NO7P	1	-	497299	HMDB0010384	73858	-	C04230	629121	262266	276685	469850	612365	469884	788515	419822	622143	713884	495745	328386	716922	1.12845e+06	473605	775703	762643	849934	889141	365151	780607	ko00564,ko04148,ko05231
MEDP1343*274	T3_positive	LPC(0:0/18:3)	GP	LPC	518.32	517.317	[M+H]+	C26H48NO7P	2	-	134777355	-	-	-	C04230	1.22914e+06	650358	1.20199e+06	1.32772e+06	5.3101e+06	4.95283e+06	4.85776e+06	2.62124e+06	6.55494e+06	8.8962e+06	5.41695e+06	6.50065e+06	1.09145e+06	470762	5.3986e+06	8.75947e+06	1.55888e+06	939387	2.0226e+06	2.06133e+06	1.47638e+06	ko00564,ko04148,ko05231
MEDP1345P	T3_positive	LPC(18:3/0:0)	GP	LPC	518.324	517.317	[M+]+	C26H48NO7P	2	-	24779469	HMDB0010388	88697	-	C00157	945414	1.31087e+06	2.01038e+06	661079	4.14875e+06	8.42431e+06	7.65595e+06	3.5419e+06	2.07954e+06	2.85656e+06	3.23244e+06	4.09478e+06	641802	1.11736e+06	2.24214e+06	2.48204e+06	1.61674e+06	1.03562e+06	6.02827e+06	4.49258e+06	4.98805e+06	ko00564,ko00590,ko00591,ko00592,ko01100,ko04723,ko05231
MEDP1346*272	T3_positive	LPC(0:0/16:0)	GP	LPC	496.34	495.332	[M+H]+	C24H50NO7P	3	66757-27-5	15061532	-	-	-	C04230	97461	249960	472402	161976	973581	1.59015e+06	420277	416171	348383	242579	490662	502942	115121	78347.4	307299	391176	124226	350716	601898	418123	315031	ko00564,ko04148,ko05231
MEDP1348P	T3_positive	LPC(16:1/0:0)	GP	LPC	494.323	493.317	[M+]+	C24H48NO7P	1	76790-27-7	24779461	HMDB0010383	73851	-	C00157	1.06849e+06	1.52807e+06	2.52721e+06	1.04618e+06	7.42585e+06	8.379e+06	7.83081e+06	3.11197e+06	2.52474e+06	2.57589e+06	4.84395e+06	3.65247e+06	1.10355e+06	877064	2.27421e+06	2.64366e+06	1.31874e+06	2.18686e+06	2.94248e+06	3.14419e+06	3.76437e+06	ko00564,ko00590,ko00591,ko00592,ko01100,ko04723,ko05231
MEDP1354	T3_positive	Mycosporine-serinol	Amino acid and Its metabolites	Amino acid derivatives	262.13	261.121	[M+H]+	C11H19NO6	2	59719-29-8	442866	-	-	-	C10607	72896.5	95514.1	77832.4	40099.8	104958	89011.6	75920	76748.8	36806.3	36767.1	97274.5	76927.4	68158.3	61604.3	80380.5	109207	99569.4	42253.1	57916.5	43630.9	63341	-
MEDP1358	T3_positive	mycosporine-glutaminol	Amino acid and Its metabolites	Amino acid derivatives	303.16	302.148	[M+H]+	C13H22N2O6	3	-	101835613	-	-	-	-	59589.7	52372.9	15433.3	56108	78591.3	76850.1	3086.65	46684	26362.4	39167	22459.8	41774.6	27261.6	28315	18833.6	22006.9	52632	56164	53248.9	62836.8	37315.6	-
MEDP1367	T3_positive	Ala-Tyr	Amino acid and Its metabolites	Small Peptide	253.12	252.111	[M+H]+	C12H16N2O4	2	-	572319	-	-	-	C00107	2.41535e+06	1.79351e+06	2.20393e+06	1.80583e+06	4.78264e+06	5.55729e+06	3.02536e+06	3.69917e+06	481347	646865	3.353e+06	4.1664e+06	853197	1.24268e+06	4.35338e+06	5.39567e+06	2.7326e+06	2.83048e+06	2.90144e+06	2.9983e+06	2.77347e+06	ko02010
MEDP1373	T3_positive	Carnitine C22:2	FA	CAR	480.4	479.397	[M+H]+	C29H53NO4	2	-	71464511	-	-	-	C02301	3.98382e+06	3.59111e+06	1.47959e+07	1.06051e+07	1.70755e+06	2.48833e+06	1.36397e+06	1.95859e+06	3.76065e+06	3.17588e+06	7.38104e+06	1.06247e+07	1.49278e+06	2.29026e+06	1.05334e+06	1.40521e+06	4.07887e+06	2.98939e+06	3.82477e+06	3.60839e+06	3.87594e+06	ko04714
MEDP1375	T3_positive	Carnitine C20-OH	FA	CAR	472.4	471.392	[M+H]+	C27H53NO5	2	-	-	-	-	-	C02301	1.53957e+06	1.45054e+06	2.10122e+06	1.92773e+06	202907	257304	542647	801550	1.31408e+06	1.48447e+06	1.93257e+06	2.90627e+06	810792	798965	580632	537870	1.62177e+06	1.34277e+06	1.19595e+06	1.13249e+06	1.18928e+06	ko04714
MEDP1377	T3_positive	Carnitine C20:1-OH	FA	CAR	470.38	469.377	[M+H]+	C27H51NO5	2	-	-	-	-	-	C02301	2.91806e+06	4.18274e+06	6.33585e+06	5.39865e+06	386768	546582	1.07335e+06	998615	1.38844e+06	873179	3.18913e+06	4.03315e+06	1.90416e+06	2.71596e+06	719146	680598	3.90486e+06	3.26045e+06	2.96254e+06	3.1699e+06	3.18399e+06	ko04714
MEDP1379	T3_positive	Carnitine C21:3	FA	CAR	464.37	463.366	[M+H]+	C28H49NO4	2	-	-	-	-	-	C02301	59269.3	59186.5	142760	135742	33270.4	45598.6	39694	60510.9	52487	53802.8	115384	170741	100993	114107	17317	17974.5	57077.3	23514.1	68283.3	57643.5	79690.8	ko04714
MEDP1380	T3_positive	Carnitine C20:1	FA	CAR	454.39	453.382	[M+H]+	C27H51NO4	2	-	71464507	-	-	-	C02301	9.72848e+07	1.22363e+08	1.34679e+08	1.2707e+08	2.77503e+07	3.17887e+07	1.02507e+07	1.07319e+07	1.17344e+07	1.09145e+07	5.27843e+07	7.08718e+07	5.77417e+07	6.38688e+07	2.28696e+07	2.42886e+07	6.13288e+07	5.86743e+07	7.63787e+07	6.2802e+07	7.67958e+07	ko04714
MEDP1381	T3_positive	Carnitine C20:2	FA	CAR	452.37	451.366	[M+H]+	C27H49NO4	2	-	71464509	-	-	-	C02301	6.21089e+07	4.6687e+07	1.06255e+08	9.71581e+07	1.63429e+07	1.51826e+07	5.58347e+06	8.29674e+06	1.97042e+07	1.73609e+07	3.70299e+07	5.40828e+07	4.35766e+07	4.10304e+07	1.61891e+07	1.65622e+07	3.09665e+07	2.40338e+07	3.02651e+07	3.59627e+07	3.56219e+07	ko04714
MEDP1385	T3_positive	Carnitine C17:1:DC	FA	CAR	442.32	441.309	[M+H]+	C24H43NO6	2	-	-	-	-	-	C02301	1.83867e+07	1.45641e+07	1.97183e+07	2.09086e+07	932373	940613	3.86695e+06	4.93341e+06	2.82522e+06	2.71152e+06	7.35941e+06	1.345e+07	1.70089e+07	1.61727e+07	4.27916e+06	4.05874e+06	1.16754e+07	8.0739e+06	7.68144e+06	8.12243e+06	7.86548e+06	ko04714
MEDP1386	T3_positive	Carnitine C18:2-OH	FA	CAR	440.34	439.33	[M+H]+	C25H45NO5	2	-	71464556	-	-	-	C02301	6.92452e+06	6.66363e+06	1.27561e+07	1.16288e+07	379455	358628	5.00326e+06	5.2878e+06	2.67737e+06	2.0586e+06	2.89348e+06	5.25417e+06	1.32009e+07	1.12948e+07	2.09393e+06	1.61408e+06	3.82373e+06	2.93479e+06	4.81728e+06	4.99897e+06	4.89728e+06	ko04714
MEDP1387	T3_positive	Carnitine C19:2	FA	CAR	438.36	437.351	[M+H]+	C26H47NO4	2	-	-	-	-	-	C02301	316274	291654	314844	231149	71649.2	97600.8	110089	105760	110275	96696.1	224689	408734	221641	339732	72183.5	91697.7	226162	158136	184451	198662	182942	ko04714
MEDP1388	T3_positive	Carnitine C18:3-OH	FA	CAR	438.32	437.314	[M+H]+	C25H43NO5	2	-	-	-	-	-	C02301	300558	322591	141626	115888	12429.8	11093.5	147314	171309	33957.8	14508.9	56559.5	95150.5	537191	583038	42606.7	60431.3	129291	113565	219500	150799	176483	ko04714
MEDP1389	T3_positive	Carnitine C18:0	FA	CAR	428.37	427.366	[M+H]+	C25H49NO4	1	25597-09-5	52922056	HMDB0000848	84644	5811	C02301	4.63775e+08	4.26443e+08	3.80445e+08	3.70289e+08	1.00364e+08	1.00067e+08	3.76617e+07	4.29764e+07	7.87854e+07	7.98997e+07	2.22105e+08	2.91888e+08	3.44667e+08	3.28397e+08	1.13071e+08	9.2122e+07	2.10307e+08	1.62932e+08	2.49039e+08	2.43312e+08	2.32198e+08	ko04714
MEDP1390	T3_positive	Carnitine C18:1	FA	CAR	426.36	425.351	[M+H]+	C25H47NO4	1	-	46907933	-	-	-	C02301	5.51552e+06	7.23951e+06	3.56335e+06	3.65825e+06	534100	624617	374491	440407	181229	152413	1.0148e+06	1.33222e+06	3.87048e+06	3.62687e+06	747586	706323	2.07173e+06	1.4722e+06	2.68859e+06	2.45502e+06	2.68692e+06	ko04714
MEDP1391	T3_positive	Carnitine C18:2	FA	CAR	424.34	423.335	[M+H]+	C25H45NO4	2	36816-10-1	6450015	HMDB0006469	84098	-	C02301	2.45498e+08	1.94626e+08	1.73943e+08	1.56216e+08	1.83102e+07	1.72603e+07	3.66032e+07	5.03187e+07	2.00721e+07	1.60792e+07	4.38645e+07	7.3628e+07	2.2716e+08	2.25078e+08	4.04274e+07	3.5892e+07	7.07797e+07	5.97875e+07	9.27066e+07	1.04619e+08	8.85064e+07	ko04714
MEDP1392	T3_positive	Carnitine C18:3	FA	CAR	422.33	421.319	[M+H]+	C25H43NO4	2	-	134812245	-	-	-	C02301	6.57867e+06	6.23256e+06	4.28186e+06	2.75085e+06	333202	346932	2.22255e+06	2.49239e+06	845896	660773	1.37406e+06	2.91797e+06	6.02428e+06	7.72103e+06	1.27979e+06	1.13573e+06	2.38626e+06	2.28085e+06	3.10569e+06	3.17167e+06	3.1666e+06	ko04714
MEDP1393	T3_positive	Carnitine C18:4	FA	CAR	420.31	419.304	[M+H]+	C25H41NO4	2	-	-	-	-	-	C02301	120784	92941.7	53066	23724.6	7455.2	11278	125931	86531.8	23874.8	11715.5	30346.9	29373.5	123021	113492	27215.1	27208.2	83559.3	56708.7	49522.5	71193	47990.3	ko04714
MEDP1394	T3_positive	Carnitine C15:DC	FA	CAR	416.3	415.293	[M+H]+	C22H41NO6	3	-	-	-	-	-	C02301	9.07784e+06	1.06506e+07	1.7912e+07	1.80401e+07	1.03497e+06	1.23003e+06	2.74978e+06	2.84765e+06	3.76597e+06	3.41524e+06	5.87143e+06	8.84911e+06	1.11728e+07	1.44676e+07	2.96675e+06	2.88845e+06	9.46223e+06	6.87701e+06	8.1217e+06	8.53537e+06	7.71303e+06	ko04714
MEDP1395	T3_positive	Carnitine C17:0	FA	CAR	414.36	413.351	[M+H]+	C24H47NO4	2	-	53477803	-	-	-	C02301	1.22779e+07	1.14588e+07	9.5286e+06	7.99834e+06	2.20545e+06	2.41282e+06	1.13855e+06	1.15641e+06	1.77738e+06	1.81422e+06	4.32372e+06	6.57491e+06	1.58002e+07	1.37335e+07	3.48174e+06	2.80678e+06	4.62038e+06	4.35316e+06	6.29793e+06	6.33608e+06	6.70371e+06	ko04714
MEDP1396	T3_positive	Carnitine C15:1:DC	FA	CAR	414.29	413.278	[M+H]+	C22H39NO6	2	-	-	-	-	-	C02301	154458	84126.9	41684.3	34941.9	19574.6	21810.1	3914.93	3914.93	3914.93	3914.93	3914.93	21522.9	3914.93	127326	3914.93	38138.3	3914.93	3914.93	56147.3	50253	42402.6	ko04714
MEDP1397	T3_positive	Carnitine C16:0	FA	CAR	400.34	399.335	[M+H]+	C23H45NO4	1	2364-67-2	11953816	HMDB0000222	17490	5231	C02990	6.72219e+06	8.33382e+06	5.3664e+06	4.33625e+06	626122	628535	254085	338694	306631	264004	1.14495e+06	1.70563e+06	7.75085e+06	7.24125e+06	754820	808007	1.97455e+06	1.4477e+06	2.9024e+06	3.2905e+06	2.78645e+06	ko00071,ko01212
MEDP1398	T3_positive	Carnitine C16:1	FA	CAR	398.33	397.319	[M+H]+	C23H43NO4	2	-	53477817	-	-	-	C02301	2.25169e+06	1.88143e+06	909564	687520	137497	120887	106537	178106	62840.3	67737.5	285372	429906	1.31011e+06	1.42433e+06	246565	312580	534945	416795	620888	717015	654855	ko04714
MEDP1399	T3_positive	Carnitine C16:2	FA	CAR	396.31	395.304	[M+H]+	C23H41NO4	2	-	156908015	-	-	-	C02301	2.99523e+07	2.90181e+07	1.07562e+07	1.03814e+07	1.70294e+06	1.93869e+06	2.45051e+06	3.08079e+06	2.03309e+06	1.47042e+06	3.2919e+06	6.2337e+06	2.12892e+07	2.07179e+07	4.24241e+06	4.36087e+06	6.13888e+06	3.78967e+06	1.03051e+07	9.41737e+06	1.01274e+07	ko04714
MEDP1400	T3_positive	Carnitine C16:3	FA	CAR	394.3	393.288	[M+H]+	C23H39NO4	2	-	-	-	-	-	C02301	651317	608297	101738	44972.8	10202.3	22476.9	48221.8	52297.7	9781.45	8985.18	27751.5	56160	399971	466857	81974.2	73728.9	104461	95540.6	176686	181281	182615	ko04714
MEDP1401	T3_positive	Carnitine C14-OH	FA	CAR	388.31	387.298	[M+H]+	C21H41NO5	2	-	71464541	-	-	-	C02301	5.0957e+06	5.69988e+06	4.94589e+06	4.29077e+06	552837	643512	1.3904e+06	1.46254e+06	1.4985e+06	1.5574e+06	1.8271e+06	3.053e+06	4.93371e+06	5.99259e+06	1.27147e+06	1.37753e+06	3.60825e+06	2.66214e+06	2.91549e+06	2.92594e+06	2.9344e+06	ko04714
MEDP1402	T3_positive	Carnitine C14:1-OH	FA	CAR	386.29	385.283	[M+H]+	C21H39NO5	2	-	171117731	-	-	-	C02301	1.39481e+06	1.44451e+06	693182	523630	157808	144713	291164	298066	178291	178102	275053	437770	774010	518798	181864	100883	364299	210527	380343	461523	471283	ko04714
MEDP1403	T3_positive	Carnitine C15:1	FA	CAR	384.31	383.304	[M+H]+	C22H41NO4	2	-	-	-	-	-	C02301	1.35142e+06	1.35863e+06	557853	494437	89245.1	90746.7	208026	236380	209630	145114	400021	528247	877129	887770	250607	245853	346931	293737	593826	494534	570627	ko04714
MEDP1404	T3_positive	Carnitine C14:2-OH	FA	CAR	384.27	383.267	[M+H]+	C21H37NO5	2	-	71464482	-	-	-	C02301	631068	639838	730735	360271	49445.4	52728.6	590094	787657	144848	120343	293024	502885	792377	744857	162454	182333	466842	205499	413133	422241	456605	ko04714
MEDP1405	T3_positive	Carnitine C14:0	FA	CAR	372.31	371.304	[M+H]+	C21H41NO4	1	-	53477791	HMDB0254979	-	-	C02301	1.35149e+08	1.38389e+08	5.60973e+07	4.98982e+07	1.53721e+07	1.89745e+07	7.45946e+06	7.43889e+06	8.17609e+06	6.60544e+06	2.09713e+07	3.15204e+07	8.68032e+07	9.82959e+07	2.18981e+07	2.27188e+07	4.07272e+07	3.22856e+07	5.96907e+07	5.66254e+07	5.65018e+07	ko04714
MEDP1406	T3_positive	Carnitine C14:1	FA	CAR	370.3	369.288	[M+H]+	C21H39NO4	2	-	22833575	-	-	-	C02301	5.78091e+07	5.90005e+07	1.50026e+07	1.12777e+07	2.04542e+06	2.16733e+06	4.16641e+06	5.28585e+06	1.60867e+06	1.22965e+06	6.98471e+06	1.10945e+07	2.94499e+07	2.68461e+07	7.30383e+06	8.35401e+06	1.32981e+07	1.0537e+07	1.68603e+07	1.68479e+07	1.66278e+07	ko04714
MEDP1407	T3_positive	Carnitine C14:2	FA	CAR	368.28	367.272	[M+H]+	C21H37NO4	2	-	71464539	-	-	-	C02301	7.3965e+06	7.25859e+06	2.57676e+06	1.68986e+06	405582	310473	1.21322e+06	1.5467e+06	480694	286444	1.28323e+06	2.31438e+06	4.67067e+06	4.43982e+06	1.18734e+06	1.48493e+06	1.77916e+06	1.45895e+06	2.69357e+06	2.42918e+06	2.65625e+06	ko04714
MEDP1408	T3_positive	Carnitine C14:3	FA	CAR	366.26	365.257	[M+H]+	C21H35NO4	2	-	138254466	-	-	-	C02301	177880	145970	22083.4	7076.04	7648.39	4276.66	11187.1	24079.7	2361.48	3373.97	14638.6	24479.9	140052	72225.5	25363.2	32136.3	64103.4	19747.1	46364.5	36710.2	49585.7	ko04714
MEDP1409	T3_positive	Carnitine C12-OH	FA	CAR	360.27	359.267	[M+H]+	C19H37NO5	2	-	71464535	-	-	-	C02301	5.06367e+06	5.52626e+06	4.0692e+06	3.06387e+06	581163	569376	1.32994e+06	1.58599e+06	1.54716e+06	1.30571e+06	1.65931e+06	3.02198e+06	4.60717e+06	5.84895e+06	1.39862e+06	1.28901e+06	3.49964e+06	2.37165e+06	2.70504e+06	2.83331e+06	2.77413e+06	ko04714
MEDP1410	T3_positive	Carnitine C11:DC	FA	CAR	360.24	359.231	[M+H]+	C18H33NO6	2	-	-	-	-	-	C02301	4.40796e+06	4.62441e+06	2.87688e+06	2.54908e+06	469242	472723	1.01867e+06	1.25899e+06	1.16501e+06	1.08416e+06	1.46918e+06	2.28429e+06	3.824e+06	4.10279e+06	1.04692e+06	1.06206e+06	2.40338e+06	1.87594e+06	2.16618e+06	2.01914e+06	2.25016e+06	ko04714
MEDP1411	T3_positive	Carnitine C13:0	FA	CAR	358.3	357.288	[M+H]+	C20H39NO4	2	142674-35-9	3072472	HMDB0241308	-	-	C02301	190708	215534	231459	227361	144690	133133	65253.2	66783.3	140322	97430	427898	457378	240216	280009	74807.9	96619.9	95410.4	102215	177239	169581	226128	ko04714
MEDP1414	T3_positive	Carnitine C12:1	FA	CAR	342.26	341.257	[M+H]+	C19H35NO4	2	-	53481671	-	-	-	C02301	3.30848e+06	3.0988e+06	814013	568451	136145	214154	27229.1	240914	27229.1	27229.1	253276	445438	2.30833e+06	1.89399e+06	398811	502018	563831	413610	960810	1.10495e+06	972682	ko04714
MEDP1415	T3_positive	Carnitine C9:DC	FA	CAR	332.21	331.199	[M+H]+	C16H29NO6	2	-	-	-	-	-	C02301	1.33184e+06	1.30077e+06	843948	819156	558414	713212	469377	489509	819970	692917	468513	623257	556390	566955	457432	399034	498702	505088	762496	789382	764617	ko04714
MEDP1416	T3_positive	Carnitine C11:0	FA	CAR	330.26	329.257	[M+H]+	C18H35NO4	2	-	53477801	-	-	-	C02301	133355	146938	187233	163165	76250	142992	68386.5	68905.9	109391	108234	413316	410577	172197	174938	80820.4	42400.4	84062.5	84930.8	156542	113400	113637	ko04714
MEDP1417	T3_positive	Carnitine C10:1-OH	FA	CAR	330.23	329.22	[M+H]+	C17H31NO5	2	-	53481649	HMDB0013202	-	-	C02301	154058	222151	130525	152290	44716.2	78220.8	40329.7	56889.9	69699.5	53979	58457.9	100967	171194	159239	113537	116082	97264.2	79063.2	83121	88127.4	116323	ko04714
MEDP1418	T3_positive	Carnitine C11:1	FA	CAR	328.25	327.241	[M+H]+	C18H33NO4	2	-	-	-	-	-	C02301	149754	87989.2	122851	93102.5	28598.9	14830.5	69843.2	85045.3	94203	73871.5	168221	283235	108490	104353	109611	108104	77462.4	72287.5	98985.8	113698	94027.6	ko04714
MEDP1422	T3_positive	Carnitine C8-OH	FA	CAR	304.21	303.205	[M+H]+	C15H29NO5	2	-	86583357	-	-	-	C02301	2.153e+07	2.00907e+07	1.19335e+07	1.14093e+07	5.13814e+06	6.4153e+06	6.87072e+06	7.15742e+06	9.0567e+06	8.992e+06	8.14034e+06	1.12367e+07	5.81736e+06	6.48684e+06	5.98367e+06	5.61771e+06	8.31543e+06	8.58247e+06	1.02004e+07	1.06492e+07	1.02742e+07	ko04714
MEDP1423	T3_positive	Carnitine C7:DC	FA	CAR	304.18	303.168	[M+H]+	C14H25NO6	2	-	-	-	-	-	C02301	277460	266458	158007	141418	122330	198264	147550	190547	439450	423524	114782	117089	73412.6	60617.8	62543.5	33404.8	111955	106501	172785	185812	198852	ko04714
MEDP1424	T3_positive	Carnitine C9:0	FA	CAR	302.23	301.225	[M+H]+	C16H31NO4	2	-	53477823	-	-	-	C02301	543972	403285	189105	210711	108404	141524	78924.9	93260.4	128140	111750	123947	204576	336783	337559	192576	157576	154915	170302	222255	212618	162677	ko04714
MEDP1425	T3_positive	Carnitine C7-OH	FA	CAR	290.2	289.189	[M+H]+	C14H27NO5	2	-	131770386	HMDB0241677	-	-	C02301	284257	302846	500566	535586	128634	166097	715474	720297	759926	692597	794055	1.10903e+06	244980	259699	219658	200765	302365	246796	444344	446519	485610	ko04714
MEDP1426	T3_positive	Carnitine C6:DC	FA	CAR	290.16	289.153	[M+H]+	C13H23NO6	3	-	-	-	-	-	C02301	157489	241362	167746	216151	130168	199468	259210	266945	271777	220431	261307	351548	121129	121933	164188	119786	126208	82743.9	187210	194115	162193	ko04714
MEDP1427	T3_positive	Carnitine C8:0	FA	CAR	288.22	287.21	[M+H]+	C15H29NO4	2	3671-77-0	123701	HMDB0000791	18102	-	C02301	4.74509e+07	4.12714e+07	1.62865e+07	1.58311e+07	8.01987e+06	9.63682e+06	4.5004e+06	6.2674e+06	7.54455e+06	6.84053e+06	7.82627e+06	1.2227e+07	1.88499e+07	1.81143e+07	8.11567e+06	8.01002e+06	1.30667e+07	1.15467e+07	1.56187e+07	1.54626e+07	1.58897e+07	ko04714
MEDP1428	T3_positive	Carnitine C8:1	FA	CAR	286.2	285.194	[M+H]+	C15H27NO4	2	-	70679121	-	-	-	C02301	630100	713248	275584	229811	138267	93814.3	75710.9	70358.7	29034.6	40375.8	79153.6	143284	579511	584691	195654	177005	187752	214782	278745	273622	263434	ko04714
MEDP1429	T3_positive	Carnitine C5:DC	FA	CAR	276.14	275.137	[M+H]+	C12H21NO6	2	-	-	-	-	-	C02301	2.24132e+06	1.86296e+06	1.76624e+06	1.52322e+06	873298	1.28483e+06	2.18138e+06	2.54892e+06	2.56041e+06	2.54231e+06	1.37966e+06	1.88913e+06	414129	527920	596661	608145	1.05362e+06	1.09605e+06	1.4848e+06	1.58936e+06	1.42317e+06	ko04714
MEDP1430	T3_positive	Carnitine C7:0	FA	CAR	274.2	273.194	[M+H]+	C14H27NO4	2	-	6426896	HMDB0013238	-	-	C02301	688587	828679	1.15457e+06	1.12747e+06	394805	755021	716264	690838	1.58267e+06	1.25075e+06	1.36992e+06	1.82513e+06	900590	1.01319e+06	341859	320857	556022	513890	782341	858663	944249	ko04714
MEDP1431	T3_positive	Carnitine C7:1 Isomer1	FA	CAR	272.19	271.178	[M+H]+	C14H25NO4	3	-	-	-	-	-	C02301	57988.8	63120.5	52101	43880	17617.5	18549.1	113341	98654.9	164856	141535	38803.7	60259.8	51523.9	47565.4	19549.2	25291.3	53366.1	37287.5	61317	68628.6	77635.7	ko04714
MEDP1432	T3_positive	Carnitine C7:1	FA	CAR	272.19	271.178	[M+H]+	C14H25NO4	2	-	-	-	-	-	C02301	79335.2	58581.3	26592.8	41433.8	31524.5	15555.1	121719	120321	158702	180669	41744.9	68746	52297.8	49166.1	17675.2	30913.6	61281.5	50550.3	55984.2	54791.4	58825.2	ko04714
MEDP1434	T3_positive	Carnitine C4:DC	FA	CAR	262.13	261.121	[M+H]+	C11H19NO6	2	-	-	-	-	-	C02301	2.75073e+07	2.84092e+07	2.29445e+07	1.93361e+07	1.72061e+07	2.64849e+07	1.67348e+07	1.41325e+07	1.03893e+07	1.12845e+07	2.38683e+07	2.80275e+07	2.00912e+07	2.1731e+07	1.71292e+07	1.48721e+07	1.9271e+07	2.40128e+07	2.85954e+07	2.85754e+07	2.43975e+07	ko04714
MEDP1440	T3_positive	Carnitine C5:0	FA	CAR	246.17	245.163	[M+H]+	C12H23NO4	2	-	-	-	-	-	C02301	6.93645e+07	6.20486e+07	4.98365e+06	7.8684e+06	4.40788e+07	4.33117e+07	7.90996e+06	6.52415e+06	1.62097e+07	1.45778e+07	7.29312e+06	9.39757e+06	4.57963e+07	4.79902e+07	5.68116e+06	6.30507e+06	1.32835e+07	1.25877e+07	1.64566e+07	2.66579e+07	2.68848e+07	ko04714
MEDP1444	T3_positive	FFA(18:5)	FA	FFA	275.2	274.193	[M+H]+	C18H26O2	2	-	5312511	-	-	-	C00162	213533	757172	551602	385992	463173	551844	580102	386637	369797	335335	375921	276294	353907	554817	278992	339409	563038	781872	392800	680166	595642	ko00062,ko00071,ko00561,ko04148,ko04152,ko04714,ko04911,ko04920,ko04923,ko04930,ko04931,ko04932,ko04975,ko04977,ko04979,ko05231,ko05415
MEDP1455*171	T3_positive	MG(20:4n3)	GL	MG	379.28	378.277	[M+H]+	C23H38O4	3	-	53480987	-	-	-	C13856	52291.2	14129.5	18733.5	12537.9	32762.1	62880.7	17438.5	9085.33	20636.5	23879.1	117787	309148	7805.16	1948.5	29117.2	20160.9	18494.9	13735.4	43647.8	40459.1	67392.1	ko04080,ko04714,ko04723
MEDP1458	T3_positive	FFA(22:7)	FA	FFA	327.23	326.225	[M+H]+	C22H30O2	3	-	21773622	-	-	-	C00162	809873	731825	1.20517e+06	1.056e+06	1.525e+06	1.67956e+06	1.52764e+06	1.51689e+06	1.55547e+06	1.18329e+06	1.36126e+06	1.03955e+06	1.2403e+06	1.87697e+06	1.03769e+06	1.23588e+06	1.38093e+06	2.11001e+06	1.94515e+06	2.01764e+06	2.00488e+06	ko00062,ko00071,ko00561,ko04148,ko04152,ko04714,ko04911,ko04920,ko04923,ko04930,ko04931,ko04932,ko04975,ko04977,ko04979,ko05231,ko05415
MEDP1463	T3_positive	FFA(20:6)	FA	FFA	301.22	300.209	[M+H]+	C20H28O2	3	-	134759592	-	-	-	C00162	56063.4	60914.2	76410.2	66742.3	177550	84622.6	90945.8	81718.5	65776.4	65327.4	53835.7	82100.8	100696	93243.2	54734.4	79853.6	93828.2	111000	122648	91369.6	123849	ko00062,ko00071,ko00561,ko04148,ko04152,ko04714,ko04911,ko04920,ko04923,ko04930,ko04931,ko04932,ko04975,ko04977,ko04979,ko05231,ko05415
MEDP1472	T3_positive	N'-Methyl-2-pyridone-5-carboxamide	Heterocyclic compounds	Pteridines and derivatives	153.07	152.059	[M+H]+	C7H8N2O2	1	701-44-0	69698	HMDB0004193	27410	7025	C05842	263171	410751	359044	344025	302933	477884	367030	363503	293184	360906	264906	259567	296782	363259	342055	291337	373351	269720	365384	266394	240617	ko00760,ko01100
MEDP1475	T3_positive	1-Methyl-hydantoin	Heterocyclic compounds	Heterocyclic compounds	115.05	114.043	[M+H]+	C4H6N2O2	1	616-04-6	69217	HMDB0003646	16354	-	C02565	981688	990815	791605	887568	919649	1.12084e+06	892128	992438	763047	825350	916382	919364	764201	809899	1.09721e+06	1.11084e+06	957659	897089	810956	898619	1.04252e+06	ko00330,ko01100
MEDP1480	T3_positive	Anserine	Amino acid and Its metabolites	Small Peptide	241.13	240.122	[M+H]+	C10H16N4O3	1	584-85-0	112072	HMDB0000194	18323	5209	C01262	2.35283e+08	1.38372e+08	1.66915e+08	2.17695e+08	1.52688e+08	1.34346e+08	1.74504e+08	2.30573e+08	1.95758e+08	1.99446e+08	2.11774e+08	2.37811e+08	2.23466e+08	1.8969e+08	2.28917e+08	1.9661e+08	2.02494e+08	1.43159e+08	1.37917e+08	1.53806e+08	1.43865e+08	ko00340,ko00410,ko01100
MEDP1490*115	T3_positive	Cis-4-Hydroxy-L-Proline	Amino acid and Its metabolites	Amino acid derivatives	132.07	131.058	[M+H]+	C5H9NO3	2	2584-71-6	440014	HMDB0060460	16231	-	C03440	337615	326415	321091	369385	343600	356314	263494	276332	385301	404987	453288	408625	367082	400994	422275	330568	266076	346933	299133	236101	375574	ko00470,ko01100
MEDP1491	T3_positive	Methylguanidine	Alcohol and amines	Amines	74.07	73.064	[M+H]+	C2H7N3	1	21770-81-0	146724	-	-	-	C02294	258205	282257	221849	346751	157689	159187	184323	121518	290784	350942	351433	226806	362357	191545	180919	148321	129807	221433	242079	232909	241096	-
MEDP1496	T3_positive	L-2-Aminobutyric acid	Organic acid and Its derivatives	Organic acid and Its derivatives	104.07	103.063	[M+H]+	C4H9NO2	1	1492-24-6	80283	HMDB0000452	35619	12	C02356	371029	203389	272790	624980	206984	189386	135003	223390	188014	349083	352466	401152	365377	359226	470297	353681	145950	162029	249346	208466	229887	ko00270,ko01100,ko01210
MEDP1498	T3_positive	8-Azaguanine	Nucleotide and Its metabolites	Nucleotide and Its metabolites	153.05	152.045	[M+H]+	C4H4N6O	1	134-58-7	135403646	-	-	-	-	1.37291e+06	1.69282e+06	1.60582e+06	1.42525e+06	1.96317e+06	1.63672e+06	1.65884e+06	1.66239e+06	2.08563e+06	2.01728e+06	1.53999e+06	1.64851e+06	1.71221e+06	1.62863e+06	1.59508e+06	1.41803e+06	1.30195e+06	1.16606e+06	1.57929e+06	1.47024e+06	1.68425e+06	-
MEDP1501*232	T3_positive	Isocytosine	Nucleotide and Its metabolites	Nucleotide and Its metabolites	112.05	111.043	[M+H]+	C4H5N3O	1	108-53-2	66950	-	-	-	-	1.04211e+06	1.05162e+06	1.38771e+06	738751	1.18485e+06	1.17743e+06	1.4764e+06	1.32013e+06	1.34697e+06	812583	847939	908022	424803	1.13942e+06	1.06121e+06	1.30482e+06	1.3319e+06	1.52584e+06	1.55771e+06	1.54307e+06	1.67179e+06	-
MEDP1506	T3_positive	Leu-Val	Amino acid and Its metabolites	Small Peptide	231.17	230.163	[M+H]+	C11H22N2O3	1	13588-95-9	6993116	HMDB0028942	-	-	C00107	102070	78913.5	714260	477549	97026.2	74536.5	1.28799e+06	1.35164e+06	2.53897e+06	2.22508e+06	863382	848295	24701.8	65139.8	276695	329332	334317	370279	541864	685731	658238	ko02010
MEDP1508	T3_positive	Phe-Met	Amino acid and Its metabolites	Small Peptide	297.13	296.119	[M+H]+	C14H20N2O3S	1	15080-84-9	7010506	-	-	-	C00107	200235	149489	172802	219418	605888	993603	550749	671417	61279.1	76792.3	408179	819293	41837.6	75347.3	602437	778227	408064	363473	338916	312725	354563	ko02010
MEDP1509	T3_positive	Glu-Met	Amino acid and Its metabolites	Small Peptide	279.1	278.094	[M+H]+	C10H18N2O5S	1	4423-22-7	6426949	HMDB0028825	73507	-	C00107	177530	183378	167567	172372	71324.7	97060	82436.7	72225.8	214628	159825	114665	176087	170663	146451	53823.2	86390.8	55949.5	47386.3	112148	129288	159864	ko02010
MEDP1512	T3_positive	Phe-Val	Amino acid and Its metabolites	Small Peptide	265.15	264.147	[M+H]+	C14H20N2O3	1	3918-90-9	7359122	HMDB0029008	-	-	C00107	533367	423855	342643	251089	403196	581658	504846	683405	141703	136290	276737	363008	175255	206022	498143	501649	635531	637941	402848	386640	412201	ko02010
MEDP1518	T3_positive	Carnitine C10:1	FA	CAR	314.23	313.225	[M+H]+	C17H31NO4	3	98930-66-6	71464497	-	-	-	C02301	952408	1.42761e+06	647873	484530	89281.2	124298	185366	160222	114108	74986.7	221954	513892	1.01153e+06	981353	374008	463988	422719	342506	575703	560024	523507	ko04714
MEDP1520	T3_positive	Carnitine C16:2-OH	FA	CAR	412.31	411.298	[M+H]+	C23H41NO5	2	-	-	-	-	-	C02301	137114	124527	175772	96158.8	6419.5	6863.48	87356.9	117751	34091.9	38116.1	43143.5	57090.4	206749	217117	26664.9	36557.2	76612.4	80087.8	84690.1	102629	107028	ko04714
MEDP1526	T3_positive	Carnitine C15	FA	CAR	386.33	385.319	[M+H]+	C22H43NO4	3	-	-	-	-	-	C02301	3.28109e+06	2.73031e+06	2.19811e+06	1.78616e+06	780859	821005	367996	379994	711618	639687	1.56965e+06	2.2331e+06	4.76496e+06	3.75199e+06	1.09253e+06	1.10345e+06	1.43499e+06	1.10879e+06	1.86062e+06	1.47726e+06	1.81199e+06	ko04714
MEDP1528	T3_positive	Carnitine C18:1-OH	FA	CAR	442.36	441.345	[M+H]+	C25H47NO5	2	-	71464558	HMDB0240761	-	-	C02301	1.6797e+07	1.7451e+07	2.53059e+07	2.15269e+07	1.01743e+06	1.1636e+06	5.88533e+06	6.69547e+06	2.47614e+06	2.92416e+06	8.29727e+06	1.27294e+07	1.65078e+07	2.25951e+07	3.62822e+06	3.96046e+06	1.44454e+07	1.06633e+07	9.83715e+06	1.05095e+07	1.07285e+07	ko04714
MEDP1529	T3_positive	Carnitine C14:2:DC	FA	CAR	398.25	397.246	[M+H]+	C21H35NO6	3	-	-	-	-	-	C02301	1.31166e+08	1.66074e+08	5.22054e+07	5.1104e+07	1.07788e+07	1.23243e+07	1.03446e+07	1.04732e+07	5.66026e+06	4.83371e+06	1.77028e+07	2.72255e+07	1.03957e+08	8.61301e+07	1.76054e+07	1.72752e+07	3.44136e+07	3.55843e+07	6.44345e+07	6.13508e+07	6.23659e+07	ko04714
MEDP1530	T3_positive	Carnitine C18-OH	FA	CAR	444.37	443.361	[M+H]+	C25H49NO5	3	-	-	-	-	-	C02301	5.59735e+06	6.73032e+06	1.04109e+07	9.3268e+06	570741	598931	1.32889e+06	1.57639e+06	3.9793e+06	3.16481e+06	4.68912e+06	6.83986e+06	4.41786e+06	5.15326e+06	1.73727e+06	1.82434e+06	5.34183e+06	4.58991e+06	4.00431e+06	4.65541e+06	4.45463e+06	ko04714
MEDP1533	T3_positive	Carnitine C22:6	FA	CAR	472.34	471.335	[M+H]+	C29H45NO4	3	-	53477842	-	-	-	C02301	329966	298448	390838	432544	76430.1	124755	52866.1	6258.14	43991.7	31290.7	6258.14	148527	287063	313410	224788	167806	195083	155778	161897	190225	197398	ko04714
MEDP1620	T3_positive	17a-Estradiol	Hormones and hormone related compounds	Hormones and hormone related compounds	273.18	272.178	[M+H]+	C18H24O2	1	57-91-0	68570	HMDB0000429	17160	5418	C02537	49268.1	37932.3	33457.4	86565.8	82658.2	47023.2	39891.4	39762.5	67746.6	53244.5	48308.1	64482.7	59040.5	39709.7	58787.8	56024.2	53159	47630.1	66423.2	69306.7	51739.6	ko00140
MEDP1621	T3_positive	17β-Estradiol	Hormones and hormone related compounds	Hormones and hormone related compounds	273.18	272.178	[M+H]+	C18H24O2	1	50-28-2	5757	HMDB0000151	16469	263	C00951	60656.9	32996	51659.7	47025.7	67346.4	61437.7	56022.6	49334.8	34391.5	62192.9	22501	47005.2	41709.5	61824.7	47965.6	43081.4	40137.9	21421.1	54427	45864	41077.6	ko00140,ko01100,ko01522,ko04714,ko04913,ko04915,ko04917,ko04929,ko04961,ko05200,ko05207,ko05208,ko05215,ko05224
MEDP1622	T3_positive	2-Hydroxy Estrone	Hormones and hormone related compounds	Hormones and hormone related compounds	287.16	286.157	[M+H]+	C18H22O3	1	362-06-1	440623	HMDB0000343	1156	2579	C05298	42947.2	62672.2	60970.7	19153	47639.4	25188.8	27314.6	53019.7	59686	50400.2	60014.7	26388.4	46970.3	46493.9	77160.8	51898.6	46268.4	46127.1	47240.6	53986.2	79721.2	ko00140
MEDP1634	T3_positive	Pregnenolone	Hormones and hormone related compounds	Hormones and hormone related compounds	317.25	316.24	[M+H]+	C21H32O2	1	145-13-1	8955	HMDB0000253	-	-	C01953	2320.31	51857.8	2320.31	2320.31	23745.4	18087.8	2320.31	2320.31	2320.31	2320.31	2320.31	2320.31	11601.6	26494.3	31212	15881	14459.3	2320.31	38853.3	46647.3	27637.6	ko00140,ko01100,ko04913,ko04925,ko04927,ko04934
MEDP1636	T3_positive	Hydroxyprogesterone	Hormones and hormone related compounds	Hormones and hormone related compounds	331.23	330.219	[M+H]+	C21H30O3	1	68-96-2	6238	HMDB0000374	17252	5363	C01176	9799.82	16190.6	24783.5	10073.5	34834.7	32882.5	2449.02	489.804	15210.1	16194.5	7343.97	3426.01	8420.83	10315.5	9382.16	489.804	9306.74	20422.6	17719.9	14008.4	11269.8	ko00140,ko01100,ko04913,ko04927,ko04934
MEDP1637	T3_positive	11-Dehydrocorticosterone	Hormones and hormone related compounds	Hormones and hormone related compounds	345.21	344.199	[M+H]+	C21H28O4	1	72-23-1	5311364	HMDB0004029	-	7003	C05490	20113.9	22990.4	15122	18205.4	8719.78	11205.1	6758.39	6595.72	9352.63	19650.2	7475.53	5686.06	5594.15	13140.8	17777.7	11204	17822.8	19682.4	8086.19	12030.6	14131.9	ko00140
MEDP1639*259	T3_positive	Corticosterone	Hormones and hormone related compounds	Hormones and hormone related compounds	347.22	346.214	[M+H]+	C21H30O4	1	50-22-6	5753	HMDB0001547	16827	6314	C02140	96411.2	86455.1	133806	81862.6	152336	150391	7769.18	7769.18	150481	176245	76957.8	106176	63797.5	40936	74040.9	38845.9	78563.2	103560	75998	93722.2	101989	ko00140,ko01100,ko04923,ko04925,ko05020
MEDP1644	T3_positive	Aniline	Alcohol and amines	Amines	94.07	93.0578	[M+H]+	C6H7N	1	62-53-3	6115	HMDB0003012	17296	489	C00292	216432	198304	165452	160977	220317	135103	162931	161976	155031	127437	101824	142103	147042	152067	151057	143388	136227	144110	144688	143240	189682	-
MEDP1646	T3_positive	Caldine	Alcohol and amines	Amines	132.15	131.142	[M+H]+	C6H17N3	1	56-18-8	5942	-	-	-	C03375	333958	351076	453019	582963	427967	409860	505245	375104	376547	408769	473662	368938	611057	605135	396084	417652	430471	378154	444740	512925	452777	ko00330,ko01100
MEDP1649	T3_positive	3-Methoxy-L-Tyrosine	Alcohol and amines	Polyamines	212.09	211.084	[M+H]+	C10H13NO4	2	300-48-1	9307	-	-	-	-	21979.2	35969.9	31805.5	36933.8	33078.2	46768.1	18740.1	20665.3	16204.1	31562.4	31067.7	30128.9	44981.2	49773.9	23180	23428	48474.3	27241.3	35859.3	25644.5	22299.5	-
MEDP1654	T3_positive	1-Methyladenosine	Nucleotide and Its metabolites	Nucleotide and Its metabolites	282.12	281.112	[M+H]+	C11H15N5O4	2	15763-06-1	27476	HMDB0003331	16020	6888	C02494	450639	606964	380482	368467	411639	428584	455517	361583	309602	481591	504809	344070	391358	404897	548899	639204	423190	579749	591701	586927	580112	-
MEDP1656	T3_positive	Carnitine C16-OH	FA	CAR	416.34	415.33	[M+H]+	C23H45NO5	2	195207-76-2	71464553	HMDB0013336	-	-	C02301	1.00632e+07	9.75172e+06	1.68315e+07	1.82074e+07	1.15867e+06	1.32269e+06	2.39211e+06	2.48644e+06	4.50225e+06	3.85147e+06	6.37398e+06	1.04149e+07	1.49727e+07	1.33508e+07	3.50888e+06	3.35753e+06	9.22649e+06	6.59952e+06	6.97344e+06	7.92091e+06	7.61692e+06	ko04714
MEDP1662	T3_positive	N6,N6,N6-Trimethyl-L-lysine	Amino acid and Its metabolites	Amino acid derivatives	189.16	188.152	[M+H]+	C9H20N2O2	2	-	440120	-	-	-	C03793	2.49687e+06	4.71041e+06	2.73474e+06	2.22642e+06	3.18018e+06	3.8625e+06	1.92801e+06	2.01295e+06	1.4376e+06	1.37391e+06	1.8648e+06	1.93318e+06	1.89951e+06	1.89719e+06	1.48832e+06	1.5072e+06	2.04551e+06	3.08892e+06	2.67678e+06	2.3552e+06	2.79521e+06	ko00310,ko01100
MEDP1663*243	T3_positive	N,N-Dimethylarginine	Amino acid and Its metabolites	Amino acid derivatives	203.15	202.143	[M+H]+	C8H18N4O2	2	30315-93-6	123831	HMDB0001539	17929	6309	C03626	1.32033e+06	1.73385e+06	1.42029e+06	1.37994e+06	1.67009e+06	1.96947e+06	1.24198e+06	962409	1.79222e+06	1.50655e+06	1.14964e+06	1.28977e+06	1.91721e+06	1.50943e+06	1.66975e+06	1.315e+06	1.2504e+06	1.18483e+06	1.48182e+06	1.44654e+06	1.62388e+06	-
MEDP1665	T3_positive	Carnitine C3:0	FA	CAR	218.14	217.131	[M+H]+	C10H19NO4	1	17298-37-2	107738	HMDB0000824	28867	5787	C03017	3.71032e+06	3.82538e+06	6.14023e+06	5.29421e+06	7.24031e+06	7.26557e+06	9.70171e+06	9.16913e+06	1.01216e+07	6.5009e+06	8.99582e+06	9.88084e+06	3.95142e+06	5.32626e+06	2.75502e+06	3.04567e+06	2.5859e+06	2.27311e+06	8.08603e+06	5.3547e+06	5.32595e+06	-
MEDP1666	T3_positive	Leu-Val-Ser	Amino acid and Its metabolites	Small Peptide	318.2	317.195	[M+H]+	C14H27N3O5	2	-	9858135	-	-	-	C00098	70800.3	78804.5	43013.3	30550.6	33766.1	21809.7	29395.8	24238.6	1435.66	7178.31	32356.2	33795.2	33728.1	48566.2	28229.8	25554.3	29246.9	74294.4	51489.5	44907.7	38353.4	ko02010
MEDP1667*158	T3_positive	Phe-Glu	Amino acid and Its metabolites	Small Peptide	295.13	294.122	[M+H]+	C14H18N2O5	2	3617-45-6	151134	HMDB0028994	-	-	C00107	4.5982e+06	6.03269e+06	5.44207e+06	6.04801e+06	1.00189e+07	9.47375e+06	6.5504e+06	4.86174e+06	4.21675e+06	3.73183e+06	7.79954e+06	6.59651e+06	4.58467e+06	4.48073e+06	9.4129e+06	9.47488e+06	6.05086e+06	6.80653e+06	5.27377e+06	5.30761e+06	5.99065e+06	ko02010
MEDP1670	T3_positive	Gly-Gly-Phe	Amino acid and Its metabolites	Small Peptide	280.13	279.122	[M+H]+	C13H17N3O4	1	6234-26-0	6993373	-	-	-	C00098	116463	118817	62391.1	82315.2	235600	216321	224078	193857	8468.44	52228.4	214794	259931	49711.3	42342.2	283377	447839	197538	236280	171711	154228	139917	ko02010
MEDP1671	T3_positive	Glu-Glu-Ile	Amino acid and Its metabolites	Small Peptide	390.19	389.18	[M+H]+	C16H27N3O8	2	-	71464590	-	-	-	C00098	185273	226579	129005	202946	178362	206990	172805	93358.6	254542	212312	187795	140631	226291	142921	213686	232052	163457	184301	188277	126426	159285	ko02010
MEDP1672	T3_positive	Leu-Leu-Glu	Amino acid and Its metabolites	Small Peptide	374.23	373.221	[M+H]+	C17H31N3O6	2	20274-83-3	484684	-	-	-	C00098	69486.2	174083	40750.5	66481.8	61610.5	43945	28663	15946.3	113997	91088.7	14538.5	10803.8	367826	198371	20501.7	19205.3	58354.8	54784.2	102102	85305.7	77408.6	ko02010
MEDP1681	T3_positive	Leu-Gly-Leu	Amino acid and Its metabolites	Small Peptide	302.21	301.2	[M+H]+	C14H27N3O4	2	19408-48-1	88047	-	-	-	C00098	24174.6	24323.9	21578	15674.5	8579.66	17117.9	12577.6	10379.8	5105.36	5283.75	16249.5	19668.2	15466.7	13891.6	18563	42780.8	35742	24041.6	38847.5	27211.1	22611.3	ko02010
MEDP1685	T3_positive	Phytosphingosine	SP	SPH	318.3	317.293	[M+H]+	C18H39NO3	2	554-62-1	122121	HMDB0004610	46961	7066	C12144	75837.1	103042	96102.4	112203	57083.2	81429.3	79673.7	98862.5	91565.8	62649.4	81526.2	60221.4	88243.8	56294.1	95537.7	98671.4	50015.1	70577	88608.9	62149.3	73752.7	ko00600,ko01100
MEDP1695	T3_positive	LPC(O-16:1)	GP	LPC-O	480.34	479.338	[M+H]+	C24H50NO6P	3	97802-53-4	10917802	-	-	-	C04230	2.00209e+06	1.50675e+06	2.98392e+06	1.41155e+06	4.93237e+06	8.05854e+06	5.85142e+06	4.27206e+06	2.65931e+06	3.42705e+06	3.48021e+06	4.87195e+06	2.1731e+06	2.37137e+06	2.10127e+06	2.68306e+06	3.08035e+06	3.81517e+06	3.93677e+06	3.87335e+06	3.71827e+06	ko00564,ko04148,ko05231
MEDP1697	T3_positive	LPC(14:1/0:0)	GP	LPC	466.29	465.286	[M+H]+	C22H44NO7P	3	-	24779456	-	-	-	C04230	53816.4	80645.5	47782.4	48574.5	43637.4	31785.6	66391.4	53164.2	75902.9	37359	101977	84424.7	42221.7	58468.8	35672.8	61131.4	31941.2	39109.3	81759.1	49527.6	52833.2	ko00564,ko04148,ko05231
MEDP1699*271	T3_positive	LPC(0:0/16:1)	GP	LPC	494.32	493.317	[M+H]+	C24H48NO7P	3	-	122164832	-	-	-	C04230	1.39003e+06	1.99051e+06	5.06719e+06	1.21451e+06	5.76259e+06	1.12704e+07	4.33292e+06	4.87498e+06	3.4764e+06	6.07081e+06	5.31128e+06	6.56372e+06	1.72586e+06	1.77389e+06	2.79975e+06	5.36443e+06	2.41325e+06	1.98269e+06	3.68216e+06	3.16456e+06	2.64014e+06	ko00564,ko04148,ko05231
MEDP1703	T3_positive	Methyldopa	Amino acid and Its metabolites	Amino acid derivatives	212.09	211.084	[M+H]+	C10H13NO4	1	555-30-6	38853	HMDB0011754	61058	-	C07194	1.486e+06	1.23405e+06	1.44767e+06	1.4275e+06	1.36153e+06	1.54189e+06	1.55753e+06	1.44832e+06	1.40619e+06	1.35246e+06	1.25523e+06	1.49074e+06	1.38662e+06	1.52745e+06	1.37685e+06	1.40663e+06	1.46613e+06	1.56016e+06	1.22014e+06	1574799	1.41869e+06	-
MEDP1711	T3_positive	17α-Hydroxy-Pregnenolone	Hormones and hormone related compounds	Hormones and hormone related compounds	333.24	332.235	[M+H]+	C21H32O3	2	387-79-1	91451	HMDB0000363	28750	5352	C05138	7882.13	7882.13	7882.13	7882.13	94064.1	7882.13	39410.6	82197.3	83533.4	48059.6	7882.13	81551.4	7882.13	7882.13	7882.13	7882.13	7882.13	7882.13	71118.9	103401	113480	ko00140,ko01100,ko04913,ko04927,ko04934
MEDP1720	T3_positive	L-Phenylglycine	Amino acid and Its metabolites	Amino acid derivatives	152.07	151.063	[M+H]+	C8H9NO2	1	2935-35-5	99291	-	-	-	-	31179.8	36077.1	20350.5	12463.3	79048.9	54054.8	24603	16717.7	18098.6	24931	18049.3	15065	32197.1	32113.8	11831.3	2366.26	26304.1	23628	26910.6	32501.7	25926.6	-
MEDP1723	T3_positive	3-Amino-2-piperidinone	Heterocyclic compounds	Heterocyclic compounds	115.09	114.079	[M+H]+	C5H10N2O	1	1892-22-4	5200225	HMDB0000323	76341	5312	-	155285	178685	106115	118819	122763	126270	123309	94942.3	104527	120006	83724.4	57376.8	87302	87911.4	103830	148891	115019	101846	128429	124510	153706	-
MEDP1724	T3_positive	3-Amino-4-methylpentanoic acid	Organic acid and Its derivatives	Organic acid and Its derivatives	132.1	131.095	[M+H]+	C6H13NO2	2	5699-54-7	193411	HMDB0003640	86261	-	C02486	623971	741893	805043	578351	751325	747833	702350	732187	628831	599317	808562	678666	700273	846148	754697	672745	583470	642855	881679	897919	987461	-
MEDP1735	T3_positive	2,6-Diamino-5-hydroxyhexanoic acid	Amino acid and Its metabolites	Amino acid derivatives	163.11	162.1	[M+H]+	C6H14N2O3	1	13204-98-3	1029	-	-	-	C16741	92033.3	30046.9	87499	70302.6	72885.7	69192	71003.9	42693.6	71228.7	78957.5	70926.2	51961.5	60229.3	61383.6	49456.8	67627.9	52440.6	64084.4	77496.8	48710.5	71468.6	ko00310,ko01100
MEDP1736	T3_positive	5-Methylcytidine	Nucleotide and Its metabolites	Nucleotide and Its metabolites	258.11	257.101	[M+H]+	C10H15N3O5	1	2140-61-6	92918	HMDB0000982	20607	5919	-	73402	87883.4	99928	48465.5	33472.8	61310.3	87053.1	33903.8	48280.5	59183.7	115942	48686.6	76574.3	48310.1	57148.2	76210.7	45934.1	65226	94080.1	76522.9	134249	-
MEDP1740	T3_positive	Acrylamide	Alcohol and amines	Amines	72.04	71.0371	[M+H]+	C3H5NO	1	79-06-1	6579	HMDB0004296	28619	-	C01659	1.11316e+07	1.48237e+07	1.72716e+07	1.32551e+07	1.25388e+07	1.43575e+07	1.19704e+07	1.03736e+07	1.31182e+07	1.07592e+07	1.08197e+07	1.22008e+07	1.0273e+07	1.09432e+07	1.15626e+07	1.28829e+07	1.2118e+07	1.34533e+07	1.4343e+07	1.45389e+07	1.4693e+07	-
MEDP1741	T3_positive	Agmatine	Alcohol and amines	Polyamines	131.13	130.122	[M+H]+	C5H14N4	1	306-60-5	199	HMDB0001432	17431	3523	C00179	899935	1.09346e+06	927774	843095	933312	995683	1.02715e+06	1.08215e+06	1.04649e+06	969853	860911	840310	925816	1.03417e+06	896563	1.00029e+06	901711	969474	940876	982147	963839	ko00330,ko01100
MEDP1742	T3_positive	Ala-Phe	Amino acid and Its metabolites	Small Peptide	237.12	236.116	[M+H]+	C12H16N2O3	1	3061-90-3	96814	HMDB0028694	73807	-	C00107	1.11637e+06	1.23214e+06	1.2205e+06	669959	1.89339e+06	1.91173e+06	1.24784e+06	1.23877e+06	631667	703433	1.02823e+06	1.18074e+06	507666	646704	1.53618e+06	1.76383e+06	1.68315e+06	1.67157e+06	1.10974e+06	1.25692e+06	1.09914e+06	ko02010
MEDP1746	T3_positive	Carbendazim	Heterocyclic compounds	Heterocyclic compounds	192.08	191.069	[M+H]+	C9H9N3O2	1	10605-21-7	25429	-	-	-	C10897	6730.32	6198.79	2580.3	7461.94	21794.7	516.06	11472.4	11462	516.06	8309.37	6564.45	6196.79	12557.9	6029.05	4734.06	9832	7655.44	28230.4	31197.7	24058.1	21922.4	-
MEDP1748	T3_positive	Cyromazine	Heterocyclic compounds	Heterocyclic compounds	167.1	166.097	[M+H]+	C6H10N6	2	66215-27-8	47866	HMDB0029862	30260	-	C14147	356966	117832	225239	214210	160418	210140	251797	364098	235298	251156	301813	182492	361742	192964	302998	261432	428549	210927	288235	267303	171344	-
MEDP1756	T3_positive	Ethisterone	CoEnzyme and vitamins	CoEnzyme and vitamins	313.22	312.209	[M+H]+	C21H28O2	1	434-03-7	5284557	-	-	-	C14487	64560.2	50170	30192	41629.3	28589.7	22994	56343.2	54423	43113.3	57725.9	43380.2	42297.6	35904.2	80679.5	34469.6	30594.8	32376.3	26291.7	34323	41723.2	36856.7	-
MEDP1758*157	T3_positive	Etiocholanolone	Hormones and hormone related compounds	Hormones and hormone related compounds	291.23	290.225	[M+H]+	C19H30O2	2	53-42-9	5880	HMDB0000490	28195	5477	C04373	32252.7	29145.3	65764.1	30352.8	25313	41084.9	17243.3	34019.4	31834.6	18639.3	26079.6	33865.6	54885.8	3448.67	27843.8	19897	41081.6	72633.5	52134	68047.1	37992.7	ko00140
MEDP1762	T3_positive	Glycohyocholic acid	Bile acids	Bile acids	466.32	465.309	[M+H]+	C26H43NO6	2	32747-08-3	71361462	HMDB0240607	-	-	C01921	1575.77	1575.77	1575.77	7878.84	1575.77	14887.7	1575.77	1575.77	1575.77	1575.77	1575.77	1575.77	46596.9	62199	8488.98	12152.9	29068	32813.3	17398.3	14037.8	13971.4	ko00120,ko01100,ko04976,ko04979
MEDP1763	T3_positive	Guanidine	Alcohol and amines	Polyamines	60.06	59.0483	[M+H]+	CH5N3	2	113-00-8	3520	HMDB0001842	42820	6342	C17349	1.48623e+06	1.71891e+06	1.5438e+06	1.79733e+06	1.38078e+06	1.79935e+06	1.25395e+06	1.2743e+06	1.21327e+06	1.19179e+06	1.82473e+06	1.6064e+06	1.70294e+06	1.60528e+06	1.47715e+06	1.46581e+06	1.32242e+06	1.18324e+06	1.47256e+06	1.56809e+06	1.29707e+06	-
MEDP1776	T3_positive	Leu-Ala	Amino acid and Its metabolites	Small Peptide	203.14	202.132	[M+H]+	C9H18N2O3	1	7298-84-2	81721	HMDB0028922	-	-	-	1.52345e+06	3.08527e+06	1.64663e+06	1.64697e+06	2.35548e+06	1.43228e+06	1.68085e+06	1.2343e+06	3.12557e+06	2.00139e+06	1.11188e+06	750391	4.28955e+06	2.42181e+06	1.39465e+06	1.80548e+06	1.98742e+06	2.43028e+06	1.98001e+06	2.01166e+06	2.33723e+06	-
MEDP1778*110	T3_positive	L-Norvaline	Amino acid and Its metabolites	Amino acids	118.09	117.079	[M+H]+	C5H11NO2	1	6600-40-4	65098	-	-	-	C01826	4.35935e+07	5.64464e+07	6.77788e+07	5.30817e+07	4.45772e+07	5.29804e+07	4.45467e+07	4.13955e+07	4.84253e+07	4.7795e+07	4.51251e+07	4.89881e+07	3.94212e+07	4.07594e+07	4.23573e+07	4.79469e+07	4.79863e+07	5.26283e+07	5.72932e+07	5.64336e+07	6.17041e+07	-
MEDP1780	T3_positive	Leu-Phe	Amino acid and Its metabolites	Small Peptide	279.17	278.163	[M+H]+	C15H22N2O3	1	3063-05-6	6992310	HMDB0013243	73585	-	C00107	629465	649150	679645	845789	1.21493e+06	1.21762e+06	883449	783274	365426	382214	725104	951612	314728	355297	1.12766e+06	1.29698e+06	988895	974477	680539	739996	769393	ko02010
MEDP1782	T3_positive	Medroxyprogesterone	CoEnzyme and vitamins	CoEnzyme and vitamins	345.24	344.235	[M+H]+	C22H32O3	1	520-85-4	10631	HMDB0001939	6715	1094	C07119	357404	778120	410527	647607	693022	606274	496549	585804	584000	455686	378632	323204	556064	618757	406708	304677	787295	734392	775749	960098	590166	-
MEDP1790	T3_positive	Gly-Ile	Amino acid and Its metabolites	Small Peptide	189.12	188.116	[M+H]+	C8H16N2O3	1	19461-38-2	88079	HMDB0028844	-	-	C00107	201254	207733	154258	257382	225133	276528	214426	161243	195124	201787	157323	212519	191030	94395.3	321466	302270	261164	267128	179394	189571	236708	ko02010
MEDP1791	T3_positive	nicotinamide riboside	Nucleotide and Its metabolites	Nucleotide and Its metabolites	255.1	255.098	[M]+	C11H15N2O5+	2	1341-23-7	439924	HMDB0000855	15927	5818	C03150	290477	246290	346540	449931	205110	148214	182688	224870	177317	153623	585190	433019	240720	148915	396724	356618	398462	344978	205581	195241	278616	ko00760,ko01100
MEDP1794	T3_positive	Oxidopamine	Alcohol and amines	Polyamines	170.08	169.074	[M+H]+	C8H11NO3	2	1199-18-4	4624	HMDB0001537	78741	6307	D05294	606400	658589	547093	856784	628923	708833	829695	740740	459677	679111	703456	605955	642283	349260	591222	539356	555364	809112	805851	777235	774796	-
MEDP1802	T3_positive	Proline betaine	Amino acid and Its metabolites	Amino acid derivatives	144.1	143.095	[M+H]+	C7H13NO2	1	471-87-4	115244	HMDB0004827	35280	7089	C10172	8.73066e+07	9.26033e+07	8.26904e+07	8.58994e+07	9.15137e+07	9.2129e+07	9.45148e+07	9.02792e+07	7.81711e+07	8.76878e+07	8.46896e+07	9.1176e+07	7.74397e+07	8.54557e+07	9.11059e+07	9.4694e+07	9.22604e+07	7.93215e+07	9.07728e+07	9.11778e+07	8.88882e+07	-
MEDP1814	T3_positive	2,5-Dimethyl-2,3-dihydrofuran-3-one	Heterocyclic compounds	Heterocyclic compounds	113.06	112.052	[M+H]+	C6H8O2	1	14400-67-0	85730	HMDB0032233	-	-	-	1.19305e+06	1.0496e+06	1.028e+06	1.08862e+06	989213	1.17665e+06	1.04179e+06	1.15574e+06	1.23703e+06	1.21961e+06	1.15626e+06	982340	1.037e+06	1.04345e+06	1.21606e+06	1.01402e+06	1.22051e+06	1.10949e+06	998854	842897	852190	-
MEDP1818	T3_positive	Bicine	Organic acid and Its derivatives	Organic acid and Its derivatives	164.09	163.084	[M+H]+	C6H13NO4	1	150-25-4	8761	HMDB0011727	39066	-	-	88231.9	81666.8	50789.4	120316	54081.2	130895	63182.8	105298	89038.8	110995	182859	142059	102790	74334.1	123518	86972.3	49953.5	27447.3	88922.7	58999.4	95509.3	-
MEDP1819	T3_positive	alpha-Asarone	Others	Medicine	209.12	208.11	[M+H]+	C12H16O3	1	2883-98-9	636822	HMDB0031469	78309	-	C17846	489788	473293	611744	597500	392020	370491	657770	528269	608388	395946	560470	461066	491988	468486	369492	560050	639160	647999	344616	585217	431389	-
MEDP1830	T3_positive	Ethyl-4-Methoxycinnamate	Benzene and substituted derivatives	Phenolic acids	207.1	206.094	[M+H]+	C12H14O3	2	24393-56-4	5281783	HMDB0030762	259672	-	C10476	792178	412786	673764	437243	369590	353660	614410	1.00904e+06	552332	448469	516981	424670	982987	668574	572760	1.27173e+06	614854	613575	1.52521e+06	2.27813e+06	1.39251e+06	-
MEDP1835	T3_positive	Methyl-p-tert-butylphenylacetate	Benzene and substituted derivatives	Benzene and substituted derivatives	207.14	206.131	[M+H]+	C13H18O2	2	3549-23-3	605629	HMDB0036240	-	-	-	180778	385318	164428	277996	219081	266193	284137	223268	136449	194585	253945	265606	274155	306128	231809	154253	288106	351719	341208	245721	325362	-
MEDP1838	T3_positive	Spermine	Alcohol and amines	Polyamines	203.22	202.216	[M+H]+	C10H26N4	2	71-44-3	1103	HMDB0001256	15746	255	C00750	470138	267368	326589	340129	290328	455426	487240	520885	231391	249302	670457	395888	338907	915318	350623	441285	368243	313799	464100	413382	530524	ko00330,ko00410,ko00480,ko00770,ko01100,ko01240,ko04976
MEDP1850	T3_positive	Arg-Leu	Amino acid and Its metabolites	Small Peptide	288.2	287.196	[M+H]+	C12H25N5O3	2	1188-24-5	6992563	HMDB0028713	73815	-	C00107	578305	551994	558626	466171	796882	939615	661542	535155	360893	266881	423322	314707	806005	555556	731658	713656	735594	517437	444634	498035	485779	ko02010
MEDP1851	T3_positive	Asp-Tyr	Amino acid and Its metabolites	Small Peptide	297.11	296.101	[M+H]+	C13H16N2O6	2	22840-03-5	152455	HMDB0028765	-	-	C00107	329617	580297	343236	417328	652486	681566	314261	224595	776033	752048	353511	175352	638997	401705	464532	395709	384899	403108	362191	346754	410440	ko02010
MEDP1853	T3_positive	CAP-palmitate	Organic acid and Its derivatives	Organic acid and Its derivatives	543.24	560.242	[M+H-H2O]+	C27H42Cl2N2O6	2	530-43-8	443382	-	-	-	C11726	6.98664e+06	5.68439e+06	7.62856e+06	8.27908e+06	9.02491e+06	7.6716e+06	5.10511e+06	2.99711e+06	2.71351e+06	2.79725e+06	3.07084e+06	3.38935e+06	1.87638e+06	2.24734e+06	2.69143e+06	3.8137e+06	2.42136e+06	2.67156e+06	5.69284e+06	4.01774e+06	4.40712e+06	-
MEDP1857	T3_positive	Eicosanoyl-EA	Organic acid and Its derivatives	Organic acid and Its derivatives	356.35	355.345	[M+H]+	C22H45NO2	2	94421-69-9	3787294	-	-	-	-	2.02631e+07	2.90642e+07	2.07902e+07	2.75747e+07	4.21015e+07	3.43628e+07	3.52137e+07	3.50802e+07	3.42605e+07	3.74183e+07	3.27561e+07	2.91368e+07	1.69211e+07	2.67681e+07	2.91702e+07	3.26307e+07	2.98701e+07	3.46414e+07	5.46153e+07	4.90173e+07	5.24948e+07	-
MEDP1863	T3_positive	Gly-His	Amino acid and Its metabolites	Small Peptide	195.09	212.091	[M+H-H2O]+	C8H12N4O3	3	-	417360	HMDB0028843	-	-	C00107	92670.6	138126	129789	61894.6	160673	105393	183799	201713	84109.1	75783.8	104723	118142	12378.9	66818.3	197998	141646	190391	152578	189595	159719	228392	ko02010
MEDP1869*251	T3_positive	His-Leu	Amino acid and Its metabolites	Small Peptide	269.16	268.154	[M+H]+	C12H20N4O3	2	7763-65-7	189008	HMDB0028889	-	-	C05010	3.23095e+06	2.67131e+06	3.0258e+06	4.52492e+06	3.22872e+06	2.71012e+06	3.57908e+06	3.46665e+06	3.23083e+06	3.82337e+06	3.82317e+06	3.84315e+06	2.55886e+06	2.1306e+06	3.18687e+06	2.59342e+06	3.87529e+06	3.18585e+06	3.05471e+06	3.068e+06	2.85773e+06	-
MEDP1870	T3_positive	Ile-Lys	Amino acid and Its metabolites	Small Peptide	260.2	259.19	[M+H]+	C12H25N3O3	2	-	44298547	HMDB0028912	-	-	C00107	1.08608e+06	1.28041e+06	1.00045e+06	1.05271e+06	1.45661e+06	1.27125e+06	941202	921727	820758	861790	959772	870108	903940	797939	1.10643e+06	1.18607e+06	1.10446e+06	1.13501e+06	1.18228e+06	1.14286e+06	980896	ko02010
MEDP1881	T3_positive	Phe-Ile-Gly	Amino acid and Its metabolites	Small Peptide	336.19	335.185	[M+H]+	C17H25N3O4	2	-	91976188	-	-	-	C00098	19184.1	17592.3	24718	41651	34325	44540.8	20779	34393.8	13755.8	7516.5	1503.3	21594.4	9353.79	19229.1	32261	30465	46209.2	37870.8	27775.8	24053.4	17074.3	ko02010
MEDP1885	T3_positive	Pro-Ile	Amino acid and Its metabolites	Small Peptide	211.14	228.147	[M+H-H2O]+	C11H20N2O3	2	-	7079600	-	-	-	C00107	33935.5	63405.6	33975.8	37157.9	36306.2	28895.1	46191.1	28328.5	70245.3	46692.8	37749.3	34422.8	71060.3	54691.1	43341.1	41887.6	49756.9	47033.7	39803.9	46081.1	35282.9	ko02010
MEDP1886HN	HILIC_negative	Pro-val	Amino acid and Its metabolites	Small Peptide	273.145	214.132	[M+CH3COO]-	C10H18N2O3	2	-	142984	HMDB0029030	-	-	-	106791	74173.4	74582.8	93209.5	141240	133999	140630	86193.3	61748.4	84199.5	96006.6	12349.7	210486	12349.7	95585.7	86341.3	117829	97703	116551	95168.1	102004	-
MEDP1888	T3_positive	Ser-Leu	Amino acid and Its metabolites	Small Peptide	219.13	218.127	[M+H]+	C9H18N2O4	2	6665-16-3	7015695	HMDB0029043	74815	-	C00107	1.33683e+06	2.24723e+06	1.77368e+06	2.007e+06	2.14666e+06	2.47327e+06	2.03415e+06	1.62466e+06	1.38855e+06	1.27213e+06	2.26672e+06	1.69047e+06	1.5468e+06	1.78198e+06	2.13198e+06	2.58325e+06	2.70676e+06	2.86089e+06	1.97777e+06	1.99516e+06	1.92678e+06	ko02010
MEDP1889	T3_positive	Ser-Phe	Amino acid and Its metabolites	Small Peptide	253.12	252.111	[M+H]+	C12H16N2O4	3	16875-28-8	7009598	HMDB0029046	71029	-	C00107	4.23855e+06	6.25454e+06	5.38886e+06	3.59566e+06	6.47744e+06	6.87093e+06	5.33219e+06	4.70863e+06	3.54279e+06	3.72191e+06	4.98503e+06	4.27448e+06	4.71027e+06	4.1296e+06	5.95793e+06	7.58135e+06	7.2668e+06	7.66534e+06	5.03547e+06	5.34068e+06	4.68672e+06	ko02010
MEDP1900	T3_positive	Caffeine	Heterocyclic compounds	Heterocyclic compounds	195.09	194.08	[M+H]+	C8H10N4O2	1	58-08-2	2519	HMDB0001847	27732	1455	C07481	36994.8	43357.8	94081	75431	37906.8	29322.7	47954.3	54668.5	46685.3	41037.5	30733.1	76214.2	66247.7	321920	29599	46437.7	40005	57233.9	48451.1	72082.6	63831.5	ko00232,ko01100
MEDP1901	T3_positive	Carnitine C9:1-OH	FA	CAR	310.2	309.194	[M+H]+	C17H27NO4	2	-	39147	HMDB0015334	127570	-	D00432	20942.7	33856.3	42096.2	39634.3	11764.2	2352.85	30814.4	28959	19752.5	31267.3	65418.6	64605.6	20850.2	40917.2	30651	51891.5	36500.6	23698.5	53178.3	36930.3	49287.1	-
MEDP1902*270	T3_positive	LPC(16:2/0:0)	GP	LPC	492.31	491.301	[M+H]+	C24H46NO7P	2	-	154573513	-	-	-	C04230	372166	298270	335540	214918	220219	201345	264854	138948	125900	73837	194483	135093	60560	114860	72895.3	94210.4	120189	119459	99068.8	58094.7	65375.7	ko00564,ko04148,ko05231
MEDP1904P	T3_positive	LPE(18:2/0:0)	GP	PE	478.293	477.286	[M+H]+	C23H44NO7P	2	85046-18-0	52925130	HMDB0011507	83058	-	C00350	136918	84792.5	198767	544687	668855	451534	519285	648435	68860.9	300765	823925	3.14865e+06	198821	87652.8	140858	433255	226684	72880.1	232519	208181	312903	ko00563,ko00564,ko01100,ko04136,ko04140,ko04723,ko05167
MEDP1912	T3_positive	Thr-Leu	Amino acid and Its metabolites	Small Peptide	233.15	232.142	[M+H]+	C10H20N2O4	1	50299-12-2	7021828	HMDB0029065	-	-	C00107	5.20934e+06	5.23556e+06	5.43578e+06	6.23687e+06	1.04616e+07	1.21009e+07	9.22086e+06	8.29975e+06	2.70729e+06	2.64645e+06	8.76306e+06	1.09736e+07	1.92212e+06	3.08008e+06	1.07814e+07	1.32982e+07	7.22022e+06	7.69282e+06	7.16007e+06	6.48807e+06	6.91075e+06	ko02010
MEDP1915	T3_positive	N-Methylisoleucine	Amino acid and Its metabolites	Amino acids	146.12	145.11	[M+H]+	C7H15NO2	2	-	560437	-	-	-	-	47006.5	67810.3	35703.5	45798.7	86726.1	87477.6	87575.6	59134.1	165477	140311	143805	164123	57419.6	32371	76387.9	71019.4	40352.7	50262.9	47045.7	69996.1	84295.5	-
MEDP1917	T3_positive	Carnitine C18:1:2DC	FA	CAR	456.33	455.325	[M+H]+	C25H45NO6	3	-	71464570	-	-	-	C02301	374393	305782	406988	490980	39206	52256.4	57618.8	61387.1	23523.8	16671	95205.1	137631	502747	479601	173109	174689	174863	212459	198437	214582	174926	ko04714
MEDP1918*250	T3_positive	Farnesylacetone	Aldehyde,Ketones,Esters	Ketones	263.24	262.23	[M+H]+	C18H30O	2	1117-52-8	1711945	-	-	-	-	1.42272e+06	2.45032e+06	1.08725e+06	4.19624e+06	2.92556e+06	2.13543e+06	2.66748e+06	1.81102e+06	2.27996e+06	1.12611e+06	2.17659e+06	2.36602e+06	2.03951e+06	5.10174e+06	1.2693e+06	1.391e+06	1.14224e+06	2.05316e+06	2.8036e+06	1.67317e+06	2.26059e+06	-
MEDP1919	T3_positive	Cyclo(Pro-Leu)	Amino acid and Its metabolites	Small Peptide	211.14	210.137	[M+H]+	C11H18N2O2	1	2873-36-1	102892	HMDB0034276	133094	-	C00107	24953.2	37391.7	12280.5	14629.5	21162.6	28757.4	27553.1	15596.1	33229.1	26790.8	18707.4	20792.3	21318.7	28254	14667.5	37819.3	28799.5	31151.3	28383.4	22396.4	29970.3	ko02010
MEDP1924	T3_positive	Cyclo(Pro-Glu)	Amino acid and Its metabolites	Small Peptide	227.1	226.095	[M+H]+	C10H14N2O4	3	-	12952800	-	-	-	C00107	144721	134109	106439	73251	135629	147532	97369.4	64776.3	86286.8	125329	98132.9	128851	123750	196633	85828.4	102777	98634.1	109414	90095.8	97115.6	122136	ko02010
MEDP1926*143	T3_positive	Cyclo(Pro-Phe)	Amino acid and Its metabolites	Small Peptide	245.13	244.121	[M+H]+	C14H16N2O2	1	3705-26-8	443440	-	-	-	C11847	32696.8	24341.4	25360	23171.9	27703.2	20949.7	36670.4	12661.9	19440.7	31223.7	24734.2	25347.5	22535.4	31118.9	24104.9	34885.8	34501.3	25570	32271.4	20330.7	35401	-
MEDP1930	T3_positive	Cyclo(Tyr-Ala)	Amino acid and Its metabolites	Small Peptide	235.11	234.1	[M+H]+	C12H14N2O3	3	21754-26-7	571964	-	-	-	C00107	76459.6	89255.6	44635.7	54760.8	109670	130538	59146.2	37225	128589	105709	83878.8	52560.9	135124	93585.9	84808.7	118390	130527	136169	109539	98541	95148.6	ko02010
MEDP1933*117	T3_positive	Cyclopentylglycine	Amino acid and Its metabolites	Amino acid derivatives	144.1	143.095	[M+H]+	C7H13NO2	3	2521-84-8	314101	-	-	-	-	699218	418056	567225	726379	933339	1.01089e+06	785582	709180	1.14405e+06	1.10878e+06	751910	732480	489574	482120	874370	617419	449311	372222	738088	755960	660978	-
MEDP1942	T3_positive	N-MethyTrans-4-Hydroxy-Proline	Amino acid and Its metabolites	Amino acid derivatives	146.08	145.074	[M+H]+	C6H11NO3	3	4252-82-8	11768700	-	-	-	-	52151	6444.17	104291	32220.8	66031.9	87136.5	63480.3	100432	57678.7	42475.5	52282.9	55102.1	54253	89318.9	55490.6	79993.7	93050.1	66778.1	111043	99201.7	70341.2	-
MEDP1947	T3_positive	Ser-Ile	Amino acid and Its metabolites	Small Peptide	219.13	218.127	[M+H]+	C9H18N2O4	3	91086-51-0	71429009	-	-	-	C00107	1.78577e+06	2.42915e+06	1.95821e+06	1.75949e+06	2.38902e+06	2.30885e+06	2.05476e+06	1.79528e+06	1.56559e+06	1.47288e+06	2.01996e+06	1.83087e+06	1.95557e+06	1.75861e+06	2.60278e+06	2.78051e+06	2.7133e+06	2.73942e+06	2.03686e+06	1.92118e+06	2.05167e+06	ko02010
MEDP1949	T3_positive	5-Aminoimidazole ribonucleotide	Nucleotide and Its metabolites	Nucleotide and Its metabolites	296.06	295.057	[M+H]+	C8H14N3O7P	2	25635-88-5	161500	HMDB0001235	138560	6097	C03373	9.60223e+06	1.83241e+07	1.35506e+07	8.10884e+06	2.10879e+07	3.03936e+07	1.85363e+07	1.36447e+07	8.21209e+06	7.17193e+06	5.61807e+06	1.03517e+07	1.0153e+07	1.48568e+07	1.00034e+07	1.07732e+07	2.49113e+07	2.86168e+07	1.08337e+07	1.43474e+07	1.26985e+07	ko00230,ko00730,ko00860,ko01100,ko01240
MEDP1950	T3_positive	2'-Deoxyinosine-5'-monophosphate	Nucleotide and Its metabolites	Nucleotide and Its metabolites	333.06	332.052	[M+H]+	C10H13N4O7P	2	3393-18-8	135398614	HMDB0006555	28806	-	C06196	7.84603e+07	3.79085e+07	4.58199e+07	6.42474e+07	4.30805e+07	4.56999e+07	2.34901e+07	9.12496e+07	6.93853e+07	7.94892e+07	7.09128e+07	6.98083e+07	9.21523e+07	2.2675e+07	4.712e+07	3.87741e+07	4.57048e+07	3.54751e+07	2.83821e+07	5.56244e+07	3.31927e+07	ko00230,ko01232
MEDP1954	T3_positive	N6-(2-Hydroxyethyl)adenosine	Nucleotide and Its metabolites	Nucleotide and Its metabolites	312.13	311.123	[M+H]+	C12H17N5O5	3	4338-48-1	96124	-	-	-	-	333280	433906	174396	280994	277350	288464	243768	292084	360575	263398	180555	230619	233038	289634	399798	398697	285411	351436	286588	212917	185253	-
MEDP1958	T3_positive	2-Hydroxyadenosine	Nucleotide and Its metabolites	Nucleotide and Its metabolites	284.1	283.092	[M+H]+	C10H13N5O5	3	1818-71-9	65085	-	-	-	C08432	5.16109e+06	4.84713e+06	2.33003e+07	1.44513e+07	9.71122e+06	8.48168e+06	6.78374e+06	5.74166e+06	1.91517e+07	2.09576e+07	3.94811e+06	1.03887e+07	5.56518e+06	5.20805e+06	9.91675e+06	9.10179e+06	3.44844e+06	4.69932e+06	7.11062e+06	9.56435e+06	6.29526e+06	-
MEDP1961	T3_positive	Ribosyladenosine	Nucleotide and Its metabolites	Nucleotide and Its metabolites	400.15	399.139	[M+H]+	C15H21N5O8	3	-	69726184	-	-	-	-	77868.2	66139.1	84112.1	61062.4	88679.7	126829	33999.3	67255.6	69101	69605.1	61451.7	64204.2	53578.5	65722.3	131646	89754.9	73995.9	81916.8	93432.7	78994.8	51998.3	-
MEDP1966	T3_positive	S-Allyl-L-cysteine	Amino acid and Its metabolites	Amino acid derivatives	162.06	161.051	[M+H]+	C6H11NO2S	2	21593-77-1	9793905	-	-	-	C16759	166192	153735	182515	115007	197864	172296	279818	193247	133169	142643	222995	193040	119504	167273	240766	191738	186555	211959	208302	151719	161651	-
MEDP1982	T3_positive	2-Methyl-1-Pyrroline	Heterocyclic compounds	Heterocyclic compounds	84.08	83.0735	[M+H]+	C5H9N	2	872-32-2	70103	-	-	-	C20808	3.13315e+06	4.18739e+06	3.2224e+06	4.06884e+06	2.77825e+06	3.48363e+06	2.81947e+06	1.82923e+06	3.34887e+06	4.40462e+06	4.12213e+06	2.20385e+06	6.08869e+06	4.74658e+06	2.42747e+06	2.33639e+06	1.91147e+06	2.86899e+06	4.14782e+06	3.99773e+06	3.83037e+06	-
MEDP1998P	T3_positive	2,3-Diaminopropionic acid	Amino acid and Its metabolites	Amino acids	143.018	104.059	[M+K]+	C3H8N2O2	1	4033-39-0	97328	HMDB0002006	16303	6429	C06393	493049	622814	541200	480679	916574	1.1369e+06	970311	684502	483417	1.1353e+06	997648	539795	1.47038e+06	444855	609269	722254	842776	894458	635507	653938	715898	-
MEDP2008	T3_positive	2-Hydroxy-4-(methylthio)butyric acid	Organic acid and Its derivatives	Organic acid and Its derivatives	151.04	150.035	[M+H]+	C5H10O3S	2	583-91-5	11427	HMDB0037115	-	-	-	278794	212991	159210	183886	165483	204562	182169	235922	244896	191851	198951	243060	229785	225012	155256	182339	175144	103914	142365	224162	197691	-
MEDP2021	T3_positive	4-Hydroxy-L-phenylglycine	Amino acid and Its metabolites	Amino acid derivatives	168.07	167.058	[M+H]+	C8H9NO3	2	32462-30-9	36143	-	-	-	D05292	22356	33654.5	14542.5	41402.5	39734.9	11016.5	27951.6	38678.5	28044.9	20723.2	63876.4	53627.5	29210.5	26145.8	56485	25308.4	46660.8	24295.9	38053.6	26574.1	34365	-
MEDP2040	T3_positive	Ancitabine	Heterocyclic compounds	Heterocyclic compounds	226.08	225.075	[M+H]+	C9H11N3O4	2	10212-25-6	25051	-	-	-	D01651	22933.2	22662.6	14203.6	38735.1	24927.7	15505.4	23456.1	29181.5	28979	23519.4	20435.3	33040.5	59276.7	35488.7	20620.3	19207.6	28585.7	29173	21990	33392.5	26291.7	-
MEDP2045	T3_positive	Vitamin A acid	CoEnzyme and vitamins	CoEnzyme and vitamins	301.22	300.209	[M+H]+	C20H28O2	1	302-79-4	444795	HMDB0001852	15367	-	C00777	102458	135503	81197.6	469692	121786	71764.5	128891	128267	146213	145931	124048	247599	110874	147546	88873.1	124369	124196	270621	190362	187099	157325	ko00830,ko01100,ko04659,ko04672,ko05200,ko05222,ko05223,ko05226
MEDP2058	T3_positive	Phenethylamine	Alcohol and amines	Amines	122.1	121.089	[M+H]+	C8H11N	1	64-04-0	1001	HMDB0012275	18397	-	C05332	610050	721160	536154	613174	613126	732200	584725	456911	534922	512846	555701	686692	557103	450871	595688	636582	590783	659090	581069	630605	682189	ko00360,ko01100
MEDP2059	T3_positive	Androstenediol	Hormones and hormone related compounds	Hormones and hormone related compounds	291.23	290.225	[M+H]+	C19H30O2	1	521-17-5	10634	HMDB0003818	2710	6983	C04295	986535	1.13229e+06	1.0741e+06	911619	1.14787e+06	1.02572e+06	987991	1.08347e+06	945204	1.00665e+06	1.05239e+06	907146	1.0325e+06	1.11163e+06	965150	849071	1.05427e+06	1.13709e+06	1.19908e+06	1.12102e+06	1.04776e+06	ko00140,ko01100,ko04913
MEDP2066	T3_positive	Triethylenetetramine	Alcohol and amines	Polyamines	147.16	146.153	[M+H]+	C6H18N4	1	112-24-3	5565	-	-	-	C07166	1.80718e+06	1.50373e+06	2.87938e+06	1.57242e+06	1.88223e+06	1.83349e+06	3.79338e+06	1.72363e+06	1.8294e+06	3.55523e+06	1.86816e+06	1.268e+06	1.35668e+06	1.95614e+06	2.35864e+06	2.01079e+06	1.86513e+06	2.15469e+06	2.36552e+06	2.57337e+06	1.60487e+06	-
MEDP2068	T3_positive	Hexaethylene-glycol	Alcohol and amines	Alcohols	283.18	282.168	[M+H]+	C12H26O7	2	2615-15-8	17472	HMDB0061822	49793	-	-	122260	360013	318057	507530	98065.1	203453	140758	90945.8	183880	151664	136140	155028	235252	172051	91852.5	65207.7	343027	141254	145773	122805	168356	-
MEDP2097	T3_positive	4-Methyl-3-nitroaniline	Benzene and substituted derivatives	Benzene and substituted derivatives	153.07	152.059	[M+H]+	C7H8N2O2	1	119-32-4	8390	-	-	-	C18320	238252	280730	199249	139339	218434	249536	227053	239277	216795	271378	287802	189696	259799	279524	255227	283523	199455	261103	217243	364788	274526	-
MEDP2104	T3_positive	3-Aminoquinoline	Benzene and substituted derivatives	Benzene and substituted derivatives	145.08	144.069	[M+H]+	C9H8N2	1	580-17-6	11375	HMDB0036827	9053	-	C09183	1.26234e+06	1.28257e+06	1.0726e+06	1.13411e+06	1.17166e+06	1.0814e+06	1.11516e+06	1.0289e+06	1.21237e+06	1.17936e+06	1.09959e+06	1.12836e+06	1.07053e+06	1.02226e+06	1.06312e+06	1.08683e+06	1.11085e+06	905731	1.19074e+06	1.04677e+06	1.08604e+06	-
MEDP2105	T3_positive	3,6,9,12,15,18,21-Heptaoxatricosane-21,23-diol	Benzene and substituted derivatives	Benzene and substituted derivatives	371.23	370.22	[M+H]+	C16H34O9	1	5117-19-1	78798	-	-	-	-	126659	1.09383e+06	444702	1.33901e+06	132724	199760	230804	191957	227278	183921	163019	165746	241407	254788	117041	96984.6	352207	154128	243611	172581	285014	-
MEDP2117	T3_positive	2,5-Dihydroxyacetophenone	Benzene and substituted derivatives	Benzene and substituted derivatives	153.05	152.047	[M+H]+	C8H8O3	1	490-78-8	10279	HMDB0032629	-	-	C13635	103299	5359.24	5359.24	5359.24	5359.24	5359.24	5359.24	5359.24	5359.24	5359.24	5359.24	5359.24	66103.9	56592.6	53520.2	120952	26796.2	41517.8	196671	187676	136907	-
MEDP2121	T3_positive	1-Aminopentadecane	Organic acid and Its derivatives	Organic acid and Its derivatives	228.27	227.261	[M+H]+	C15H33N	2	2570-26-5	17386	-	-	-	-	404846	591507	542717	592563	610090	518924	519551	632683	537774	603071	570161	689811	599654	398139	448789	705356	642187	409433	551251	636368	640238	-
MEDP2131*106	T3_positive	L-Isserine	Amino acid and Its metabolites	Amino acid derivatives	106.05	105.043	[M+H]+	C3H7NO3	2	632-13-3	6999797	-	-	-	C00740	1.23514e+06	802399	1.8987e+06	1.31633e+06	1.0773e+06	668988	845316	1.07506e+06	2.0019e+06	1.48058e+06	1.15235e+06	1.2005e+06	1.71273e+06	1.91136e+06	1.33739e+06	1.19067e+06	939822	746690	1.27695e+06	1.30067e+06	1.29327e+06	ko00260,ko00470,ko01100,ko04742
MEDP2132*108	T3_positive	1-Aminocyclobutanecarboxylic acid	Amino acid and Its metabolites	Amino acid derivatives	116.07	115.063	[M+H]+	C5H9NO2	1	22264-50-2	89643	-	-	-	-	2.30994e+07	1.76508e+07	1.97662e+07	1.96785e+07	2.08363e+07	1.7492e+07	1.44396e+07	1.51985e+07	2.10645e+07	1.68111e+07	1.93847e+07	2.02036e+07	2.19261e+07	2.01753e+07	2.01864e+07	1.95456e+07	1.84583e+07	1.40684e+07	1.41498e+07	1.4588e+07	1.37084e+07	-
MEDP2133	T3_positive	2,6-Pyridinedicarboxylic acid	Heterocyclic compounds	Heterocyclic compounds	168.03	167.022	[M+H]+	C7H5NO4	2	499-83-2	10367	HMDB0033161	46837	-	-	74522.3	76866.4	67979.8	79427.6	197800	160896	61660.4	67301.3	112823	101348	68274.1	45531.2	103655	46249.1	85305.9	76472.7	57494	55865.7	67662.1	90273.3	71553.3	-
MEDP2135	T3_positive	L-Citronellol	Alcohol and amines	Alcohols	157.16	156.151	[M+H]+	C10H20O	2	7540-51-4	7793	HMDB0035094	88	-	C11386	105144	96667.5	47739.6	71614	64287.6	87324.8	27862.4	67994.9	48419.4	66608.6	44103.2	27099.7	5419.94	5419.94	5419.94	5419.94	5419.94	71472.9	55336.8	83435.6	65176.3	-
MEDP2143	T3_positive	N,N-Bis(2-hydroxyethyl)dodecanamide	FA	FA	288.25	287.246	[M+H]+	C16H33NO3	1	120-40-1	8430	HMDB0032358	-	-	C06179	90780.8	186479	133174	141723	133122	141917	145447	73516.8	165567	44246.5	42283.8	58453.8	56282.6	125671	50346.1	106780	74848.6	72963.3	101102	128116	154728	ko01100
MEDP2145	T3_positive	Caprolactam	Heterocyclic compounds	Heterocyclic compounds	114.09	113.084	[M+H]+	C6H11NO	1	105-60-2	7768	HMDB0062769	28579	-	C06593	398990	310561	367378	342655	390169	268788	273282	274100	248382	298050	207701	327951	287445	258471	125642	254061	265966	243429	282172	195428	334937	ko01100
MEDP2164	T3_positive	2,2-Dihydroxymethyl-1-azabicyclo[2.2.2]octan-3-one	Heterocyclic compounds	Heterocyclic compounds	186.11	185.105	[M+H]+	C9H15NO3	2	5608-24-2	322968	-	-	-	-	37876.6	25998.3	57207.3	53931.5	56231.5	58688.4	41322	51589.8	16103.7	27213.9	23009.5	40302.1	64240.4	54907.7	28358	31461	41948.6	56556	45864.6	49042.2	45580.1	-
MEDP2223	T3_positive	Cork-oximate	Organic acid and Its derivatives	Organic acid and Its derivatives	205.12	204.111	[M+H]+	C8H16N2O4	2	38937-66-5	5173	-	-	-	-	35888.7	46187.9	44002.2	42293.8	45768.3	49850.1	44453.8	43117.6	51794.4	71412.8	45611.9	45859.5	49552.2	53345.2	55764.1	28341.6	79684	70272.7	46448.2	49306.1	37254.1	-
MEDP2245	T3_positive	2-Amino-4-methylphenol	Benzene and substituted derivatives	Benzene and substituted derivatives	124.08	123.068	[M+H]+	C7H9NO	1	95-84-1	7264	-	-	-	-	2.1836e+06	1.23775e+06	865859	1.04284e+06	2.61018e+06	1.97954e+06	1.37398e+06	1.45363e+06	1.7353e+06	1.45656e+06	1.49315e+06	2.39746e+06	1.55922e+06	742727	1.36801e+06	1.47726e+06	1.65456e+06	1.92131e+06	1.31933e+06	968027	1.1067e+06	-
MEDP2246	T3_positive	FFA(20:1)	FA	FFA	311.29	310.287	[M+H]+	C20H38O2	1	93772-82-8	46234793	-	-	-	C00162	59474.9	64222.3	63736.9	84054	44781.8	85446.1	54905.2	75455.9	78711.2	77388.4	72903.6	58674.1	39192.5	30892.8	68023.6	78242.9	54810.4	65910.9	45642.8	66940.6	98087.7	ko00062,ko00071,ko00561,ko04148,ko04152,ko04714,ko04911,ko04920,ko04923,ko04930,ko04931,ko04932,ko04975,ko04977,ko04979,ko05231,ko05415
MEDP2250	T3_positive	(3S,4S)-4-(Benzylamino)-3-hydroxy-2,2-dimethyl-3,4-dihydrobenzo[g]chromene-5,10-dione	Benzene and substituted derivatives	Benzene and substituted derivatives	319.26	318.256	[M+H]+	C21H34O2	2	134308-14-8	24824610	-	-	-	-	30833.2	51863.4	22943.2	98451.1	13960	57382.8	28029.3	46051.7	33828.3	2791.99	29828.4	73074	79359.1	47232.5	14546.1	36749.2	48232.3	37669.9	29327.5	46239.2	36082.9	-
MEDP2261	T3_positive	FFA(12:1)	FA	FFA	199.17	198.162	[M+H]+	C12H22O2	1	2430-94-6	5312378	HMDB0000529	86595	5514	C00162	185495	153080	189570	241524	263822	205210	123969	125755	164128	175084	79065.7	150842	186986	203192	149133	185184	163661	253533	187697	236192	155652	ko00062,ko00071,ko00561,ko04148,ko04152,ko04714,ko04911,ko04920,ko04923,ko04930,ko04931,ko04932,ko04975,ko04977,ko04979,ko05231,ko05415
MEDP2265	T3_positive	2-Amino-3-phosphonopropionic acid	Organic acid and Its derivatives	Phosphoric acids	170.02	169.014	[M+H]+	C3H8NO5P	1	5652-28-8	3857	HMDB0000370	244030	5359	C05672	8.72782e+07	7.0311e+07	8.36138e+07	5.93708e+07	7.97145e+07	7.0295e+07	8.70908e+07	9.24845e+07	8.84394e+07	6.26507e+07	6.59081e+07	7.99752e+07	7.28091e+07	8.98146e+07	9.03029e+07	8.57446e+07	8.77076e+07	8.40966e+07	8.80668e+07	8.73693e+07	8.75198e+07	ko00440,ko01100
MEDP2283	T3_positive	ST-638	Organic acid and Its derivatives	Organic acid and Its derivatives	355.11	354.104	[M+H]+	C19H18N2O3S	2	107761-24-0	5941457	-	-	-	-	69912.6	106889	95405.2	63497.1	58645.8	101422	71144.4	60136.9	83366.7	88459.9	74548.4	84634.2	68297.9	103758	57229.3	87007.5	55471.4	82014.5	120284	96798.5	68856.8	-
MEDP2302	T3_positive	N-Acetyl-L-methionine	Amino acid and Its metabolites	Amino acid derivatives	192.07	191.062	[M+H]+	C7H13NO3S	1	65-82-7	6180	HMDB0011745	165927	-	C02712	50807.2	76469.5	47006.4	57607.5	144140	199937	74629	42087.9	44011.2	47094.5	113798	119436	45150.9	35185.3	122736	122377	82633.9	88652.5	88350	77775.8	105662	-
MEDP2303	T3_positive	6-Diazo-5-oxo-L-norleucine	Amino acid and Its metabolites	Amino acid derivatives	172.07	171.064	[M+H]+	C6H9N3O3	2	157-03-9	9087	-	-	-	-	320999	362349	318697	336532	276544	292583	299347	269854	285690	297152	250622	271984	273842	230969	362544	319920	322670	309019	283691	336342	286980	-
MEDP2305	T3_positive	4-Deoxyuridine	Nucleotide and Its metabolites	Nucleotide and Its metabolites	229.08	228.075	[M+H]+	C9H12N2O5	2	3690-10-6	100016	-	-	-	C00526	125573	158131	67040.5	84527.3	94499.9	90543	111367	96828.6	65797.6	70013.5	116756	88489.4	86464.4	118534	109126	50375.1	119003	122286	129131	132116	71749.1	ko00240,ko01100,ko01232,ko02010
MEDP2307*144	T3_positive	Leu-Leu	Amino acid and Its metabolites	Small Peptide	245.19	244.179	[M+H]+	C12H24N2O3	1	3303-31-9	76807	HMDB0028933	73531	-	C11332	9.03541e+06	1.03438e+07	1.18517e+07	9.13361e+06	1.4392e+07	1.55251e+07	1.59717e+07	1.281e+07	4.56763e+06	4.67956e+06	1.3845e+07	1.63271e+07	4.15803e+06	6.034e+06	1.80305e+07	2.37422e+07	1.76681e+07	1.80191e+07	1.11615e+07	1.13503e+07	1.14776e+07	-
MEDP2312*134	T3_positive	Gly-Lys	Amino acid and Its metabolites	Small Peptide	204.13	203.127	[M+H]+	C8H17N3O3	1	997-62-6	3080576	-	-	-	C00107	1.16755e+08	1.22063e+08	1.26509e+08	1.1362e+08	1.3324e+08	1.31699e+08	1.27423e+08	1.257e+08	1.19322e+08	1.15706e+08	1.11972e+08	1.27317e+08	1.08498e+08	1.14211e+08	1.26114e+08	1.29572e+08	1.26839e+08	1.26468e+08	1.26617e+08	1.29596e+08	1.28669e+08	ko02010
MEDP2318	T3_positive	Lys-Ser	Amino acid and Its metabolites	Small Peptide	234.14	233.138	[M+H]+	C9H19N3O4	1	6665-19-6	151428	-	-	-	C00107	922996	1.02824e+06	1.08451e+06	1.08698e+06	1.1804e+06	1.14145e+06	995633	961686	1.05893e+06	1.04551e+06	950983	923461	1.06221e+06	1.04418e+06	1.03945e+06	1.12108e+06	1.02607e+06	1.06558e+06	1.06194e+06	1.13899e+06	925537	ko02010
MEDP2322	T3_positive	L-NIO-hydrochloride	Amino acid and Its metabolites	Amino acid derivatives	174.12	173.116	[M+H]+	C7H15N3O2	2	36889-13-1	107984	-	-	-	-	342575	353697	367916	328517	393959	333980	340527	349363	350332	294670	304082	309895	365550	371240	341255	348321	363642	362407	314567	359332	372870	-
MEDP2324	T3_positive	Arg-Glu	Amino acid and Its metabolites	Small Peptide	304.16	303.154	[M+H]+	C11H21N5O5	1	79220-32-9	6995004	-	-	-	C00107	179044	236366	141451	239398	288373	170489	203390	244208	189047	201792	306754	156491	378683	192601	178136	129610	74500.1	101559	194027	157548	188891	ko02010
MEDP2326	T3_positive	Cyclocreatine	Nucleotide and Its metabolites	Nucleotide and Its metabolites	144.08	143.069	[M+H]+	C5H9N3O2	1	35404-50-3	2896	-	-	-	-	2.85233e+06	3.18682e+06	2.90551e+06	2.63106e+06	3.21027e+06	2.66296e+06	2.99967e+06	3.07503e+06	2.18862e+06	2.64052e+06	2.66519e+06	2.91522e+06	2.84255e+06	2.68385e+06	2.64598e+06	2.79535e+06	2.49967e+06	3.1772e+06	2.89275e+06	2.82966e+06	3.37605e+06	-
MEDP2327	T3_positive	Val-Arg	Amino acid and Its metabolites	Small Peptide	274.19	273.18	[M+H]+	C11H23N5O3	2	37682-75-0	444523	HMDB0029121	-	-	C00107	344779	426308	410562	346002	505101	549819	250378	290548	412290	356854	275025	238868	538933	311849	360768	470486	411683	489303	390466	346752	402160	ko02010
MEDP2329	T3_positive	Lys-Val	Amino acid and Its metabolites	Small Peptide	246.18	245.174	[M+H]+	C11H23N3O3	2	20556-11-0	6992341	HMDB0028964	-	-	C00107	910822	1.25084e+06	1.16902e+06	891596	1.09394e+06	1.51377e+06	1.01242e+06	716663	1.05302e+06	967336	1.10713e+06	890713	854132	872547	1.07678e+06	1.04385e+06	859714	1.29553e+06	1.23907e+06	1.35895e+06	1.30157e+06	ko02010
MEDP2332	T3_positive	Triethanolamine	Alcohol and amines	Alcohols	150.11	149.105	[M+H]+	C6H15NO3	1	102-71-6	7618	HMDB0032538	28621	-	C06771	773863	823089	788875	786387	792902	772362	790931	756959	759316	771018	846680	735832	564114	605390	846336	801905	838331	856774	874127	1.02093e+06	1.06826e+06	ko00564
MEDP2335	T3_positive	Gly-Thr	Amino acid and Its metabolites	Small Peptide	177.09	176.08	[M+H]+	C6H12N2O4	2	7093-70-1	111257	-	-	-	C00107	189814	212934	153739	226291	174893	82793.3	109523	123634	156297	218020	196893	193194	281970	180380	266954	188048	152823	181821	159037	206615	192489	ko02010
MEDP2336	T3_positive	O-Acetyl-L-homoserine	Amino acid and Its metabolites	Amino acid derivatives	162.08	161.069	[M+H]+	C6H11NO4	2	250736-84-6	439389	-	-	-	C01077	297712	296881	320455	97541.6	186539	260737	128109	134072	212317	380938	19508.3	129391	159123	213099	348051	130496	163210	108956	178097	207767	229723	ko00270,ko01100
MEDP2342	T3_positive	4-Aminomethylpyrimidine	Heterocyclic compounds	Heterocyclic compounds	110.07	109.064	[M+H]+	C5H7N3	2	45588-79-2	12933348	-	-	-	-	2.37349e+07	2.24209e+07	2.41522e+07	2.02455e+07	2.60903e+07	2.35963e+07	2.67165e+07	2.83905e+07	2.56577e+07	2.27345e+07	2.07448e+07	2.38541e+07	1.73125e+07	2.03954e+07	2.50012e+07	2.64085e+07	2.54476e+07	2.32947e+07	2.49808e+07	2.59038e+07	2.63956e+07	-
MEDP2345*247	T3_positive	His-Val	Amino acid and Its metabolites	Small Peptide	255.15	254.138	[M+H]+	C11H18N4O3	2	76019-15-3	7021871	HMDB0028898	-	-	C00107	800961	932916	779438	1.03761e+06	2.0108e+06	1.80177e+06	877917	768588	1.2603e+06	1.18567e+06	699166	711321	926998	795879	1.03032e+06	902628	847791	858040	989328	998885	922528	ko02010
MEDP2347	T3_positive	3-Guanidinopropionic acid	Organic acid and Its derivatives	Organic acid and Its derivatives	132.08	131.069	[M+H]+	C4H9N3O2	1	353-09-3	67701	HMDB0013222	15968	-	C03065	2.1444e+07	1.79421e+07	1.68314e+07	2.13192e+07	2.00319e+07	1.89111e+07	2.08111e+07	2.16626e+07	2.02521e+07	2.1962e+07	2.31951e+07	2.21055e+07	1.88911e+07	1.77511e+07	2.42463e+07	2.43676e+07	2.23863e+07	1.83078e+07	1.83022e+07	1.75184e+07	1.8267e+07	-
MEDP2353	T3_positive	Glu-Cit	Amino acid and Its metabolites	Small Peptide	305.15	304.138	[M+H]+	C11H20N4O6	2	-	154984273	-	-	-	C00107	71976.1	99901.3	83452	98381.9	102776	91013.2	85239	100425	101546	115109	97934	70646.8	69395	90752.5	102745	95864.8	69698.8	90703.1	160059	107208	113103	ko02010
MEDP2355*135	T3_positive	Glu-Gly	Amino acid and Its metabolites	Small Peptide	205.08	204.075	[M+H]+	C7H12N2O5	2	1948-29-4	6427052	HMDB0028819	73505	-	C00107	7.50524e+06	8.08606e+06	8.1601e+06	7.04783e+06	7.87257e+06	8.21197e+06	8.0251e+06	7.89155e+06	7.2046e+06	7.74775e+06	7.67814e+06	8.13897e+06	7.0048e+06	7.0246e+06	7.53549e+06	8.43065e+06	7.73639e+06	8.15518e+06	8.20669e+06	8.65026e+06	7.97968e+06	ko02010
MEDP2357	T3_positive	Pro-Ala	Amino acid and Its metabolites	Small Peptide	187.11	186.1	[M+H]+	C8H14N2O3	2	6422-36-2	6347578	-	-	-	C00107	1.49642e+06	1.74982e+06	2.2059e+06	2.11457e+06	966283	1.16458e+06	1.93854e+06	1.45244e+06	1.1898e+06	1.51532e+06	1.17424e+06	1.18443e+06	2.38987e+06	2.18798e+06	1.43476e+06	1.40502e+06	1.2313e+06	1.50996e+06	1.71317e+06	1.63224e+06	1.80192e+06	ko02010
MEDP2358	T3_positive	Pro-Glu	Amino acid and Its metabolites	Small Peptide	245.11	244.106	[M+H]+	C10H16N2O5	1	67644-00-2	194260	-	-	-	C00107	7.89172e+06	7.84897e+06	7.434e+06	8.4318e+06	2.29955e+06	3.27727e+06	5.13125e+06	5.3992e+06	6.26208e+06	9.07459e+06	6.69507e+06	6.32571e+06	9.06132e+06	8.0518e+06	4.40369e+06	3.64418e+06	3.48312e+06	2.95388e+06	8.35598e+06	9.21928e+06	1.00998e+07	ko02010
MEDP2363	T3_positive	Arg-Ile	Amino acid and Its metabolites	Small Peptide	288.2	287.196	[M+H]+	C12H25N5O3	2	62632-70-6	7009553	-	-	-	C00107	559148	621989	543708	685144	708604	632732	537015	511869	491437	601847	587186	683706	483271	463693	548805	589125	654622	503103	724463	622409	668221	ko02010
MEDP2367	T3_positive	Ser-Pro	Amino acid and Its metabolites	Small Peptide	203.1	202.095	[M+H]+	C8H14N2O4	2	23827-93-2	4369021	-	-	-	C00107	1.13192e+06	2.1426e+06	1.18762e+06	1.30733e+06	1.53432e+06	1.73158e+06	1.18681e+06	811428	1.696e+06	1.6987e+06	1.11309e+06	1.0926e+06	1.67904e+06	1.49374e+06	1.21841e+06	1.25685e+06	1.18237e+06	1.6183e+06	1.8478e+06	1.64112e+06	1.71698e+06	ko02010
MEDP2368	T3_positive	6-aminonicotinamide	Nucleotide and Its metabolites	Nucleotide and Its metabolites	138.07	137.059	[M+H]+	C6H7N3O	1	329-89-5	9500	-	-	-	-	1.65406e+06	2.00226e+06	2.11047e+06	1.68275e+06	2.0513e+06	1.81083e+06	1.64804e+06	1.59213e+06	1.68317e+06	1.95178e+06	1.35969e+06	1.63657e+06	1.5962e+06	1.84779e+06	1.33375e+06	1.28994e+06	1.63806e+06	1.80957e+06	2.27902e+06	2.49704e+06	2.24184e+06	-
MEDP2369	T3_positive	L-Tyrosinamide	Amino acid and Its metabolites	Amino acid derivatives	181.1	180.09	[M+H]+	C9H12N2O2	1	4985-46-0	151243	-	-	-	-	1.85656e+06	1.72347e+06	1.37185e+06	2.17849e+06	1.52201e+06	1.29083e+06	1.56047e+06	1.68378e+06	1.7711e+06	2.07721e+06	2.25902e+06	2.33374e+06	1.5436e+06	925778	2.0046e+06	1.66814e+06	1.66065e+06	1.75817e+06	1.45799e+06	1.52649e+06	1.45951e+06	-
MEDP2371	T3_positive	Lys-Ile	Amino acid and Its metabolites	Small Peptide	260.2	259.19	[M+H]+	C12H25N3O3	2	20556-13-2	7010499	HMDB0028954	-	-	C00107	2.28178e+06	1.57584e+06	2.16114e+06	1.91035e+06	2.36705e+06	2.05146e+06	1.40319e+06	1.59816e+06	1.66763e+06	1.59791e+06	1.29994e+06	1.42372e+06	3.21753e+06	3.10312e+06	1.48451e+06	1.3451e+06	3.17596e+06	2.73449e+06	2.03901e+06	2.18859e+06	1.97189e+06	ko02010
MEDP2374	T3_positive	N1-Acetylspermidine	Alcohol and amines	Amines	188.18	187.168	[M+H]+	C9H21N3O	2	34450-16-3	496	-	-	-	-	430469	452351	519147	380259	466069	451473	436995	376707	448743	395894	352607	403136	400298	323722	321776	475584	340094	493550	379582	418878	391445	-
MEDP2375	T3_positive	Ectoine	Heterocyclic compounds	Heterocyclic compounds	143.08	142.074	[M+H]+	C6H10N2O2	2	96702-03-3	126041	-	-	-	C06231	365711	387868	405073	422886	813848	675560	398723	403928	405687	439119	560376	747358	519022	410056	426840	232499	373342	155764	440793	473396	569467	ko00260,ko01100
MEDP2376	T3_positive	Lys-Leu	Amino acid and Its metabolites	Small Peptide	260.2	259.19	[M+H]+	C12H25N3O3	1	7369-79-1	7016103	HMDB0028955	-	-	C00107	957863	781832	646298	713051	872662	1.01088e+06	773155	723192	665243	671895	681954	808059	626752	616182	962719	956766	788101	873375	896136	861280	736938	ko02010
MEDP2380	T3_positive	Lys-Met	Amino acid and Its metabolites	Small Peptide	278.15	277.146	[M+H]+	C11H23N3O3S	2	97729-52-7	7016114	-	-	-	C00107	1.39646e+06	1.59626e+06	1.27511e+06	1.10806e+06	1.15327e+06	1.30991e+06	1.13956e+06	1.31268e+06	848523	893138	1.52388e+06	1.05722e+06	667430	833618	1.35053e+06	1.29533e+06	1.40662e+06	1.49942e+06	1.24488e+06	1.13651e+06	1.27454e+06	ko02010
MEDP2382	T3_positive	O-Phospho-L-tyrosine	Amino acid and Its metabolites	Amino acid derivatives	262.05	261.04	[M+H]+	C9H12NO6P	2	21820-51-9	30819	HMDB0006049	37788	-	C06501	135767	131427	79998.7	65416.1	116438	90477	89826.2	76689.8	94274	91493.3	96104	224528	149546	76285.3	148369	95776.8	163990	115159	102714	107711	144253	-
MEDP2383	T3_positive	Tyr-Ser	Amino acid and Its metabolites	Small Peptide	269.11	268.106	[M+H]+	C12H16N2O5	1	13588-99-3	54564570	-	-	-	C00107	530270	496925	600978	549264	577557	580871	377986	353652	436023	433581	400767	282360	669992	519107	424336	482209	443038	492610	394581	466412	446965	ko02010
MEDP2385	T3_positive	Tyr-Asn	Amino acid and Its metabolites	Small Peptide	296.12	295.117	[M+H]+	C13H17N3O5	2	151145-11-8	18218251	-	-	-	C00107	153489	178880	124877	263018	112594	162419	199990	230905	183685	169989	302194	240891	203100	205535	271407	151731	178215	189178	164264	226389	216211	ko02010
MEDP2386	T3_positive	Ile-Gln	Amino acid and Its metabolites	Small Peptide	260.16	259.153	[M+H]+	C11H21N3O4	1	59652-60-7	7020102	-	-	-	C00107	1.23345e+06	1.43486e+06	1.13295e+06	1.23124e+06	1.33558e+06	1.30726e+06	1.49709e+06	1.14461e+06	953747	419860	899766	679177	1.64592e+06	1.23488e+06	1.36339e+06	1.66377e+06	1.48546e+06	1.39246e+06	924418	738952	919411	ko02010
MEDP2387	T3_positive	Ile-Ser	Amino acid and Its metabolites	Small Peptide	219.13	218.127	[M+H]+	C9H18N2O4	1	6403-14-1	7021816	-	-	-	C00107	2.72094e+06	2.59286e+06	2.74219e+06	1.64203e+06	2.70963e+06	2.6846e+06	2.68038e+06	1.66274e+06	1.77735e+06	801829	1.42843e+06	1.15272e+06	2.53039e+06	2.20882e+06	3.02843e+06	3.01573e+06	3.43046e+06	3.74674e+06	1.63352e+06	1.56824e+06	1.40862e+06	ko02010
MEDP2388	T3_positive	Tyr-Asp	Amino acid and Its metabolites	Small Peptide	297.11	296.101	[M+H]+	C13H16N2O6	2	87085-11-8	9817652	-	-	-	C00107	293739	248751	265962	263571	156140	180213	288412	238144	224829	175162	266159	271375	438356	325498	395518	389818	248303	211224	316376	280343	427323	ko02010
MEDP2389*231	T3_positive	5-Hydroxypyridin-2(1H)-one	Heterocyclic compounds	Pyridine and pyridine derivatives	112.04	111.032	[M+H]+	C5H5NO2	2	5154-01-8	99456	-	-	-	C01059	186100	349376	651100	1.16966e+06	376577	477837	270338	366565	820147	594708	222967	238017	557035	286219	440369	329624	198431	148708	322813	441441	464100	ko00760,ko01100
MEDP2391	T3_positive	Tyr-Glu	Amino acid and Its metabolites	Small Peptide	311.12	310.116	[M+H]+	C14H18N2O6	1	2545-89-3	7009628	-	-	-	C00107	1.22125e+06	1.76155e+06	1.38229e+06	1.45754e+06	4.19627e+06	3.42771e+06	1.79464e+06	1.20069e+06	2.06924e+06	2.23099e+06	1.50892e+06	1.12049e+06	2.07293e+06	1.93714e+06	2.01433e+06	2.46012e+06	1.55431e+06	2.50142e+06	2.09096e+06	2.28634e+06	1.86608e+06	ko02010
MEDP2398	T3_positive	Pyr-Glu	Amino acid and Its metabolites	Small Peptide	259.09	258.085	[M+H]+	C10H14N2O6	2	29227-92-7	70530537	-	-	-	C00107	342864	328022	260980	239146	985783	1.07118e+06	482644	249525	210432	224668	414586	314961	277156	304292	505172	710217	390069	482833	620772	618178	600217	ko02010
MEDP2399	T3_positive	Val-Glu	Amino acid and Its metabolites	Small Peptide	247.13	246.122	[M+H]+	C10H18N2O5	1	3062-07-5	7009623	HMDB0029126	-	-	C00107	587226	1.05921e+06	736612	816743	4.22805e+06	4.17545e+06	906502	557639	1.2605e+06	1.51046e+06	757060	397894	1.05154e+06	768757	959610	964981	1.02579e+06	1.12965e+06	1.30495e+06	1.10237e+06	1.27289e+06	ko02010
MEDP2405	T3_positive	2,2'-Cyclouridine	Nucleotide and Its metabolites	Nucleotide and Its metabolites	227.07	226.059	[M+H]+	C9H10N2O5	2	3736-77-4	806138	-	-	-	-	127588	119154	119938	136182	163327	117514	133226	144041	98569.1	102656	73297.8	253829	43338.8	145843	114550	151180	161550	112022	133463	142010	100742	-
MEDP2421*159	T3_positive	1-Methylguanosine	Nucleotide and Its metabolites	Nucleotide and Its metabolites	298.11	297.107	[M+H]+	C11H15N5O5	2	2140-65-0	96373	HMDB0001563	19062	6324	C04545	1.09652e+06	758700	465441	649166	652547	470905	384716	1.01076e+06	454719	371932	325270	307650	474829	320904	292760	286330	836256	324242	614245	451310	447515	-
MEDP2426	T3_positive	Proline-Hydroxyproline	Amino acid and Its metabolites	Small Peptide	229.12	228.111	[M+H]+	C10H16N2O4	1	18684-24-7	11902893	HMDB0006695	74767	-	C00107	1.31282e+08	1.28346e+08	7.75801e+07	7.83848e+07	9.60329e+07	1.09305e+08	9.70463e+07	1.07049e+08	1.04842e+08	9.51502e+07	1.14942e+08	1.16321e+08	8.64308e+07	1.0187e+08	1.39382e+08	1.32409e+08	1.3453e+08	1.33835e+08	9.23558e+07	9.34226e+07	8.48908e+07	ko02010
MEDP2428	T3_positive	Cyclo(Ala-Pro)	Amino acid and Its metabolites	Small Peptide	169.1	168.09	[M+H]+	C8H12N2O2	1	36357-32-1	13879951	-	-	-	C00107	94375	107163	97816.6	79589.2	123341	137637	120836	82821.1	80882.7	78826.3	102828	122531	115081	104625	91727.4	83219.7	154260	121185	99563.9	94962.3	111445	ko02010
MEDP2433*138	T3_positive	Val-Ile	Amino acid and Its metabolites	Small Peptide	231.17	230.163	[M+H]+	C11H22N2O3	1	20556-14-3	7010532	HMDB0029130	-	-	C00107	334279	476445	279126	369611	405686	458242	334904	320331	200873	232322	482308	603540	252543	380328	498232	497011	400779	472653	365460	385724	365783	ko02010
MEDP2436	T3_positive	Tetraethylene-glycol	Alcohol and amines	Alcohols	195.12	194.115	[M+H]+	C8H18O5	2	112-60-7	8200	HMDB0094708	44920	-	-	63544.7	300733	118015	112797	143770	90671.5	75441.9	62477.3	90424.2	67776.8	85007.1	51426	137376	105634	119651	81459.6	165694	54196.9	108704	94740.1	144166	-
MEDP2442*249	T3_positive	Leu-Met	Amino acid and Its metabolites	Small Peptide	263.14	262.135	[M+H]+	C11H22N2O3S	1	36077-39-1	7010529	-	-	-	C00107	3.44463e+06	2.66239e+06	2.95386e+06	2.43901e+06	1.07837e+06	996860	1.55765e+06	1.93876e+06	658696	525736	984313	1.27108e+06	1.0531e+06	1.68296e+06	1.86549e+06	1.81593e+06	3.40922e+06	2.83269e+06	1.92931e+06	1.97168e+06	1.81921e+06	ko02010
MEDP2446	T3_positive	cyclo(pro-pro)	Amino acid and Its metabolites	Small Peptide	195.11	194.106	[M+H]+	C10H14N2O2	2	-	529063	-	-	-	C00107	10421.2	12059.7	15741.4	15829.8	14159.7	16885	5075.54	11530.2	26671.5	16009.6	12610.9	16207.4	11157.8	14927.8	857.064	4285.32	17904.6	6150.4	19367.1	16979.2	19569.1	ko02010
MEDP2454	T3_positive	2-amino-6-methylmercaptopurine	Nucleotide and Its metabolites	Nucleotide and Its metabolites	182.05	181.042	[M+H]+	C6H7N5S	1	1198-47-6	70976	-	-	-	-	230930	276831	262576	230185	207904	230683	220661	244738	288304	275884	286974	210967	218402	296181	276358	216675	260485	277444	233064	226430	253568	-
MEDP2458	T3_positive	Heptethylene-glycol	Alcohol and amines	Alcohols	327.2	326.194	[M+H]+	C14H30O8	1	5617-32-3	79718	HMDB0061835	44748	-	-	44060.5	423662	175241	487605	88461.9	88310.6	99293.4	57229.8	89975.3	84649.2	49001.6	54785	156648	99144.9	55514.3	53490.7	156997	56402.5	89467.9	95385.6	94910.9	-
MEDP2466*258	T3_positive	Leu-Trp	Amino acid and Its metabolites	Small Peptide	318.18	317.174	[M+H]+	C17H23N3O3	2	5156-22-9	6992319	-	-	-	C00107	47934.2	26798.6	43566.3	49983	90218.9	93165.7	75167.1	17870.9	30272.1	32811	62049.3	90765.1	23513.5	24870.4	74508.4	70716.4	35897.3	37353.5	56775.3	38680.1	50981.9	ko02010
MEDP2491	T3_positive	MG-132	Benzene and substituted derivatives	Benzene and substituted derivatives	476.31	475.305	[M+H]+	C26H41N3O5	2	133407-82-6	462382	-	-	-	-	93727.9	104037	91579.3	110985	18569.9	22908.4	7910.64	19383.6	35907.5	23961.9	30465.5	55619.8	106531	126746	34798.5	27449.4	38632.9	39719.1	51765.4	80306.8	59172.8	-
MEDP2494	T3_positive	Thr-Arg	Amino acid and Its metabolites	Small Peptide	276.17	275.159	[M+H]+	C10H21N5O4	1	13448-26-5	7016110	-	-	-	C00107	1.50536e+06	1.86841e+06	1.90785e+06	1.76255e+06	1.75456e+06	1.82495e+06	1.91015e+06	1.75176e+06	1.52556e+06	1.67078e+06	1.47952e+06	1.7184e+06	1.83919e+06	1.97723e+06	1.69599e+06	1.75267e+06	1.72508e+06	1.65269e+06	1.69407e+06	1.74868e+06	1.89821e+06	ko02010
MEDP2504*145	T3_positive	Leu-Asn	Amino acid and Its metabolites	Small Peptide	246.14	245.138	[M+H]+	C10H19N3O4	2	14608-81-2	7016078	-	-	-	C00107	795450	955755	923219	1.2205e+06	1.15346e+06	1.03867e+06	958425	808904	612600	746272	1.06555e+06	1.3022e+06	584134	879568	1.15219e+06	1.06647e+06	1.06589e+06	771395	1.54596e+06	1.34568e+06	1.61924e+06	ko02010
MEDP2521	T3_positive	Piperazine	Heterocyclic compounds	Heterocyclic compounds	87.09	86.0844	[M+H]+	C4H10N2	1	110-85-0	4837	-	-	-	C07973	195473	187010	192686	278730	204811	235295	144599	166266	185645	153298	95073.3	179135	121619	114790	163934	128494	173315	152833	152408	216544	158047	-
MEDP2522	T3_positive	1-Aziridineethanol	Alcohol and amines	Alcohols	88.08	87.0684	[M+H]+	C4H9NO	2	1072-52-2	14074	-	-	-	C19332	250426	160880	209150	484363	159527	207635	229642	328486	168325	120565	144990	297264	160712	138730	186067	170833	193647	164610	231630	196188	144713	-
MEDP2525	T3_positive	2-Amino-2-methyl-1,3-propanediol	Alcohol and amines	Alcohols	106.09	105.079	[M+H]+	C4H11NO2	1	115-69-5	1531	-	-	-	-	741056	679118	675947	706631	782464	521449	690919	751959	648870	660792	610631	847700	656913	691252	731622	773050	782615	743549	721337	782034	744669	-
MEDP2527	T3_positive	4-Amino-3-hydroxybutyric acid	Others	Medicine	120.07	119.058	[M+H]+	C4H9NO3	2	924-49-2	2149	-	-	-	C03678	3.88726e+06	4.64545e+06	1.51099e+06	1.32579e+06	2.60215e+06	1.46411e+06	4.71535e+06	1.02685e+06	4.19179e+06	1.21458e+06	1.19824e+06	2.6602e+06	1.67939e+06	2.01532e+06	2.26058e+06	1.61964e+06	2.96704e+06	1.83171e+06	1.94681e+06	1.55352e+06	1.90259e+06	-
MEDP2528	T3_positive	Cycloleucine	Amino acid and Its metabolites	Amino acid derivatives	130.09	129.079	[M+H]+	C6H11NO2	1	52-52-8	2901	HMDB0062225	40547	-	C03969	3.19256e+07	4.27536e+07	2.6041e+07	4.14037e+07	2.27685e+07	2.903e+07	2.31945e+07	1.69079e+07	2.85977e+07	4.91426e+07	4.59001e+07	2.56209e+07	6.83841e+07	5.07854e+07	2.32599e+07	1.95592e+07	1.70713e+07	2.61885e+07	3.78921e+07	3.12036e+07	3.85342e+07	-
MEDP2532	T3_positive	N-(Hydroxymethyl)nicotinamide	Heterocyclic compounds	Heterocyclic compounds	153.07	152.059	[M+H]+	C7H8N2O2	1	3569-99-1	77116	-	-	-	D08051	69107.1	54828.3	52559.9	43632.8	65904.2	37115.1	50132.8	50843.5	60651.7	61308.1	51866	76025.3	69890.3	86071.8	51498.8	67972.8	62640.2	37178.9	51297.2	53959.3	31310	-
MEDP2534	T3_positive	Raphanusamic acid	Organic acid and Its derivatives	Organic acid and Its derivatives	163.98	162.976	[M+H]+	C4H5NO2S2	2	98169-56-3	3035791	HMDB0041280	-	-	-	103424	30599.4	55587.6	130463	82214.6	42063.9	82728.4	63804.2	101602	128686	155520	167238	57395.1	31337.8	128491	92178.4	55135.5	29645.6	108454	98946.2	71519.9	-
MEDP2540	T3_positive	5-Acetylamino-6-amino-3-methyluracil	Nucleotide and Its metabolites	Nucleotide and Its metabolites	199.08	198.075	[M+H]+	C7H10N4O3	1	19893-78-8	88299	HMDB0004400	-	-	C16366	3.77442e+06	4.66692e+06	4.63704e+06	3.18435e+06	4.85167e+06	4.51723e+06	5.11639e+06	5.03076e+06	4.52846e+06	4.79611e+06	3.15786e+06	3.8448e+06	2.21935e+06	2.82677e+06	4.45315e+06	5.28862e+06	4.92897e+06	5.05559e+06	5.82141e+06	5.67839e+06	5.87674e+06	ko00232
MEDP2542*133	T3_positive	Gln-Gly	Amino acid and Its metabolites	Small Peptide	204.1	203.091	[M+H]+	C7H13N3O4	1	2650-65-9	6992691	HMDB0028797	73848	-	C00107	1.06162e+08	1.14996e+08	1.15629e+08	1.02661e+08	1.20378e+08	1.20665e+08	1.23185e+08	1.15097e+08	1.05752e+08	1.09194e+08	1.06233e+08	1.10221e+08	9.84494e+07	9.75226e+07	1.13586e+08	1.24459e+08	1.17683e+08	1.21959e+08	1.12495e+08	1.25737e+08	1.16353e+08	ko02010
MEDP2550	T3_positive	Hyp-Ser	Amino acid and Its metabolites	Small Peptide	219.1	218.09	[M+H]+	C8H14N2O5	2	-	-	-	-	-	C00107	694722	913749	661140	842880	846611	654595	696529	628049	561866	717666	507709	587822	950996	637925	1.09734e+06	1.02596e+06	1.08544e+06	982288	1.20834e+06	1.11872e+06	1.36188e+06	ko02010
MEDP2552	T3_positive	Thr-Thr	Amino acid and Its metabolites	Small Peptide	221.11	220.106	[M+H]+	C8H16N2O5	2	-	11321969	-	-	-	C00107	325277	210846	263155	496845	393020	271130	248876	237436	426132	454846	270635	243482	407291	236269	520957	373553	359961	260019	265800	285411	329155	ko02010
MEDP2554	T3_positive	Ala-His	Amino acid and Its metabolites	Small Peptide	227.11	226.107	[M+H]+	C9H14N4O3	1	3253-17-6	9837455	HMDB0028689	73771	-	C00107	2.85384e+08	3.53656e+08	3.0504e+08	2.84213e+08	3.23292e+08	3.42749e+08	3.76006e+08	3.41307e+08	2.91657e+08	3.05385e+08	3.37407e+08	3.20808e+08	2.06929e+08	2.09931e+08	3.12428e+08	3.35567e+08	3.49882e+08	3.58271e+08	3.39416e+08	3.4138e+08	3.44382e+08	ko02010
MEDP2555	T3_positive	Pro-Asn	Amino acid and Its metabolites	Small Peptide	230.11	229.106	[M+H]+	C9H15N3O4	1	107856-82-6	7408193	-	-	-	C00107	1.56805e+07	1.5858e+07	1.08714e+07	1.01967e+07	1.3614e+07	1.53192e+07	1.38785e+07	1.25408e+07	1.40572e+07	1.16978e+07	1.4949e+07	1.65099e+07	1.10859e+07	1.17081e+07	1.49312e+07	1.61596e+07	1.74468e+07	1.68066e+07	1.14357e+07	1.1996e+07	1.18993e+07	ko02010
MEDP2556	T3_positive	Pro-Asp	Amino acid and Its metabolites	Small Peptide	231.1	230.09	[M+H]+	C9H14N2O5	2	85227-98-1	7079450	-	-	-	C00107	3.42825e+06	3.21356e+06	2.28587e+06	2.53709e+06	2.69933e+06	2.67844e+06	2.50908e+06	2.60392e+06	2.87537e+06	2.74484e+06	3.10929e+06	3.116e+06	2.87538e+06	2.26798e+06	3.3569e+06	3.2017e+06	2.78905e+06	3.20861e+06	2.5923e+06	2.59619e+06	2.17411e+06	ko02010
MEDP2560	T3_positive	Ser-Lys	Amino acid and Its metabolites	Small Peptide	234.14	233.138	[M+H]+	C9H19N3O4	2	22677-61-8	16122513	HMDB0029044	-	-	C00107	3215.64	37764.9	20444.8	3215.64	16171.2	17282.6	46029.5	25029.5	30525.5	3215.64	16078.2	3215.64	28235.7	36525.4	18073.5	29082.1	23590.9	3215.64	30527.9	29088.5	26104.6	ko02010
MEDP2562	T3_positive	Ser-Glu	Amino acid and Its metabolites	Small Peptide	235.09	234.085	[M+H]+	C8H14N2O6	2	6403-16-3	3613616	-	-	-	C00107	260479	208418	298981	251146	438475	329565	281879	418492	276295	318093	431510	508318	329545	232912	445763	465853	385803	246633	383168	351292	339737	ko02010
MEDP2563	T3_positive	Phe-Ser	Amino acid and Its metabolites	Small Peptide	253.12	252.111	[M+H]+	C12H16N2O4	1	16053-39-7	193508	HMDB0029004	-	-	C00107	1.48927e+06	1.91355e+06	1.72552e+06	1.32355e+06	2.02034e+06	1.82471e+06	1.75542e+06	1.48746e+06	1.00892e+06	1.21416e+06	1.64389e+06	1.46329e+06	1.59289e+06	1.35997e+06	2.01561e+06	2.53748e+06	2.45821e+06	2.2914e+06	1.63131e+06	1.39787e+06	1.48779e+06	ko02010
MEDP2564	T3_positive	Met-Ser	Amino acid and Its metabolites	Small Peptide	237.09	236.083	[M+H]+	C8H16N2O4S	2	14517-43-2	7009592	-	-	-	C00107	178785	180409	150937	105823	170579	92252.6	154421	184303	86329.2	93497	107028	118468	111521	108432	159264	118502	265647	228441	134739	135357	156025	ko02010
MEDP2565	T3_positive	Phe-Ala	Amino acid and Its metabolites	Small Peptide	237.12	236.116	[M+H]+	C12H16N2O3	1	3918-87-4	5488196	HMDB0028988	-	-	C00107	1.6607e+06	1.43996e+06	1.14926e+06	1.32603e+06	2.79278e+06	2.83448e+06	1.96811e+06	1.61494e+06	1.74882e+06	1.79703e+06	1.5251e+06	1.95705e+06	1.17418e+06	1.1716e+06	1.11196e+06	1.40933e+06	1.73951e+06	1.74567e+06	1.64244e+06	1.46138e+06	1.68167e+06	ko02010
MEDP2567	T3_positive	Pro-Gln	Amino acid and Its metabolites	Small Peptide	244.13	243.122	[M+H]+	C10H17N3O4	2	18668-08-1	7408110	-	-	-	C00107	725584	763230	949218	1.03084e+06	92813.8	666072	678505	551577	634179	862828	683804	594171	1.01008e+06	779736	690846	687921	608293	637315	464069	805379	743944	ko02010
MEDP2568	T3_positive	Asn-Hyp	Amino acid and Its metabolites	Small Peptide	246.11	245.101	[M+H]+	C9H15N3O5	2	-	-	-	-	-	C00107	554997	428355	367982	617344	189896	224147	367619	441027	402149	490824	439088	577437	664325	605187	233021	297477	225516	142106	449170	417082	501622	ko02010
MEDP2572	T3_positive	Leu-Asp	Amino acid and Its metabolites	Small Peptide	247.13	246.122	[M+H]+	C10H18N2O5	2	32949-40-9	7019087	-	-	-	C00107	1.92612e+06	2.37254e+06	2.00928e+06	1.9542e+06	2.01947e+06	2.32319e+06	1.9294e+06	1.5643e+06	1.92901e+06	1.87739e+06	1.20372e+06	1.12529e+06	2.62619e+06	2.22831e+06	2.55815e+06	2.74918e+06	2.19878e+06	1.75083e+06	1.47487e+06	1.54492e+06	1.9252e+06	ko02010
MEDP2574	T3_positive	Met-Thr	Amino acid and Its metabolites	Small Peptide	251.11	250.099	[M+H]+	C9H18N2O4S	2	40883-16-7	7021822	-	-	-	C00107	209372	162001	149808	113237	216370	202837	162256	187314	110990	104372	110230	141558	73316.9	48363.1	152119	192179	145286	192241	170326	136631	165342	ko02010
MEDP2578	T3_positive	Lys-Asn	Amino acid and Its metabolites	Small Peptide	261.16	260.148	[M+H]+	C10H20N4O4	2	19908-06-6	11219156	HMDB0028946	-	-	C00107	244347	266656	232834	310110	322538	379587	242360	195944	248642	143175	265507	254891	221561	267562	255635	301764	321530	307607	266142	234416	273744	ko02010
MEDP2582	T3_positive	Pro-Phe	Amino acid and Its metabolites	Amino acid derivatives	263.14	262.132	[M+H]+	C14H18N2O3	1	13589-02-1	6351946	HMDB0011179	74795	-	-	326596	646467	466836	310853	952787	873950	368870	219008	1.13417e+06	1.05548e+06	377117	254237	1.07272e+06	525521	326932	396384	470792	404837	569510	595038	562102	-
MEDP2587	T3_positive	Phe-Hyp	Amino acid and Its metabolites	Amino acid derivatives	279.13	278.127	[M+H]+	C14H18N2O4	2	90965-82-5	53480675	HMDB0011176	-	-	-	49195.8	48941.5	268171	321929	254165	343982	150517	161718	129211	155829	96496	125903	90183.4	109109	355648	270537	177077	227284	207539	173384	133015	-
MEDP2590	T3_positive	2-Aminoadenosine	Nucleotide and Its metabolites	Nucleotide and Its metabolites	283.11	282.108	[M+H]+	C10H14N6O4	1	2096-10-8	72200	-	-	-	C00939	112682	143637	92394.3	56045.9	106546	150237	46557.9	95363.8	69178.5	60352.8	36067.5	62953.6	63607.3	54010.1	158734	95807	88157.8	81224.2	67833	86847.8	105157	-
MEDP2591	T3_positive	Thr-Tyr	Amino acid and Its metabolites	Small Peptide	283.13	282.122	[M+H]+	C13H18N2O5	2	145295-02-9	11778518	HMDB0029073	-	-	C00107	264532	344964	274786	350984	431658	484993	451828	349156	177049	152774	264668	210599	158534	147800	381944	476819	572045	499840	312583	332809	308081	ko02010
MEDP2595	T3_positive	Ser-Trp	Amino acid and Its metabolites	Small Peptide	292.13	291.122	[M+H]+	C14H17N3O4	1	94421-70-2	14409363	HMDB0029050	141445	-	C00107	218633	306290	177366	188221	228349	274252	253814	183803	240510	159162	153775	184148	225678	183658	208173	239380	259685	302690	205015	229712	226625	ko02010
MEDP2596	T3_positive	Lys-Phe	Amino acid and Its metabolites	Small Peptide	294.18	293.174	[M+H]+	C15H23N3O3	2	6235-35-4	151410	HMDB0015371	5296	-	C00107	412886	445990	327582	341934	508865	435384	244754	453331	364680	280357	337181	351825	304379	338819	281382	411602	463367	480476	474334	576645	340325	ko02010
MEDP2598	T3_positive	Met-Phe	Amino acid and Its metabolites	Small Peptide	297.13	296.119	[M+H]+	C14H20N2O3S	1	14492-14-9	6992350	-	-	-	C00107	1.07657e+06	915302	954310	1.1117e+06	3.01933e+06	4.78262e+06	3.08811e+06	3.43807e+06	286041	307267	2.11751e+06	4.18871e+06	150311	307660	3.65401e+06	4.09868e+06	2.00075e+06	1.77868e+06	1.86795e+06	1.76649e+06	1.80944e+06	ko02010
MEDP2602	T3_positive	Val-Trp	Amino acid and Its metabolites	Small Peptide	304.17	303.158	[M+H]+	C16H21N3O3	1	24587-37-9	168182	HMDB0029138	-	-	C00107	230127	251789	286952	230115	314141	236874	214772	162796	182450	141635	196532	144846	187994	179539	214980	293991	317052	283034	211395	187920	234711	ko02010
MEDP2604	T3_positive	Met-Arg	Amino acid and Its metabolites	Small Peptide	306.16	305.152	[M+H]+	C11H23N5O3S	1	60461-10-1	25216498	-	-	-	C00107	25170.8	33481.1	18308.3	23686.3	22368.9	18257.4	3651.49	50358.2	3651.49	3651.49	3651.49	3651.49	3651.49	39963	3651.49	34048.8	3651.49	3651.49	29243.5	28308.9	20261.9	ko02010
MEDP2605	T3_positive	Lys-Tyr	Amino acid and Its metabolites	Small Peptide	310.18	309.169	[M+H]+	C15H23N3O4	1	35978-98-4	7021820	-	-	-	C00107	3.63767e+06	4.05394e+06	3.27022e+06	2.61196e+06	3.85608e+06	4.04245e+06	2.15958e+06	2.46334e+06	2.76352e+06	1.89649e+06	2.77606e+06	3.21236e+06	2.67768e+06	2.61691e+06	2.69876e+06	3.10773e+06	2.90408e+06	3.20898e+06	3.27925e+06	2.68775e+06	3.22215e+06	ko02010
MEDP2606	T3_positive	Met-Tyr	Amino acid and Its metabolites	Small Peptide	313.12	312.114	[M+H]+	C14H20N2O4S	1	13589-04-3	7009558	-	-	-	C00107	31432.4	48181.1	53821.3	35095.1	65785.4	64407.6	80156.1	138879	9320.56	22432	40167.1	59062.1	7244.85	36269	98702.2	141569	79112.9	116635	38459.9	54069.5	57744.3	ko02010
MEDP2607	T3_positive	Hyp-Trp	Amino acid and Its metabolites	Small Peptide	318.14	317.138	[M+H]+	C16H19N3O4	2	-	-	-	-	-	C00107	74776.2	76845.7	69709.8	67128.7	107489	125879	78733.2	43988.2	92793.7	78942.1	69423.9	106579	66194.1	77249.4	52002.9	63832.7	69355.1	68362.4	99151.7	59482.9	63317.6	ko02010
MEDP2610	T3_positive	Lys-Trp	Amino acid and Its metabolites	Small Peptide	333.17	332.185	[M+H]+	C17H24N4O3	2	50674-18-5	4369395	HMDB0028962	-	-	C00107	62535.4	65491.6	49758.9	102510	92549.3	99440.4	84866.1	82375.7	63422.7	117064	66462.8	41631.5	79372.8	62563.7	59637.8	55052.6	84248.2	57844.8	74354.8	71163.6	67332.9	ko02010
MEDP2633	T3_positive	2-Butyl-3-(4-hydroxybenzoyl)benzofuran	Benzene and substituted derivatives	Benzene and substituted derivatives	295.13	294.126	[M+H]+	C19H18O3	2	52490-15-0	96670	-	-	-	-	54797.9	44581.8	68433.5	37111.3	33981.9	66294.7	40016.5	44215.6	21051.7	73800.1	68040.9	25112.6	74986.7	44057.9	33972.1	60025.7	41925.1	17212.1	43271	64991.4	38672.1	-
MEDP2643	T3_positive	Quinmerac	Benzene and substituted derivatives	Benzene and substituted derivatives	222.03	221.024	[M+H]+	C11H8ClNO2	1	90717-03-6	91749	HMDB0257043	-	-	C18891	35205.7	25884.1	22645.9	26894.6	22945.6	32108.8	27131.8	25016.2	30156.3	28255.1	49304	38975.2	27012.5	39904.6	19397.2	3879.44	34877.1	3879.44	42965.3	30976.4	33319.5	-
MEDP2647	T3_positive	4-(Hydroxyamino)quinoline 1-oxide	Benzene and substituted derivatives	Benzene and substituted derivatives	177.07	176.059	[M+H]+	C9H8N2O2	2	4637-56-3	5360001	-	-	-	-	217326	190974	243527	206506	205856	231416	222219	182994	197497	153534	217997	250665	227162	221405	175610	218957	168901	211617	160083	223889	199741	-
MEDP2653	T3_positive	4-Amino-3-phenylbutanoic acid	Benzene and substituted derivatives	Benzene and substituted derivatives	180.1	179.095	[M+H]+	C10H13NO2	1	1078-21-3	14113	HMDB0246346	-	-	C11952	28821.3	29333.2	28837.5	35126.3	20095.3	16510.9	17288.2	28223.4	26802.4	19515.4	22095.3	21715	34050.9	29032.6	25705.2	11091.8	33329.8	25298.3	22369.1	24912.9	28684.1	-
MEDP2655P	T3_positive	4,4'-Methylenebis(2-methylaniline)	Benzene and substituted derivatives	Benzene and substituted derivatives	244.19	226.147	[M+NH4]+	C15H18N2	1	838-88-0	13283	-	-	-	C19260	179825	248836	113835	188336	215880	203319	171747	195889	147107	194245	157762	230892	206711	214848	137514	228763	166202	137752	382890	321616	332638	-
MEDP2664	T3_positive	4-Hydroxyquinoline	Benzene and substituted derivatives	Benzene and substituted derivatives	146.06	145.053	[M+H]+	C9H7NO	1	611-36-9	69141	-	-	-	C06343	818933	863691	810135	781745	676522	729841	781292	656372	716930	746380	684701	788355	668811	667885	773415	844618	678893	732868	730968	807753	619409	-
MEDP2675	T3_positive	4-(Methylamino)phenol	Benzene and substituted derivatives	Benzene and substituted derivatives	124.08	123.068	[M+H]+	C7H9NO	2	55-55-0	5931	-	-	-	-	1.55165e+06	2.48003e+06	1.58081e+06	1.515e+06	1.5312e+06	2.04935e+06	2.42794e+06	2.02121e+06	1.16882e+06	1.3809e+06	1.79754e+06	1.48867e+06	1.36989e+06	1.21221e+06	1.41306e+06	1.95755e+06	2.10558e+06	2.65724e+06	2.56988e+06	2.21279e+06	2.57001e+06	-
MEDP2681	T3_positive	2-Heptyl-4-hydroxyquinoline n-oxide	Others	Medicine	260.16	259.157	[M+H]+	C16H21NO2	1	341-88-8	1561	-	-	-	C04284	213639	169001	238740	219272	299037	297956	275392	250143	173095	203365	385851	381633	212573	390768	347236	243562	218931	307625	219681	201777	208086	-
MEDP2722*266	T3_positive	2,22-Dideoxy-3-dehydroecdysone	Hormones and hormone related compounds	Hormones and hormone related compounds	448.34	430.308	[M+NH4]+	C27H42O4	3	-	23724770	-	-	-	-	3.18869e+06	2.3154e+06	1.76175e+06	2.65778e+06	136983	124199	1.12543e+06	1.57675e+06	823640	654073	1.30688e+06	1.65173e+06	3.21654e+06	3.22727e+06	655120	669954	1.66743e+06	1.63166e+06	1.23799e+06	1.55506e+06	1.3316e+06	-
MEDP2725	T3_positive	1-Fluorocyclohexadiene-cis,cis-1,2-diol	Alcohol and amines	Alcohols	131.05	130.043	[M+H]+	C6H7FO2	3	-	23724766	-	-	-	-	5.72263e+06	7.23131e+06	6.03492e+06	6.70858e+06	6.69464e+06	6.66144e+06	6.22745e+06	5.02486e+06	5.8402e+06	4.90498e+06	5.72812e+06	6.02593e+06	4.88535e+06	5.17328e+06	6.4105e+06	6.63426e+06	6.46412e+06	5.31599e+06	5.33878e+06	6.23861e+06	5.22374e+06	-
MEDP2727*255	T3_positive	Hydromorphone	Others	Medicine	286.14	285.136	[M+H]+	C17H19NO3	2	466-99-9	5284570	HMDB0014472	5790	-	-	1619.64	1619.64	1619.64	1619.64	1619.64	1619.64	9789.2	1619.64	1619.64	1619.64	1619.64	12719.5	16419.3	1.2399e+06	1619.64	19274.4	1619.64	8098.19	104332	68091.3	97564	-
MEDP2737	T3_positive	N-Tetradecanoyl-L-homoserine lactone	FA	FA	312.25	311.246	[M+H]+	C18H33NO3	2	202284-87-5	58122267	-	-	-	-	187848	167363	34674.6	18534.7	19331.5	8608.42	15134.1	13977.7	11867	1721.68	21414.3	34251.8	117390	118899	48372.7	55478.3	49922.9	36944.9	61043.5	50491.5	34271.5	-
MEDP2739	T3_positive	Tripropylamine	Alcohol and amines	Amines	144.17	143.167	[M+H]+	C9H21N	2	102-69-2	7616	HMDB0032545	38880	-	-	75906.3	109108	97473.2	89799.4	76302.2	76404.4	73040.4	56550	71033.6	68071.1	67539.8	113295	68195.6	56859.2	86714.7	73025	88822.3	42708.8	55010.5	71943.4	62666	-
MEDP2742	T3_positive	Thr-Val-Thr	Amino acid and Its metabolites	Small Peptide	320.18	319.174	[M+H]+	C13H25N3O6	2	-	145458257	-	-	-	C00098	133515	139063	97187.2	104547	133815	161344	109344	81839.5	71078.4	78138.2	129312	87363.2	87543.8	128295	134297	141987	119712	126726	129804	91267.5	108856	ko02010
MEDP2744	T3_positive	LPC(17:2/0:0)	GP	LPC	506.32	505.317	[M+H]+	C25H48NO7P	3	-	52924043	-	-	-	C04230	181591	14228.8	117316	156502	267297	203686	452338	154116	114943	71144.2	96546.3	121135	188782	14228.8	128607	120200	171715	533528	88157	92932.8	165120	ko00564,ko04148,ko05231
MEDP2746	T3_positive	LPC(O-18:3)	GP	LPC	504.34	503.338	[M+H]+	C26H50NO6P	3	-	164331423	-	-	-	C04230	1.33309e+06	1.26588e+06	1.68041e+06	576084	2.27814e+06	3.01847e+06	2.7254e+06	2.12159e+06	1.30698e+06	1.67451e+06	2.57683e+06	2.56647e+06	1.58098e+06	845231	2.01917e+06	2.26855e+06	2.66621e+06	2.40324e+06	1.70524e+06	1.81223e+06	1.55574e+06	ko00564,ko04148,ko05231
MEDP2752	T3_positive	3-Indole carboxylic acid glucuronide	Heterocyclic compounds	Indole and Its derivatives	338.09	337.08	[M+H]+	C15H15NO8	3	-	53481645	HMDB0013189	68486	-	-	500277	482652	10540.3	21990.8	20759.5	20850.4	339144	347425	387528	388210	69329.5	105841	598503	600272	80980.7	54484	633347	633902	326294	300951	262915	-
MEDP2753	T3_positive	Azelaoyl PAF	FA	FA	652.45	651.448	[M+H]+	C33H66NO9P	2	354583-69-0	17757205	-	-	-	-	8089.14	571011	165743	270718	43575.5	41392.9	109368	68837.2	73840.2	51416.4	41935.6	60326.5	51605.5	69952.5	15920.9	19441.4	47490	44699.1	84306.7	64975.6	46889.9	-
MEDP2754	T3_positive	1-desoxymethylsphinganine	SP	SM	272.29	271.288	[M+H]+	C17H37NO	3	1219484-98-6	70678793	-	-	-	-	1.78503e+06	2.06429e+06	1.38898e+06	2.07324e+06	1.70687e+06	1.34062e+06	1.53958e+06	1.56099e+06	1.99447e+06	2.0714e+06	1.77898e+06	1.85728e+06	1.35404e+06	1.2086e+06	1.62277e+06	1.91289e+06	1.74543e+06	1.37844e+06	2.04094e+06	2.0849e+06	2.16303e+06	-
MEDP2757	T3_positive	Niclosamide	Others	Medicine	326.99	325.986	[M+H]+	C13H8Cl2N2O4	2	50-65-7	4477	-	-	-	-	70818.7	572383	225419	324815	259132	202936	224837	371022	369677	209594	64862.7	209201	143184	271899	386434	333346	364656	540302	583505	345049	535484	-
MEDP2766P	T3_positive	2-(((2-Ethylhexyl)oxy)carbonyl)benzoic acid	Benzene and substituted derivatives	Benzene and substituted derivatives	279.159	278.152	[M+H]+	C16H22O4	1	4376-20-9	20393	HMDB0013248	17243	-	C03343	123946	19542.6	495243	994145	19542.6	223429	365065	645487	303822	231334	104605	19542.6	19542.6	633310	97712.9	433730	548025	19542.6	425442	398666	430406	-
MEDP2780	T3_positive	4alpha-Hydroxymethyl-4beta-methyl-5alpha-cholesta-8,24-dien-3beta-ol	Hormones and hormone related compounds	Hormones and hormone related compounds	429.37	428.365	[M+H]+	C29H48O2	3	-	22298936	-	-	-	-	1978.77	1978.77	1978.77	1978.77	1978.77	28934.9	1978.77	1978.77	1978.77	1978.77	1978.77	1978.77	37077.6	24433.2	16441.4	1978.77	11367.3	1978.77	12078.5	9893.83	17464.3	-
MEDP2785*265	T3_positive	LPC(0:0/12:0)	GP	LPC	440.28	439.27	[M+H]+	C20H42NO7P	3	-	132282515	-	-	-	C04230	62569.7	88558.3	73754.5	75009.4	90374.4	81285	58435.2	78996.6	73389.3	67300	70909.7	65227	86579.6	81122.5	63796.3	37583.1	83922.2	78112.2	85716.6	55600	95547.3	ko00564,ko04148,ko05231
MEDP2795	T3_positive	7alpha-Hydroxy-4-cholesten-3-one	Hormones and hormone related compounds	Hormones and hormone related compounds	401.34	400.334	[M+H]+	C27H44O2	2	3862-25-7	123743	HMDB0001993	17899	6419	C05455	41325.8	61441.1	48267.5	69457.8	124575	51801.4	80654.8	76388.7	101231	77377	89207.8	66687.9	27021.4	54012.4	65731	90529.8	80272.4	85869.2	107230	105960	114278	ko00120,ko01100
MEDP2796	T3_positive	7-Ketocholesterol	Hormones and hormone related compounds	Hormones and hormone related compounds	383.33	400.334	[M+H-H2O]+	C27H44O2	1	566-28-9	91474	HMDB0000501	-	5487	-	1.5184e+06	826563	1.44129e+06	927599	1.51346e+06	851245	1.21993e+06	1.24538e+06	1.2876e+06	1.28673e+06	1.49829e+06	1.46323e+06	1.48359e+06	1.3616e+06	1.36551e+06	1.41811e+06	1.70075e+06	2.05201e+06	1.34426e+06	1.5113e+06	1.03907e+06	-
MEDP2797	T3_positive	Testosterone	Hormones and hormone related compounds	Hormones and hormone related compounds	289.22	288.209	[M+H]+	C19H28O2	1	58-22-0	6013	HMDB0000234	17347	-	C00535	141364	103144	121213	112037	99958	125458	112814	138966	123578	89662.9	103933	110978	129003	107739	111002	90060.9	110525	95314	129587	143267	117291	ko00140,ko01100,ko01522,ko04913,ko04929,ko05200,ko05215
MEDP2798	T3_positive	Cortisone	Hormones and hormone related compounds	Hormones and hormone related compounds	361.2	360.194	[M+H]+	C21H28O5	1	53-06-5	222786	HMDB0002802	16962	271	C00762	336408	245969	178013	205380	107880	140436	39079.5	47361.7	113529	145266	80540.2	120915	146220	159844	181433	138208	110013	127527	127808	173193	143517	ko00140,ko01100,ko04960,ko05200,ko05215
MEDP2805	T3_positive	gamma-Glu-Phe	Amino acid and Its metabolites	polypeptide	295.13	294.122	[M+H]+	C14H18N2O5	2	7432-24-8	111299	HMDB0000594	89582	5573	C00107	185095	235146	193146	223664	189308	194888	128730	112714	158310	120347	116401	213193	233919	213714	165264	182110	138948	173098	186650	198785	163116	ko02010
MEDP2806	T3_positive	Linoleamide	Alcohol and amines	Amines	280.26	279.256	[M+H]+	C18H33NO	2	3999-01-7	6435901	HMDB0062656	82984	-	-	2.40456e+06	1.54668e+06	573796	2.42938e+06	1.29887e+06	572561	1.63066e+06	1.03464e+06	1.9083e+06	1.70538e+06	749217	1.74794e+06	995515	3.79761e+06	981799	1.77263e+06	680148	2.32628e+06	1.20417e+06	1.46911e+06	961440	-
MEDP2810	T3_positive	n-Oleoylethanolamine	FA	FA	326.31	325.298	[M+H]+	C20H39NO2	1	111-58-0	5283454	HMDB0002088	71466	-	C20792	148777	158191	304090	208114	118388	197726	42683.4	62074	195150	203740	93056.2	117814	232205	233632	109555	102031	85132.1	87996.3	115658	95810.8	105253	ko04024
MEDP2813	T3_positive	Carnitine C4-OH	FA	CAR	248.15	247.142	[M+H]+	C11H21NO5	3	-	53481617	-	-	-	C02301	4.57584e+07	3.30551e+07	1.00118e+08	1.21828e+08	1.82104e+07	2.11232e+07	1.33729e+08	1.67509e+08	1.53103e+08	1.61975e+08	9.67073e+07	1.011e+08	3.13348e+07	3.39299e+07	3.77538e+07	3.24318e+07	7.6312e+07	8.17648e+07	7.41625e+07	8.34839e+07	8.7733e+07	ko04714
MEDP2814	T3_positive	Carnitine C5-OH	FA	CAR	262.16	261.158	[M+H]+	C12H23NO5	3	-	57357187	HMDB0062555	-	-	C02301	3.83999e+07	4.03869e+07	2.09978e+07	2.91895e+07	3.1851e+07	3.87763e+07	1.73999e+07	1.63528e+07	1.40584e+07	1.09846e+07	3.49407e+07	3.94445e+07	3.18425e+07	3.72267e+07	2.49928e+07	2.16768e+07	2.83188e+07	2.46687e+07	2.39077e+07	3.00488e+07	2.27625e+07	ko04714
MEDP2815	T3_positive	Carnitine C6-OH	FA	CAR	276.18	275.173	[M+H]+	C13H25NO5	3	-	53481624	HMDB0013130	-	-	C02301	2.31932e+07	2.22746e+07	2.40992e+07	2.21727e+07	1.18091e+07	1.39501e+07	1.88526e+07	2.05671e+07	1.34235e+07	1.28647e+07	2.00505e+07	2.60147e+07	9.03025e+06	1.06405e+07	1.42878e+07	1.33927e+07	1.39238e+07	1.42916e+07	1.61543e+07	1.62609e+07	1.65408e+07	ko04714
MEDP2818	T3_positive	Carnitine C20:0	FA	CAR	456.4	455.397	[M+H]+	C27H53NO4	3	-	53477833	-	-	-	C02301	1.35588e+07	1.29273e+07	2.0292e+07	1.82967e+07	4.46993e+06	5.38139e+06	1.75359e+06	1.83465e+06	4.6637e+06	4.76597e+06	1.21614e+07	1.92972e+07	3.87899e+06	5.6276e+06	2.92302e+06	2.94974e+06	5.87606e+06	5.55894e+06	4.80644e+06	5.4981e+06	6.21218e+06	ko04714
MEDP2819	T3_positive	Carnitine C3:1-2OH	FA	CAR	248.11	247.106	[M+H]+	C10H17NO6	3	910825-21-7	91825606	HMDB0002095	85470	6484	C02301	4.07405e+07	3.03303e+07	8.55568e+07	1.16539e+08	1.39517e+07	1.7779e+07	1.31857e+08	1.52733e+08	1.56046e+08	1.61797e+08	8.57513e+07	9.52621e+07	2.39086e+07	2.83631e+07	3.28554e+07	2.91572e+07	7.52191e+07	7.62197e+07	7.24492e+07	8.505e+07	8.795e+07	ko04714
MEDP2820	T3_positive	Carnitine C12:1-OH	FA	CAR	358.26	357.252	[M+H]+	C19H35NO5	3	-	71464579	-	-	-	C02301	1.05721e+06	962113	762892	604719	158810	200239	361516	495367	306386	244609	321673	583546	964052	1.0156e+06	223489	269425	551242	374563	498817	520352	494436	ko04714
MEDP2821	T3_positive	Carnitine C16:1-OH	FA	CAR	414.32	413.314	[M+H]+	C23H43NO5	3	-	71464549	HMDB0013333	-	-	C02301	7.09163e+06	7.02593e+06	5.24909e+06	4.38045e+06	349690	412752	1.83878e+06	1.90409e+06	694357	729559	1.81876e+06	2.86043e+06	6.6337e+06	7.76899e+06	1.2124e+06	1.05471e+06	4.19405e+06	2.94565e+06	3.08548e+06	3.38816e+06	3.41246e+06	ko04714
MEDP2824	T3_positive	SPH(d16:1)	SP	SPH	272.26	271.251	[M+H]+	C16H33NO2	3	-	14767871	-	-	-	-	955881	1.07784e+06	747783	1.02861e+06	705420	643113	934254	788096	1.05879e+06	978120	851864	927256	673674	739015	788510	801945	831285	861913	1.04345e+06	975264	1.20211e+06	-
MEDP2835*099	T3_positive	LPC(15:1/0:0)	GP	LPC	480.31	479.301	[M+H]+	C23H46NO7P	3	-	52924041	-	-	-	C04230	463847	413005	660786	222875	893403	1.33601e+06	969353	803753	769108	963082	556038	386786	454076	533920	409407	436439	288175	392730	560853	588253	520732	ko00564,ko04148,ko05231
MEDP2840	T3_positive	LPC(O-14:0)	GP	LPC-O	454.33	453.322	[M+H]+	C22H48NO6P	3	-	15298292	-	-	-	C04230	1.88747e+06	1.41676e+06	3.40835e+06	1.13948e+06	2.7032e+06	3.07335e+06	2.31302e+06	2.82917e+06	3.25595e+06	2.8138e+06	2.44259e+06	2.08743e+06	2.82108e+06	1.53468e+06	2.51082e+06	2.52438e+06	2.65409e+06	2.35647e+06	1.528e+06	1.90856e+06	1.61983e+06	ko00564,ko04148,ko05231
MEDP2843	T3_positive	LPC(O-14:1)	GP	LPC-O	452.31	451.306	[M+H]+	C22H46NO6P	3	-	10813490	-	-	-	C04230	138966	104247	236256	86160.8	231064	306693	260900	293925	401843	460573	281943	280055	270284	103092	335978	379200	238746	243024	133122	174555	169590	ko00564,ko04148,ko05231
MEDP2844	T3_positive	LPC(O-20:1)	GP	LPC-O	536.41	535.4	[M+H]+	C28H58NO6P	3	-	164223487	-	-	-	C04230	1807.29	10233.9	1807.29	17685.9	1807.29	9259.43	1807.29	1807.29	1807.29	1807.29	24664.8	1807.29	1807.29	1807.29	1807.29	1807.29	1807.29	1807.29	15949.1	9036.44	15984.9	ko00564,ko04148,ko05231
MEDP2845	T3_positive	LPC(O-18:2)	GP	LPC-O	506.36	505.353	[M+H]+	C26H52NO6P	2	-	24779513	HMDB0010408	84753	-	C04230	2.31073e+06	1.67261e+06	4.04913e+06	1.65257e+06	5.56837e+06	6.67382e+06	4.39192e+06	3.64498e+06	3.11512e+06	3.27374e+06	5.1433e+06	5.81104e+06	1.82851e+06	1.54441e+06	3.33257e+06	3.30689e+06	4.83656e+06	5.33953e+06	2.32818e+06	2.8747e+06	2.39993e+06	ko00564,ko04148,ko05231
MEDP2849	T3_positive	LPE(P-16:0)	GP	LPE-P	438.3	437.291	[M+H]+	C21H44NO6P	3	174062-72-7	42607469	HMDB0011152	-	-	C04438	684644	577919	2.91989e+06	798470	1.19842e+07	1.45778e+07	2.78982e+06	2.14206e+06	2.47173e+06	3.24915e+06	1.69245e+06	2.5573e+06	1.74196e+06	1.07029e+06	3.49743e+06	3.24965e+06	1.56251e+06	2.06034e+06	1.65947e+06	2.33299e+06	2.64163e+06	ko00564
MEDP2855	T3_positive	LPE(P-17:1)	GP	LPE-P	450.3	449.291	[M+H]+	C22H44NO6P	3	-	-	-	-	-	C04438	4368.51	26260.8	121885	873.702	82591.7	409299	38530.5	24809.9	35871.5	50251.7	52373.5	64363.9	39808.4	17198.5	101419	76061.7	38967.7	21417.3	34947.7	49963.6	26195.1	ko00564
MEDP2861	T3_positive	Carnitine C17:1	FA	CAR	412.34	411.335	[M+H]+	C24H45NO4	3	-	-	-	-	-	C02301	4.53323e+06	6.37769e+06	2.76935e+06	2.46343e+06	484754	686387	416169	639403	433057	320486	1.22895e+06	1.75377e+06	4.02545e+06	5.51428e+06	670117	802688	1.44462e+06	1.45336e+06	3.03748e+06	2.50984e+06	3.02305e+06	ko04714
MEDP2862	T3_positive	Carnitine C19:1	FA	CAR	440.37	439.366	[M+H]+	C26H49NO4	3	-	-	-	-	-	C02301	1.09876e+06	2.01168e+06	2.08659e+06	1.89842e+06	266652	301801	648813	649398	635834	437365	1.05641e+06	1.82482e+06	2.11033e+06	2.40605e+06	355150	291459	897328	970175	1.30591e+06	1.12484e+06	1.19779e+06	ko04714
MEDP2866	T3_positive	Carnitine C20:3	FA	CAR	450.36	449.351	[M+H]+	C27H47NO4	3	-	-	-	-	-	C02301	2.55458e+06	2.91198e+06	2.8703e+06	2.6964e+06	409660	397641	417851	518485	890058	845330	1.10982e+06	2.0128e+06	1.56989e+06	2.43204e+06	691854	570632	1.09824e+06	1.01819e+06	1.69953e+06	1.62287e+06	2.01646e+06	ko04714
MEDP2867	T3_positive	Carnitine C22:3	FA	CAR	478.39	477.382	[M+H]+	C29H51NO4	3	-	-	-	-	-	C02301	1.09168e+06	890452	1.82838e+06	1.8717e+06	216498	380179	321546	377861	1.14735e+06	1.03969e+06	1.125e+06	1.73107e+06	709635	764974	302727	368345	945611	825000	848525	768779	769588	ko04714
MEDP2868	T3_positive	Carnitine C20:4	FA	CAR	448.34	447.335	[M+H]+	C27H45NO4	3	-	71464486	-	-	-	C02301	2.72097e+06	3.02349e+06	1.72945e+06	2.2347e+06	119369	199510	1.52595e+06	1.39765e+06	608604	495797	1.17912e+06	1.43554e+06	2.86923e+06	3.45316e+06	645140	518040	1.74866e+06	1.74335e+06	1.44896e+06	1.80113e+06	1.63603e+06	ko04714
MEDP2869	T3_positive	Carnitine C22:4	FA	CAR	476.37	475.366	[M+H]+	C29H49NO4	3	-	71464592	-	-	-	C02301	917078	829449	705109	585255	84490.4	141404	124060	98926.1	319904	307496	314015	562281	1.10211e+06	1.03625e+06	244296	232456	401467	248093	556685	478748	545437	ko04714
MEDP2870	T3_positive	Carnitine C22:5	FA	CAR	474.36	473.351	[M+H]+	C29H47NO4	3	-	71464594	-	-	-	C02301	313058	416820	181419	232815	35268.2	23876.4	61496.1	74709.7	25212.9	11076.1	61949	78015.7	428671	634826	52248.4	94473	145945	173571	173959	210166	197680	ko04714
MEDP2871	T3_positive	Carnitine C24:5	FA	CAR	502.39	501.382	[M+H]+	C31H51NO4	3	-	-	-	-	-	C02301	59253.3	38339.7	64707.6	112555	55144.7	49328.8	18815.5	19693.4	15258.2	30223.8	28745.3	51104.8	86434.8	78474.6	46141.3	41040.1	44972	56072.4	56547	41419.2	61000.7	ko04714
MEDP2872	T3_positive	Carnitine C24:6	FA	CAR	500.37	499.366	[M+H]+	C31H49NO4	3	-	-	-	-	-	C02301	24684.5	75539	238087	200600	97848.6	155085	23607.9	25316.7	28296.6	13267	46803.4	78392.7	47007.2	99544.3	53021.9	69625.2	52719.3	95440.1	123816	100500	136520	ko04714
MEDP2876*290	T3_positive	LPC(24:6/0:0)	GP	LPC	596.37	595.364	[M+H]+	C32H54NO7P	3	-	10579392	-	-	-	C04230	27811.1	20736.6	43311.3	44172.5	5073	33170.6	1014.6	48687.1	1014.6	1014.6	1014.6	1014.6	1014.6	1014.6	1014.6	18029.1	1014.6	17975.5	23388.6	30607.3	13875.9	ko00564,ko04148,ko05231
MEDP3013	T3_positive	Tenamfetamine	Heterocyclic compounds	Heterocyclic compounds	180.1	179.095	[M+H]+	C10H13NO2	2	4764-17-4	1614	HMDB0041931	1391	-	C07577	238069	312338	99287.4	106176	194848	303324	251932	249875	966247	927813	176985	189303	964145	1.08508e+06	398630	512725	743962	839072	409521	438245	523601	-
MEDP3037	T3_positive	5-Hydroxymethylcytidine	Nucleotide and Its metabolites	Nucleotide and Its metabolites	274.1	273.096	[M+H]+	C10H15N3O6	2	19235-17-7	14367004	-	-	-	-	172102	131680	205705	205312	78672.5	132286	124969	134069	154208	148108	94860	102550	135017	91851.3	99776	117365	181187	161309	199483	205650	193129	-
MEDP3054	T3_positive	Hydroxyprolyl-Glutamine	Amino acid and Its metabolites	Small Peptide	260.12	259.117	[M+H]+	C10H17N3O5	1	-	61157217	HMDB0028861	-	-	-	1.82627e+06	2.21594e+06	2.28895e+06	1.526e+06	2.24494e+06	2.2615e+06	1.57172e+06	1.36014e+06	1.47474e+06	1.16334e+06	1.17084e+06	1.27826e+06	2.79584e+06	2.8079e+06	1.35399e+06	1.52584e+06	2.76836e+06	3.05688e+06	2.13825e+06	1.68011e+06	2.13045e+06	-
MEDP3058	T3_positive	Eucalyptol	Others	Others	155.14	154.136	[M+H]+	C10H18O	2	470-82-6 | 8000-48-4	2758	HMDB0004472	584235	7060	C09844	261584	429805	160784	556567	469668	484056	487358	408690	84809.3	49412.5	373203	373805	348863	378956	462178	420346	320456	348350	351705	357138	302265	ko04750
MEDP3076	T3_positive	4-Methylesculetin	Aldehyde,Ketones,Esters	Ketones	193.05	192.042	[M+H]+	C10H8O4	2	529-84-0	5319502	HMDB0136755	-	-	-	292774	456034	209232	651121	279614	285230	319117	298864	430356	419104	357827	536244	387440	275548	263823	398357	505552	336809	1.12761e+06	645847	782811	-
MEDP3077	T3_positive	Scopoletin	Heterocyclic compounds	Heterocyclic compounds	193.05	192.042	[M+H]+	C10H8O4	2	92-61-5	5280460	HMDB0034344	17488	-	C01752	263782	516483	207268	627891	328859	281705	331741	328309	344485	274584	232379	442655	192090	191951	285483	367925	254503	357237	673448	475547	792178	-
MEDP3086	T3_positive	N-Methylserotonin	Alkaloids	Plumerane	191.12	190.111	[M+H]+	C11H14N2O	2	1134-01-6	150885	HMDB0004369	48294	7056	C06212	48774.8	46435.8	47524.6	102896	38379.6	58046.8	5272.25	100101	45795.1	52611.3	81684.9	42993.6	90742.5	50862.7	26361.2	61286.1	63548.7	46515.1	134349	123940	106410	ko00380
MEDP3138	T3_positive	N(6),O(2)-Dimethyladenosine	Nucleotide and Its metabolites	Nucleotide and Its metabolites	296.14	295.128	[M+H]+	C12H17N5O4	1	57817-83-1	6453528	-	-	-	-	112757	136111	117783	139472	168531	189616	102364	67685.7	112229	85726	108448	205027	133170	175581	188071	234414	221935	200344	162952	162512	151287	-
MEDP3165	T3_positive	beta-Glucogallin	Carbohydrates and Its metabolites	Sugars	333.08	332.074	[M+H]+	C13H16O10	1	13405-60-2	124021	-	-	-	-	29232.2	40210.8	42986.2	38263.3	34240	3529.93	35525.5	24368.9	22506.2	70177	65279.2	62435.8	67327.4	20088.6	51851.4	39693.8	23677.8	40943	18011.2	27934.3	17649.7	-
MEDP3216	T3_positive	Metoprolol	Benzene and substituted derivatives	Phenolics	268.19	267.183	[M+H]+	C15H25NO3	2	37350-58-6	4171	HMDB0001932	6904	1250	C07202	86803.1	154228	133216	127002	108160	159071	140681	149425	156275	121260	126491	160464	136854	162193	105367	178291	159752	124436	160106	146859	115527	-
MEDP3222	T3_positive	Diazepam	Heterocyclic compounds	Heterocyclic compounds	285.08	284.072	[M+H]+	C16H13ClN2O	2	439-14-5	3016	HMDB0014967	49575	-	C06948	2.9318e+06	678040	1.16862e+06	369432	2.253e+06	301975	727917	7.0471e+06	60395	1.73044e+06	455761	1.9733e+06	3.23921e+06	3.63857e+06	5.95926e+06	6.66683e+06	311711	692531	7.89329e+06	5.82861e+06	7.55822e+06	-
MEDP3229	T3_positive	2-Methylthio-N-6-isopentenyladenosine	Nucleotide and Its metabolites	Nucleotide and Its metabolites	382.15	381.147	[M+H]+	C16H23N5O4S	1	20859-00-1	161337	-	-	-	-	60836.4	82006	57782.8	60582.1	58034.4	41493.5	96757.8	50677.4	119081	91475.2	66303.1	71524.9	92948	61788.8	51138.9	47892	40465.8	81653	78368.9	75193.7	57830.7	-
MEDP3295	T3_positive	7alpha-Hydroxyandrost-4-ene-3,17-dione	Aldehyde,Ketones,Esters	Ketones	303.2	302.188	[M+H]+	C19H26O3	2	62-84-0	65542	HMDB0006771	27768	-	C05296	644.296	644.296	644.296	644.296	644.296	644.296	3221.48	35185.5	12201.2	12237.3	6097.68	6946.8	14694.5	10511.8	22472.3	31441.1	11242.6	7688	28999	19575.8	27718.4	ko00140
MEDP3305	T3_positive	5alpha-Androstane-3beta,17beta-diol	Hormones and hormone related compounds	Hormones and hormone related compounds	293.25	292.24	[M+H]+	C19H32O2	2	571-20-0	242332	HMDB0000493	18329	5479	C12525	292678	272198	314248	359671	126556	121412	79181.2	165956	92860.7	170923	212619	318060	142896	240423	132402	123333	174282	213135	194004	278369	205565	-
MEDP3342	T3_positive	Phytanic acid	FA	FA	313.31	312.303	[M+H]+	C20H40O2	2	14721-66-5	26840	HMDB0000801	16285	5765	C01607	8.13109e+06	1.10611e+07	9.25868e+06	7.90025e+06	6.73817e+06	1.1588e+07	9.93715e+06	8.74531e+06	8.60772e+06	1.03763e+07	1.33721e+07	1.00051e+07	7.27392e+06	7.73457e+06	7.89856e+06	9.07716e+06	9.54234e+06	7.10147e+06	7.23275e+06	6.39094e+06	7.14923e+06	-
MEDP3347	T3_positive	Tibolone	Hormones and hormone related compounds	Hormones and hormone related compounds	313.22	312.209	[M+H]+	C21H28O2	2	5630-53-5	444008	-	-	-	-	6.87881e+06	9.27425e+06	7.26694e+06	7.07816e+06	6.02692e+06	9.85402e+06	8.55595e+06	7.64049e+06	7.36997e+06	1.06611e+07	1.17436e+07	1.07049e+07	7.05802e+06	7.30853e+06	7.77291e+06	9.87934e+06	8.68914e+06	9.93233e+06	6.55458e+06	6.50247e+06	5.5242e+06	-
MEDP3353	T3_positive	(20R)-17,20-Dihydroxypregn-4-en-3-one	Hormones and hormone related compounds	Hormones and hormone related compounds	333.24	332.235	[M+H]+	C21H32O3	1	1662-06-2	107701	-	-	-	-	36186.4	13920.8	25284.4	29531.8	37285.5	22700.7	47441.7	46621.1	45230.6	45330.7	42112	42621	33551.8	31111.4	45735.6	46265.5	42562.8	42001.8	31471.8	32499.8	34371.7	-
MEDP3356	T3_positive	Tetrahydrodeoxycorticosterone	Hormones and hormone related compounds	Hormones and hormone related compounds	335.26	334.251	[M+H]+	C21H34O3	2	567-03-3	101771	HMDB0000879	805752	5840	C13713	60399.1	79839.8	23435.4	264400	66679	39578	34043.2	68574.3	89937.2	54048	37804.5	169297	54013.1	83542.7	31636.9	60912.1	42117.2	128827	70564.1	102575	88140.6	ko00140
MEDP3374	T3_positive	2-Hydroxy-6-pentadecylbenzoic acid	Benzene and substituted derivatives	Benzene and substituted derivatives	349.27	348.266	[M+H]+	C22H36O3	2	16611-84-0	167551	HMDB0029683	-	-	C10759	19031.5	19031.5	19031.5	19031.5	19031.5	19031.5	19031.5	911638	19031.5	19031.5	19031.5	19031.5	226541	95157.6	1.0252e+06	762775	205827	139093	630913	781269	446984	-
MEDP3452P	T3_positive	Ergosterol	Hormones and hormone related compounds	Hormones and hormone related compounds	396.343	396.339	[M+]+	C28H44O	1	57-87-4	444679	HMDB0000878	16933	5839	C01694	3.13749e+07	2.30391e+07	9.88991e+06	1.01484e+07	2.02574e+06	1.72076e+06	2.25409e+06	2.51824e+06	1.60901e+06	1.34141e+06	3.37849e+06	5.77979e+06	2.13216e+07	1.67981e+07	4.14432e+06	4.07964e+06	4.99771e+06	3.77267e+06	9.42504e+06	8.61166e+06	9.52524e+06	ko00100,ko01100
MEDP3529P	T3_positive	1-Myristoyl-2-stearoyl-sn-glycero-3-phosphocholine	GP	PC	756.554	733.562	[M+Na]+	C40H80NO8P	2	61510-09-6	131150	HMDB0006727	-	-	C00157	1.20692e+06	88277	1.67542e+06	1.34888e+06	17409.8	455799	87049.2	118805	101219	17409.8	17409.8	210849	17409.8	17409.8	677797	17409.8	17409.8	17409.8	630301	647721	271886	ko00564,ko00590,ko00591,ko00592,ko01100,ko04723,ko05231
MEDP3538	T3_positive	Cer(d18:1/24:1(15Z))	SP	Cer	648.63	647.622	[M+H]+	C42H81NO3	2	-	5283568	HMDB0004953	74450	7206	C00195	2.03242e+06	1.33698e+06	1.22666e+06	1.75247e+06	1.39719e+06	1.35966e+06	1.26968e+06	1.58725e+06	1.65631e+06	1.99074e+06	1.57891e+06	2.2817e+06	1.44909e+06	1.31858e+06	2.35131e+06	1.37719e+06	1.62287e+06	1.5211e+06	1.09548e+06	909596	1.24716e+06	ko00600,ko01100,ko04071,ko04217,ko04722,ko04920,ko04931,ko04933,ko05140,ko05415
MEDP3546	T3_positive	1,2-Dilinoleoyl-SN-glycero-3-phosphocholine	GP	PC	782.57	781.562	[M+H]+	C44H80NO8P	2	998-06-1	5288075	HMDB0008138	42027	-	C00157	29530.6	3.51053e+06	1.54805e+07	9.22307e+06	1.28836e+07	1.18603e+07	1.36101e+06	693666	1.11533e+06	309245	177513	404674	210600	189041	286775	553324	147653	29530.6	201063	393124	523743	ko00564,ko00590,ko00591,ko00592,ko01100,ko04723,ko05231
MEDP3563	T3_positive	Metformin	Alcohol and amines	Amines	130.11	129.101	[M+H]+	C4H11N5	2	1115-70-4	4091	HMDB0001921	6801	6390	-	489067	589210	476580	525936	481147	517525	502903	468247	563198	541658	533411	462585	522933	507378	482692	478186	461197	507274	572080	550989	543389	-
MEDP3571	T3_positive	L-3-Cyanoalanine	Amino acid and Its metabolites	Amino acid derivatives	115.05	114.043	[M+H]+	C4H6N2O2	1	6232-19-5	439742	HMDB0060245	16934	-	C02512	220310	285378	234874	216561	232160	238837	228903	245334	195669	225958	234099	253372	181801	207849	262178	231571	220412	292275	223833	280447	281678	ko01100
MEDP3572	T3_positive	Methimazole	Heterocyclic compounds	Heterocyclic compounds	115.03	114.025	[M+H]+	C4H6N2S	2	60-56-0	1349907	HMDB0014901	50673	-	C07190	126776	61923	110900	130112	76699.6	108219	72741.5	342450	291948	235279	137797	3876.43	71117.6	256877	151972	19382.2	274289	381987	153947	194329	120894	-
MEDP3598	T3_positive	d-cysteine methyl ester	Amino acid and Its metabolites	Amino acid derivatives	136.04	135.035	[M+H]+	C4H9NO2S	2	88806-98-8	443999	-	-	-	-	52166.7	31214.8	57904.9	45042	31430.6	46070.5	48367.9	46641.4	38815.6	36682.3	54441.7	32463.1	42618.8	50702.9	42257.7	43712.5	21919.3	37539.8	36239.7	30263.8	22557	-
MEDP3605	T3_positive	Ala-Gly	Amino acid and Its metabolites	Small Peptide	147.08	146.069	[M+H]+	C5H10N2O3	2	687-69-4	6998029	-	-	-	-	445442	273482	334200	411852	494259	452863	307032	374192	511575	558906	637139	630323	360488	353000	444688	463177	340965	287265	436196	481884	379433	-
MEDP3606	T3_positive	Glycyl-L-serine	Amino acid and Its metabolites	Small Peptide	163.07	162.064	[M+H]+	C5H10N2O4	1	7361-43-5	73086	HMDB0028850	-	-	-	5.0899e+06	6.83887e+06	4.85956e+06	3.56268e+06	5.6128e+06	6.99745e+06	5.79974e+06	4.25727e+06	2.74008e+06	2.52321e+06	4.52328e+06	4.51561e+06	4.05476e+06	4.57542e+06	4.32396e+06	4.98319e+06	5.18545e+06	5.49572e+06	5.93566e+06	5.13008e+06	6.08479e+06	-
MEDP3643	T3_positive	Pyrazinamide	Organic acid and Its derivatives	Organic acid and Its derivatives	124.05	123.043	[M+H]+	C5H5N3O	2	98-96-4	1046	HMDB0014483	45285	-	C01956	6.74722e+07	6.6031e+07	5.25095e+07	5.22627e+07	4.62482e+07	4.70849e+07	6.51315e+07	6.07628e+07	3.64643e+07	3.95848e+07	5.95931e+07	6.11749e+07	5.24117e+07	5.81255e+07	6.31449e+07	6.2353e+07	6.62637e+07	6.44892e+07	5.45491e+07	5.84094e+07	5.34523e+07	-
MEDP3646	T3_positive	2-Hydroxypyridine	Heterocyclic compounds	Heterocyclic compounds	96.04	95.0371	[M+H]+	C5H5NO	2	142-08-5	8871	HMDB0013751	16540	-	C02502	2.37405e+06	2.59474e+06	2.03819e+06	2.04984e+06	1.62357e+06	1.87448e+06	2.39527e+06	2.29905e+06	1.47596e+06	1.5369e+06	2.24245e+06	2.22315e+06	2.04947e+06	1.98693e+06	2.28991e+06	2.33167e+06	2.66469e+06	2.28546e+06	1.94769e+06	2.13631e+06	2.02208e+06	-
MEDP3663	T3_positive	N-(2-Acetamido)iminodiacetic acid	Organic acid and Its derivatives	Organic acid and Its derivatives	191.07	190.059	[M+H]+	C6H10N2O5	1	26239-55-4	117765	-	-	-	-	633030	870952	1.1699e+06	935206	1.60023e+06	2.1339e+06	825813	564262	1.70797e+06	1.61449e+06	703444	524842	1.0091e+06	870844	618770	544235	925091	841800	790536	833335	828576	-
MEDP3704	T3_positive	Diethylene glycol monoethyl ether	Alcohol and amines	Alcohols	135.1	134.094	[M+H]+	C6H14O3	2	111-90-0 | 149818-01-9	8146	-	-	-	-	2.77172e+06	3.58152e+06	2.99785e+06	2.48083e+06	5.66037e+06	2.78589e+06	2.55297e+06	2.56861e+06	3.1261e+06	4.05014e+06	2.62983e+06	2.85055e+06	3.56716e+06	3.8672e+06	3.73373e+06	2.17785e+06	2.05772e+06	3.50845e+06	3.92483e+06	3.93687e+06	4.40836e+06	-
MEDP3723	T3_positive	Isoniazid	Heterocyclic compounds	Heterocyclic compounds	138.07	137.059	[M+H]+	C6H7N3O	2	54-85-3	3767	HMDB0015086	6030	-	C07054	65803.1	57831.4	75151.3	151881	141693	99027.2	52343.4	63113.4	152561	164052	128669	180066	94883.3	111152	57802	66044.4	40258.9	44496.6	46117.6	41002	53687.6	ko00983
MEDP3728	T3_positive	Tetrahydropteridine	Heterocyclic compounds	Pteridines and derivatives	137.08	136.075	[M+H]+	C6H8N4	2	10593-78-9	156	HMDB0001216	28889	6086	C05650	2.3538e+07	2.54959e+07	8.31486e+07	8.45937e+07	6.22968e+07	7.00704e+07	2.92871e+07	3.03701e+07	9.32964e+07	9.16382e+07	4.14381e+07	5.2987e+07	2.25078e+07	2.4024e+07	5.16342e+07	6.06455e+07	2.41375e+07	2.45323e+07	4.79385e+07	5.84254e+07	4.75373e+07	-
MEDP3742P	T3_positive	N-Methyl-L-histidine	Amino acid and Its metabolites	Amino acid derivatives	170.091	169.085	[M+H]+	C7H11N3O2	2	24886-03-1	90638	-	-	-	C03298	5.80499e+07	4.37503e+07	3.968e+07	5.68435e+07	4.06973e+07	3.5165e+07	4.92901e+07	5.80311e+07	5.30475e+07	6.02871e+07	6.18892e+07	5.96678e+07	6.53654e+07	5.28077e+07	5.92074e+07	5.23213e+07	5.13753e+07	4.68581e+07	4.48998e+07	4.54571e+07	4.63756e+07	-
MEDP3750	T3_positive	4-Heptanone	Aldehyde,Ketones,Esters	Ketones	115.11	114.104	[M+H]+	C7H14O	2	123-19-3	31246	HMDB0004814	89484	7078	-	8909.64	8909.64	8909.64	8909.64	56442.1	8909.64	8909.64	8909.64	56008.3	103966	127758	8909.64	44548.2	8909.64	8909.64	8909.64	8909.64	8909.64	77676.4	119231	79306.1	-
MEDP3771	T3_positive	3-Pyridineacetic acid	Organic acid and Its derivatives	Organic acid and Its derivatives	138.06	137.048	[M+H]+	C7H7NO2	1	501-81-5	108	HMDB0001538	86390	6308	-	3.2936e+06	3.48999e+06	3.47787e+06	3.93641e+06	3.42604e+06	3.96082e+06	3.36406e+06	2.79855e+06	4.04624e+06	4.16369e+06	3.53138e+06	3.23125e+06	3.5353e+06	2.99139e+06	3.03724e+06	3.13682e+06	2.8332e+06	3.10281e+06	2.81957e+06	2.45883e+06	3.38987e+06	-
MEDP3784	T3_positive	Benzylamine	Benzene and substituted derivatives	Benzene and substituted derivatives	108.08	107.073	[M+H]+	C7H9N	2	100-46-9	7504	HMDB0033871	40538	-	C15562	20710.6	25324.3	20388.5	11824.5	19003	35850.4	23908	13801.6	17355.4	9182.33	10148.1	23591.3	24272.3	11194.3	28210.6	11456.5	26900.1	39745.3	26310.6	25360.1	28930.8	-
MEDP3804	T3_positive	N-Butyrylhomoserine lactone	Aldehyde,Ketones,Esters	Esters	172.1	171.09	[M+H]+	C8H13NO3	2	98426-48-3	443433	-	-	-	-	655009	1.17698e+06	874140	1.11273e+06	1.14297e+06	1.02257e+06	1.02324e+06	947963	870157	744421	831780	698400	766148	1.06494e+06	634174	699475	947935	1.02068e+06	1.21104e+06	1.10327e+06	1.07948e+06	-
MEDP3828	T3_positive	L-NIL dihydrochloride	Amino acid and Its metabolites	Amino acid derivatives	188.14	187.132	[M+H]+	C8H17N3O2	1	159190-45-1	2733506	-	-	-	-	124637	79613.2	86967.3	97224.4	10658.4	80101.6	96034.4	101700	72809.7	53291.9	10658.4	138529	244672	129129	89126.8	88091.3	103347	109423	142699	134003	89417	-
MEDP3832	T3_positive	Piperonal	Heterocyclic compounds	Heterocyclic compounds	151.04	150.032	[M+H]+	C8H6O3	2	120-57-0	8438	HMDB0032612	8240	-	C10812	56324.5	109080	70925	60075.4	57292	9754.83	9754.83	9754.83	9754.83	9754.83	9754.83	93438.3	64352.3	58085.5	48774.1	101666	54960.8	103532	124417	125746	133935	-
MEDP3859	T3_positive	(R)-(+)-3-hydroxy-3-phenylpropionic acid	Organic acid and Its derivatives	Organic acid and Its derivatives	149.06	166.063	[M+H-H2O]+	C9H10O3	1	2768-42-5	6950815	-	-	-	-	138032	144507	136306	117342	106473	156069	179158	147112	170988	141483	146078	135962	133273	140373	169174	189376	99899.9	141866	187049	128130	115001	-
MEDP3867	T3_positive	3-Phenyl-L-serine	Amino acid and Its metabolites	Amino acid derivatives	182.08	181.074	[M+H]+	C9H11NO3	1	6254-48-4	111178	HMDB0002184	-	6532	-	3.54599e+07	3.79946e+07	3.21142e+07	3.83442e+07	4.59749e+07	3.83509e+07	3.82152e+07	2.72175e+07	3.88912e+07	4.13705e+07	4.11483e+07	4.12557e+07	4.2865e+07	4.1319e+07	3.75089e+07	5.25738e+07	3.87962e+07	4.79788e+07	3.7987e+07	4.29913e+07	4.8339e+07	-
MEDP3877	T3_positive	2-Thiocytidine	Nucleotide and Its metabolites	Nucleotide and Its metabolites	260.07	259.063	[M+H]+	C9H13N3O4S	2	13239-97-9	3011746	-	-	-	-	412944	217233	222190	342933	258039	259363	278893	200289	330954	238685	443778	502939	286842	360475	377500	456648	323855	301650	312863	425939	282123	-
MEDP3880*080	T3_positive	Cathine	Benzene and substituted derivatives	Benzene and substituted derivatives	152.11	151.1	[M+H]+	C9H13NO	2	492-39-7 | 36393-56-3 | 37577-28-9	441457	-	-	-	C08300	23318.4	17369.8	24218.3	23161.3	17611	29543.4	2245.25	37281.7	11226.2	13830	17801.4	21149.4	28597.9	23164.4	17698.9	23918.7	11702.1	35071.4	34714.9	33179.5	17390.1	ko01100
MEDP3881	T3_positive	4-Methoxytyramine	Benzene and substituted derivatives	Phenolics	168.1	167.095	[M+H]+	C9H13NO2	2	3213-30-7	1748	HMDB0012162	89641	-	-	663961	405014	626872	552836	567778	553227	627616	669704	585810	640689	613595	666662	691717	568893	618631	638193	697172	664261	586131	732451	698691	-
MEDP3890P	T3_positive	3-Hydroxy-8-methyl-8-azabicyclo[3.2.1]octane-2-carboxylic acid	Alkaloids	Tropan alkaloids	203.137	185.105	[M+NH4]+	C9H15NO3	2	481-37-8	251910	HMDB0006548	708641	-	-	859367	1.03168e+06	979406	858500	1.18887e+06	1.15075e+06	1.1733e+06	963192	533756	613370	892958	1.05778e+06	724121	886687	1.17124e+06	1.3894e+06	1.3357e+06	1.33519e+06	963587	1.08321e+06	1.11682e+06	-
MEDP3910	T3_positive	4-Nitroquinoline N-oxide	Heterocyclic compounds	Heterocyclic compounds	191.05	190.038	[M+H]+	C9H6N2O3	2	56-57-5	5955	-	-	-	C03474	41380.3	101908	44326.3	118165	62160.7	77477	53997.5	46920.3	80126.3	57665.5	55481	50352	73298.1	57986.9	53685.8	50741.6	45435.5	87643.4	142695	141166	141601	-
MEDP3949	T3_positive	xi-5-Hexyldihydro-2(3H)-furanone	Aldehyde,Ketones,Esters	Esters	171.14	170.131	[M+H]+	C10H18O2	1	706-14-9	12813	HMDB0037217	-	-	-	100586	74514.4	107747	105969	91600.1	80165.1	131434	149330	96274.5	109380	89815.5	93057.8	102699	92678.6	84082.3	96670	88424.8	87975	123425	100778	87530.6	-
MEDP4048P	T3_positive	Ethanolamine	Alcohol and amines	Amines	61.0513	61.0528	[M+]+	C2H7NO	1	141-43-5	700	HMDB0000149	16000	3207	C00189	3.90306e+06	4.95869e+06	3.59033e+06	4.26002e+06	3.82174e+06	3.90082e+06	4.36684e+06	3.42731e+06	3.95573e+06	3.67143e+06	3.77639e+06	3.66264e+06	4.02547e+06	3.64938e+06	4.04107e+06	4.08621e+06	4.14877e+06	4.34926e+06	4.54096e+06	3.63819e+06	4.52673e+06	ko00564,ko01100,ko04723
MEDP4118	T3_positive	4-Propylphenol	Benzene and substituted derivatives	Benzene and substituted derivatives	119.08	136.089	[M+H-H2O]+	C9H12O	2	645-56-7	12580	HMDB0032625	-	-	C14311	1.07848e+07	1.01882e+07	7.66226e+06	7.99883e+06	6.56931e+06	5.63485e+06	8.21539e+06	7.59973e+06	1.90829e+07	6.1482e+06	5.28698e+06	1.4115e+07	6.45737e+06	5.92704e+06	9.45012e+06	8.70428e+06	8.80946e+06	1.13487e+07	2.16618e+07	2.94813e+07	2.95162e+07	-
MEDP4124	T3_positive	5,6,7,8-Tetrahydroquinolin-2(1H)-one	Aldehyde,Ketones,Esters	Ketones	132.08	149.084	[M+H-H2O]+	C9H11NO	2	54802-19-6	264106	-	-	-	-	2.47831e+06	2.59852e+06	2.29449e+06	2.01906e+06	2.26567e+06	2.26086e+06	2.19165e+06	2.00555e+06	2.15211e+06	1.97119e+06	2.03637e+06	2.44827e+06	1.62983e+06	1.66289e+06	2.42777e+06	2.30797e+06	2.19338e+06	1.89774e+06	2.33086e+06	2.18013e+06	2.14203e+06	-
MEDP4125	T3_positive	Norfenefrine	Benzene and substituted derivatives	Phenolics	136.08	153.079	[M+H-H2O]+	C8H11NO2	2	-	4538	HMDB0255737	-	-	-	1.582e+07	1.31314e+07	1.35493e+07	1.37815e+07	1.36357e+07	1.41256e+07	1.15967e+07	1.15418e+07	1.42914e+07	1.01052e+07	1.3341e+07	1.29521e+07	1.3798e+07	1.27763e+07	1.63953e+07	1.66238e+07	1.49337e+07	1.34528e+07	1.07183e+07	9.51144e+06	1.3596e+07	-
MEDP4126	T3_positive	2-Aminobenzamide	Benzene and substituted derivatives	Benzene and substituted derivatives	137.08	136.064	[M+H]+	C7H8N2O	2	88-68-6	6942	HMDB0033947	-	-	C17512	3.92215e+07	4.51895e+07	4.89568e+07	6.63966e+07	5.41218e+07	6.73192e+07	7.17794e+07	4.13141e+07	7.68807e+07	6.43522e+07	6.23317e+07	5.38983e+07	6.37446e+07	4.89596e+07	5.49965e+07	6.11768e+07	6.26778e+07	4.6474e+07	4.75454e+07	5.87147e+07	5.14911e+07	-
MEDP4129	T3_positive	(-)-Hygroline	Heterocyclic compounds	Heterocyclic compounds	144.14	143.131	[M+H]+	C8H17NO	3	496-47-9	442642	-	-	-	C10152	180810	357703	356075	198237	549080	532590	561018	601323	591035	562655	224945	314594	219234	285879	184178	202991	265866	281052	372848	394891	382729	-
MEDP4130	T3_positive	2-Hydroxyquinoline	Aldehyde,Ketones,Esters	Ketones	146.06	145.053	[M+H]+	C9H7NO	2	59-31-4 | 1321-40-0 | 70254-42-1 | 104534-80-7	6038	-	-	-	C06338 | C06415	121958	108497	143333	84210.8	60186.8	82726.7	126037	107504	181333	96063	160012	130256	173386	153203	95460.8	91854.1	101415	86966.1	126780	159139	143007	-
MEDP4138	T3_positive	D-Mannosamine	Carbohydrates and Its metabolites	Carbohydrates and Its metabolites	180.09	179.079	[M+H]+	C6H13NO5	2	-	440049	-	-	-	C03570	2.02209e+06	1.65731e+06	1.86037e+06	1.96802e+06	1.84009e+06	1.96008e+06	1.96244e+06	1.88593e+06	2.02602e+06	1.98315e+06	2.08948e+06	2.03599e+06	2.11078e+06	2.01676e+06	1.66565e+06	1.87135e+06	1.9167e+06	2.00012e+06	1.67025e+06	1.91212e+06	1.76679e+06	-
MEDP4140	T3_positive	(2E)-3-(1H-indol-2-yl)prop-2-enoic acid	Organic acid and Its derivatives	Organic acid and Its derivatives	188.07	187.063	[M+H]+	C11H9NO2	2	143618-94-4 | 606493-58-7	15030923	HMDB0000734	90333	5702	-	6.01158e+07	5.65417e+07	4.4865e+07	4.61013e+07	4.94072e+07	6.00309e+07	4.43807e+07	4.57556e+07	4.66459e+07	4.20192e+07	4.13828e+07	5.44881e+07	3.15693e+07	3.27442e+07	5.2053e+07	5.69433e+07	4.66942e+07	4.24039e+07	4.53516e+07	4.79884e+07	4.2396e+07	-
MEDP4141	T3_positive	3-Indoleacetonitrile	Heterocyclic compounds	Indole and Its derivatives	203.08	156.069	[M+HCOO+2H]+	C10H8N2	1	771-51-7	351795	HMDB0006524	17566	-	C02938	166037	191537	188820	149385	71155.1	83179.1	84532.1	86647.1	135208	91037.2	44299.2	65376.7	174102	197269	78697.8	76622.7	74428.5	60283.4	108895	89739.9	83770.4	ko00380,ko01100
MEDP4154*089	T3_positive	Diaveridine	Benzene and substituted derivatives	Benzene and substituted derivatives	261.14	260.127	[M+H]+	C13H16N4O2	2	-	21453	HMDB0251144	-	-	-	161265	188151	153236	155942	260051	230102	126298	107902	160419	100225	144873	154395	115108	98644.1	110929	120624	134794	171507	139114	162941	154052	-
MEDP4156	T3_positive	9-Octadecynoic acid	FA	FFA	263.24	280.24	[M+H-H2O]+	C18H32O2	2	506-24-1	68167	-	-	-	C08459	190938	240495	223592	208266	205399	158434	146743	187611	203620	212210	256806	281623	148472	154346	213899	181919	156368	190705	190730	257487	141021	-
MEDP4160	T3_positive	8-Azaadenosine	Heterocyclic compounds	Heterocyclic compounds	269.1	268.092	[M+H]+	C9H12N6O4	3	10299-44-2	96410	-	-	-	-	3.1503e+07	3.71615e+07	1.4978e+08	9.15243e+07	1.0278e+08	9.12417e+07	3.26165e+07	3.82149e+07	1.01783e+08	7.2743e+07	1.02048e+08	6.64339e+07	2.07282e+07	1.93238e+07	5.7951e+07	5.96986e+07	1.92147e+07	2.37115e+07	5.61766e+07	8.26152e+07	7.40972e+07	-
MEDP4162	T3_positive	2-Aminohexadecanoic acid	Organic acid and Its derivatives	Organic acid and Its derivatives	272.26	271.251	[M+H]+	C16H33NO2	2	7769-79-1	409322	-	-	-	-	961472	1.33472e+06	954962	1.0986e+06	1.16676e+06	776846	957836	968595	1.21943e+06	1.18287e+06	1.07826e+06	1.24985e+06	822201	837645	1.1645e+06	1.21884e+06	906804	990521	1.35671e+06	1.33269e+06	1.07306e+06	-
MEDP4163	T3_positive	9-OxoOTrE	FA	Oxidized lipids	275.2	292.204	[M+H-H2O]+	C18H28O3	2	125559-74-2	11380794	-	-	-	-	140814	175909	89103.5	133776	119077	147625	148517	94589.5	141707	123465	92052.2	203887	141970	139913	125836	126859	152665	215115	230272	187399	130731	-
MEDP4178	T3_positive	1-[1-(4-fluorophenyl)-2,5-dimethyl-1H-pyrrol-3-yl]-2-(pyrrolidin-1-yl)ethan-1-one	Aldehyde,Ketones,Esters	Ketones	301.17	300.164	[M+H]+	C18H21FN2O	2	314245-33-5	675434	-	-	-	-	168484	230153	193765	339129	155497	105087	143496	148920	131752	199413	271154	281740	133300	264350	89205.5	128383	185091	168977	179897	131642	146681	-
MEDP4180	T3_positive	Ethyl stearidonate	FA	FA	305.25	304.24	[M+H]+	C20H32O2	2	119798-44-6	6450798	-	-	-	-	143729	203184	120810	49286.8	153631	152999	159979	141910	148581	215435	162662	130372	115118	136456	126363	126812	172242	173833	114298	152702	143757	-
MEDP4186	T3_positive	Palmitic monoisopropanolamide, (R)-	FA	FA	314.3	313.298	[M+H]+	C19H39NO2	2	179951-56-5	18395309	-	-	-	-	209176	286886	192312	569918	205878	248797	211198	213149	284403	196603	281858	305877	363294	595424	192168	223405	170014	526869	377569	297366	420880	-
MEDP4193	T3_positive	Prost-13-en-1-oic acid, 9,11-epidioxy-15-hydroxy-, (9alpha,11alpha,13E,15S)-	Hormones and hormone related compounds	Hormones and hormone related compounds	337.25	354.241	[M+H-H2O]+	C20H34O5	2	-	57903349	HMDB0013041	-	-	-	48059.9	25709.9	83403.7	38285.7	38270.5	29792.6	5141.97	5141.97	37846.6	29876.6	25738.4	28409.4	149240	212363	86174.7	66278.4	151351	184752	64161.9	61441.8	72829.9	-
MEDP4197	T3_positive	5-Hydroxy-6-methoxyindole glucuronide	Heterocyclic compounds	Indole and Its derivatives	340.1	339.095	[M+H]+	C15H17NO8	3	77463-71-9	196512	HMDB0010363	-	-	-	108875	130782	9156.59	15670.4	12255.4	8715.03	75507.3	49796.9	72680.6	94961.5	33254.6	43650.4	58743.9	60183	21881.9	16257.1	478806	455169	84109.2	74177.3	93481.3	-
MEDP4203	T3_positive	Oxadiazon	Benzene and substituted derivatives	Benzene and substituted derivatives	345.09	344.069	[M+H]+	C15H18Cl2N2O3	2	19666-30-9	29732	-	-	-	C18496	27830.2	12662.9	18790.1	23196.5	13115.2	22222.4	11554.1	5552.17	16707.1	20464.1	39765.8	13723.8	15464.7	38873	18156.4	23523.6	13618.1	27384.3	36436.5	25913.8	34736.2	-
MEDP4209	T3_positive	2-[[9-(1-Methylethyl)-6-[(phenylmethyl)amino]-9H-purin-2-yl]amino]-1-butanol	Heterocyclic compounds	Heterocyclic compounds	355.22	354.217	[M+H]+	C19H26N6O	2	186692-44-4	5097	-	-	-	-	1629.83	21699.9	1629.83	1629.83	1629.83	1629.83	1629.83	1629.83	1629.83	1629.83	1629.83	1629.83	1629.83	32007.2	8149.16	29117.7	23001	9764.63	26701	18508	34267.6	-
MEDP4210	T3_positive	Rutamarin	Heterocyclic compounds	Heterocyclic compounds	357.17	356.162	[M+H]+	C21H24O5	2	14882-94-1	26948	HMDB0030666	-	-	C09308	68352.4	5951.36	5951.36	5951.36	5951.36	58547.5	51559.4	39880.7	55359.1	5951.36	29756.8	41650.8	5951.36	105371	42513.1	63861	5951.36	73508.5	107303	93657.8	62767.2	-
MEDP4215	T3_positive	Flumetsulam	Heterocyclic compounds	Heterocyclic compounds	372.07	325.045	[M+HCOO+2H]+	C12H9F2N5O2S	3	98967-40-9	91759	-	-	-	C18852	1060	39887	17118.1	19814.4	14912.6	5300	1060	1060	1060	1060	1060	12645.7	1060	1060	1060	1060	1060	1060	16015.7	16961.5	26599	-
MEDP4224	T3_positive	1-(9Z-tetradecenoyl)-glycero-3-phosphoethanolamine	GP	LPE	424.25	423.239	[M+H]+	C19H38NO7P	2	-	52925151	HMDB0011501	-	-	-	3.57783e+06	4.25731e+06	2.6261e+06	2.51083e+06	393890	497268	633762	762369	366661	109718	622199	956769	2.9036e+06	4.27147e+06	554336	393238	1.14372e+06	1.05423e+06	2.35778e+06	2.00012e+06	2.08065e+06	-
MEDP4226	T3_positive	Petromyzonol	Bile acids	Bile acids	436.34	394.308	[M+CH3CN+H]+	C24H42O4	3	28979-29-5	5284054	-	-	-	-	163774	122578	182533	58049.1	368774	567175	132577	178095	247507	188136	363438	230241	102303	149255	205276	178549	157295	188304	149954	214211	238733	-
MEDP4227	T3_positive	Terpendole E	Heterocyclic compounds	Heterocyclic compounds	438.3	437.293	[M+H]+	C28H39NO3	2	167427-23-8	10094631	-	-	-	C20536	498194	879491	1.9581e+06	829394	1.41813e+07	1.04873e+07	4.48385e+06	2.55543e+06	1.82399e+06	2.12819e+06	3.08601e+06	3.63985e+06	1.69321e+06	942991	1.92456e+06	3.60464e+06	1.78013e+06	2.19447e+06	1.74152e+06	2.71181e+06	3.06114e+06	-
MEDP4236	T3_positive	Lucidine B	Heterocyclic compounds	Heterocyclic compounds	468.4	467.388	[M+H]+	C30H49N3O	3	71384-23-1 | 1361-15-5	156059	-	-	-	-	902369	1.31316e+06	3.14693e+06	703721	3.61082e+06	3.72396e+06	1.74295e+06	1.64678e+06	1.41918e+06	1.77887e+06	1.31802e+06	903670	1.77184e+06	1.54174e+06	1.66725e+06	1.477e+06	2.93604e+06	2.43095e+06	1.98756e+06	2.52021e+06	2.01319e+06	-
MEDP4244	T3_positive	Bardoxolone methyl	Organic acid and Its derivatives	Organic acid and Its derivatives	506.32	505.319	[M+H]+	C32H43NO4	2	218600-53-4	400769	-	-	-	-	313688	233812	442247	185366	687266	773147	651536	588756	319708	299188	584622	494391	323312	99503.2	472337	490758	689095	793301	266450	402024	331407	-
MEDP4246	T3_positive	2-(4,6-Bis(2,4-dimethylphenyl)-1,3,5-triazin-2-yl)-5-(octyloxy)phenol	Benzene and substituted derivatives	Phenolics	510.32	509.304	[M+H]+	C33H39N3O2	3	2725-22-6	135414248	HMDB0037802	-	-	-	67284.4	189700	82149	54199.7	350215	197009	127149	109861	252814	123582	180999	222244	144654	178993	103550	215947	187958	149526	147799	146289	94605.7	-
MEDP4248	T3_positive	Mycinamicin VII	Heterocyclic compounds	Heterocyclic compounds	522.34	521.335	[M+H]+	C29H47NO7	3	-	13121618	-	-	-	-	2.56395e+06	1.97906e+06	5.41135e+06	1.59202e+06	5.25216e+06	8.48347e+06	4.23092e+06	3.54666e+06	2.34689e+06	5.02886e+06	5.73102e+06	5.23971e+06	1.31453e+06	2.17066e+06	2.75695e+06	4.08238e+06	1.88101e+06	1.99456e+06	3.84826e+06	4.32123e+06	3.56892e+06	-
MEDP4251P	T3_positive	1-O-Octadecyl-2-O-methyl-sn-glycero-3-phosphocholine	GP	PC	524.413	523.4	[M+H]+	C27H58NO6P	2	77286-66-9	6918215	-	-	-	C00157	247912	272635	195842	347825	469028	244042	405716	461530	295233	440277	650651	522401	357115	341112	725452	476282	770657	570114	802297	434901	645705	ko00564,ko00590,ko00591,ko00592,ko01100,ko04723,ko05231
MEDP4256	T3_positive	Hydroxysafflor Yellow A	Aldehyde,Ketones,Esters	Esters	613.18	612.169	[M+H]+	C27H32O16	2	78281-02-4 | 146087-19-6	6443665	HMDB0040677	-	-	-	4.20998e+06	4.33965e+06	2.34532e+06	2.40576e+06	4.38688e+06	6.39182e+06	2.45853e+06	2.7469e+06	2.31758e+06	1.88037e+06	2.44382e+06	3.11113e+06	1.77057e+06	1.93476e+06	4.62567e+06	5.23522e+06	3.65392e+06	3.05905e+06	1.80442e+06	1.52749e+06	1.5027e+06	-
MW0000724HN	HILIC_negative	Shogaol	Benzene and substituted derivatives	Phenolics	275.167	276.173	[M-H]-	C17H24O3	2	36700-45-5	5281794	HMDB0031463	-	-	C10494	1.16364e+06	309338	37767.6	724627	224011	270820	445276	3.96974e+06	152322	277768	104869	98396.1	66977.7	256844	568074	1.31287e+06	80347.1	952486	1.65675e+06	1.71807e+06	1.81321e+06	-
MW0001686HN	HILIC_negative	1-Phenyl-1,2-propanedione	Benzene and substituted derivatives	Benzene and substituted derivatives	147.045	148.052	[M-H]-	C9H8O2	3	579-07-7	11363	HMDB0035243	63552	-	C17268	2.20829e+07	1.70014e+06	1.70014e+06	1.70014e+06	8.50071e+06	1.30638e+07	2.40081e+07	1.02067e+07	1.09608e+07	1.19767e+07	2.75371e+07	2.82716e+07	2.23406e+07	3.52436e+07	1.86249e+07	2.10193e+07	1.98149e+07	2.06485e+07	2.61927e+07	9.38227e+06	1.92557e+07	ko01100
MW0002287N	T3_negative	2,4-Dinitrophenol	Benzene and substituted derivatives	Phenolics	183.005	184.012	[M-H]-	C6H4N2O5	2	-	1493	HMDB0245462	-	-	C02496	11013.2	8010.93	9026.58	26200.9	4052.51	13063.4	8079.43	12322.3	10272.9	9563.75	18427.5	19851.5	15115.5	6267.33	18579	16702.4	14358.6	17859.7	11031.5	12347.4	16185	-
MW0004043P	T3_positive	3-Hydroxyanthranilic acid	Benzene and substituted derivatives	Benzene and substituted derivatives	154.041	153.043	[M+H]+	C7H7NO3	1	548-93-6	86	HMDB0001476	15793	3275	C00632	4.73657e+07	5.59016e+07	5.3495e+07	5.45124e+07	5.14723e+07	5.46455e+07	5.39193e+07	4.71437e+07	5.42012e+07	5.68841e+07	5.03146e+07	4.73643e+07	5.37875e+07	5.17835e+07	5.10674e+07	5.20762e+07	5.2366e+07	5.7008e+07	4.65258e+07	4.98488e+07	5.49568e+07	ko00380,ko01100,ko01240
MW0004672P	T3_positive	Arsanilic acid	Organic acid and Its derivatives	Organic acid and Its derivatives	217.986	216.972	[M+H]+	C6H8AsNO3	2	98-50-0	7389	-	-	-	-	1.07513e+06	909741	1.63187e+06	1.61862e+06	1.6419e+06	1.94922e+06	1.64733e+06	1.65705e+06	2.04806e+06	1.70508e+06	2.52391e+06	2.97625e+06	1.53478e+06	1.57082e+06	1.17551e+06	1.2437e+06	822129	995143	1.48814e+06	1.50671e+06	1.48214e+06	-
MW0005298P	T3_positive	4-Phenyl-1,2,3-thiadiazole	Benzene and substituted derivatives	Benzene and substituted derivatives	163.038	162.025	[M+H]+	C8H6N2S	2	25445-77-6	270010	-	-	-	-	256776	285284	187703	270807	237201	214454	218189	211094	134049	176350	349693	238025	243628	206056	220585	196253	190633	237876	247527	236265	215332	-
MW0005966HN	HILIC_negative	Acitretin	Organic acid and Its derivatives	Organic acid and Its derivatives	325.184	326.188	[M-H]-	C21H26O3	2	55079-83-9	5284513	HMDB0014602	50173	-	-	1.85624e+06	2.0815e+06	231462	3.70509e+06	231232	215300	301722	791657	199347	437738	263506	295508	736458	232615	259966	805068	207085	667151	973303	1.24464e+06	1.02753e+06	-
MW0006108P	T3_positive	Azaconazole	Benzene and substituted derivatives	Benzene and substituted derivatives	299.015	299.023	[M+]+	C12H11Cl2N3O2	2	60207-31-0	43233	-	-	-	C18701	210877	227068	228747	214443	153201	218466	170727	261497	231348	225713	180016	216859	200592	283334	237705	234554	200594	272365	237294	192300	247742	-
MW0006118P	T3_positive	Bamethan	Benzene and substituted derivatives	Phenolics	227.174	209.142	[M+NH4]+	C12H19NO2	2	-	2292	HMDB0248857	-	-	-	2.40141e+06	2.53659e+06	2.1811e+06	2.26024e+06	314828	2.75852e+06	314828	314828	314828	314828	314828	314828	1.57414e+06	1.89574e+06	6.14801e+06	3.47697e+06	2.44733e+06	3.55621e+06	3.02884e+06	2.45861e+06	2.50893e+06	-
MW0006349P	T3_positive	Bezafibrate	Benzene and substituted derivatives	Benzene and substituted derivatives	384.097	361.108	[M+Na]+	C19H20ClNO4	2	41859-67-0	39042	HMDB0015465	47612	-	-	928517	838909	954715	467616	42472.3	64329.1	713565	985859	171720	183432	344552	727439	1.04743e+06	964603	259629	183469	463019	258541	559174	564509	564823	-
MW0006363HN	HILIC_negative	Biphenyl	Benzene and substituted derivatives	Benzene and substituted derivatives	194.103	154.078	[M-H+CH3CN]-	C12H10	3	92-52-4	7095	HMDB0034437	17097	-	C06588	3958.74	3958.74	3958.74	3958.74	47669.4	50290.2	20841.8	30374.1	24116.7	37945.2	31863.7	32396.6	53429.5	29052.1	94945.6	48465.1	19793.7	20042	36265	47751.3	28537.3	ko01100
MW0006404HN	HILIC_negative	Blighinone	Benzene and substituted derivatives	Benzene and substituted derivatives	329.03	330.038	[M-H]-	C16H10O8	2	20544-62-1	137185904	HMDB0030643	-	-	-	202020	38340.5	82666.9	311300	7668.11	107588	71560.9	224101	7668.11	173824	7668.11	50864.8	244493	7668.11	7668.11	180537	185634	7668.11	339137	301514	241697	-
MW0006739HN	HILIC_negative	Desmethylcitalopram	Benzene and substituted derivatives	Benzene and substituted derivatives	619.287	310.148	[2M-H]-	C19H19FN2O	3	-	162180	HMDB0013912	-	-	C16608	10496.2	6981.85	19885.5	11332.3	35001.7	45682.9	27170.7	42082.5	22040.6	30965.4	26739.1	28054.1	6175.09	12254.3	27315.1	42166.5	21987.7	15779.6	22792.5	30249.9	24547.7	ko00982
MW0006790P	T3_positive	Diclofenac	Benzene and substituted derivatives	Benzene and substituted derivatives	295.019	295.017	[M+]+	C14H11Cl2NO2	1	15307-86-5	3033	HMDB0014724	47381	-	C01690	755409	679967	679176	782296	724977	756122	679022	721882	800570	771780	736318	760693	776002	835607	712814	691162	811697	740125	697578	712126	751649	-
MW0006917P	T3_positive	Normetanephrine	Benzene and substituted derivatives	Phenolics	166.096	183.09	[M+H-H2O]+	C9H13NO3	1	97-31-4	1237	HMDB0000819	144308	66	C05589	5.624e+06	3.49648e+06	3.72448e+06	5.66183e+06	3.69174e+06	3.10036e+06	3.736e+06	4.86721e+06	5.56176e+06	6.02186e+06	5.46166e+06	5.11e+06	6.21698e+06	5.87473e+06	5.18085e+06	4.24786e+06	4.36558e+06	3.82155e+06	3.60916e+06	3.95711e+06	3.92095e+06	ko00350,ko01100
MW0007424P	T3_positive	Isopropalin	Benzene and substituted derivatives	Benzene and substituted derivatives	310.183	309.169	[M+H]+	C15H23N3O4	2	33820-53-0	36606	-	-	-	C19063	23422.7	4112.77	4112.77	4112.77	4112.77	4112.77	20563.8	21706	31732.7	32526.1	54610.1	65484.2	4112.77	4112.77	4112.77	4112.77	4112.77	4112.77	32909.2	30134.8	41192.9	-
MW0007602N	T3_negative	Metaraminol	Benzene and substituted derivatives	Benzene and substituted derivatives	226.102	167.095	[M+CH3COO]-	C9H13NO2	2	54-49-9	5906	HMDB0014748	6794	-	C07146	128115	206422	135080	176084	198822	154714	213701	171418	179807	172928	192417	130490	106571	98837.6	134814	138657	149503	226726	129323	132110	164740	-
MW0007768N	T3_negative	Methyl benzoate	Benzene and substituted derivatives	Benzene and substituted derivatives	135.047	136.052	[M-H]-	C8H8O2	1	93-58-3	7150	HMDB0033968	72775	-	-	74278.7	108439	102999	103403	129385	99681.3	87106.2	84510.4	75894.1	93344.6	80094.8	112446	149501	105662	90801.6	96079.6	129783	137692	94667.5	88720.6	84324.8	-
MW0008851P	T3_positive	N-Arachidonoyl Dopamine-d8	FA	Others	448.369	447.359	[M+H]+	C28H33D8NO3	2	1159908-42-5	52922082	-	-	-	-	2.25124e+06	2.34779e+06	1.00039e+06	1.33173e+06	179795	176063	1.21282e+06	1.09908e+06	412805	388253	706914	1.1679e+06	2.20119e+06	2.51717e+06	519155	334427	1.02939e+06	1.04567e+06	1.60813e+06	1.2483e+06	1.52873e+06	-
MW0009415HN	HILIC_negative	Phenylacetic acid	Benzene and substituted derivatives	Benzene and substituted derivatives	135.054	136.052	[M-H]-	C8H8O2	2	103-82-2	999	HMDB0000209	30745	129	C07086	1.26621e+08	1.09265e+08	1.10626e+08	1.35552e+08	1.06016e+08	1.01522e+08	1.07557e+08	1.07463e+08	1.03087e+08	1.0389e+08	1.10911e+08	1.05715e+08	1.048e+08	1.0633e+08	1.06629e+08	1.24286e+08	1.05481e+08	1.07854e+08	9.82931e+07	9.80326e+07	1.02676e+08	ko00360,ko01100
MW0009478HN	HILIC_negative	4-(5H-Dibenzo[a,d]cyclohepten-5-ylidene)-1-[4-(2H-tetrazol-5-yl)butyl]-piperidine	Benzene and substituted derivatives	Benzene and substituted derivatives	396.217	397.227	[M-H]-	C25H27N5	2	-	11741525	HMDB0248686	-	-	-	1.09859e+06	538048	115650	1.05126e+06	69336.9	137688	117056	649596	384772	332435	360785	431292	1.59238e+06	265839	310714	1.25057e+06	294228	588172	561645	507908	421611	-
MW0009611P	T3_positive	Pyridaben	Benzene and substituted derivatives	Benzene and substituted derivatives	365.136	364.138	[M+H]+	C19H25ClN2OS	2	96489-71-3	91754	-	-	-	C18614	18160	19965.8	28368.6	12704.9	62072.5	35381.1	30069.3	63247.7	16087.5	51457.7	22899.9	27075.3	1691.51	5975.14	23820.3	30023.1	26193	33143.8	66775.7	71107.4	53283.7	-
MW0009765N	T3_negative	Stearidonic acid	FA	FFA	311.184	276.209	[M+Cl]-	C18H28O2	1	20290-75-9	5312508	HMDB0006547	32389	-	C16300	61423.2	77552.4	14634.3	33138.4	33942.9	28864.9	19663.1	22749.9	20301	15173.9	17567.9	22215.9	27679	33712.7	34673.2	15476.6	15136.1	28734.3	34256.9	21932.2	37651.4	ko00592
MW0009984N	T3_negative	Trimethobenzamide	Benzene and substituted derivatives	Benzene and substituted derivatives	387.189	388.2	[M-H]-	C21H28N2O5	2	138-56-7	5577	HMDB0014800	27796	-	C07178	166331	272467	143816	231031	116941	73911.9	151662	75170.4	101979	72153.3	44161.8	45161.8	310068	159411	132642	148233	299206	283046	140157	138280	129152	-
MW0011591P	T3_positive	(R)-3-hydroxybutyrylcarnitine	FA	CAR	248.148	247.142	[M+H]+	C11H21NO5	2	-	90659885	HMDB0062735	84842	-	-	5.07184e+07	4.12272e+07	1.26121e+08	1.08082e+08	1.69181e+07	2.56101e+07	1.53988e+08	1.61065e+08	1.88438e+08	1.54292e+08	8.20555e+07	8.60944e+07	3.12406e+07	3.38442e+07	3.05362e+07	3.37267e+07	8.0872e+07	9.51835e+07	8.19199e+07	8.58726e+07	8.10069e+07	-
MW0011861HN	HILIC_negative	PC(20:4(5Z,8Z,11Z,14Z)/20:4(5Z,8Z,11Z,14Z))	GP	PC	829.575	829.562	[M-]-	C48H80NO8P	2	-	24779076	HMDB0008443	60657	-	C00157	504448	94909.1	275841	301347	142088	116364	270942	162260	240745	327858	330481	372066	159661	119386	205270	266233	143162	138474	97303	92174.7	106609	ko00564,ko00590,ko00591,ko00592,ko01100,ko04723,ko05231
MW0012319HN	HILIC_negative	13-HOTE	FA	Oxidized lipids	329.187	294.219	[M+Cl]-	C18H30O3	1	-	10469728	HMDB0010203	72641	-	-	46190.4	34361	75164.8	30390.1	50320.4	67453.7	60743.9	42042.6	53584	45708	60034.7	46134.9	41563.1	6078.02	76715.6	80758.1	35026.3	62247.3	53060.5	80276	64637.6	-
MW0012936P	T3_positive	1-Oleoyl-2-acetyl-sn-glycerol	GL	DG	399.309	398.303	[M+H]+	C23H42O5	2	86390-77-4 | 92282-11-6	6437055	-	-	-	C00641	3.9548e+06	4.13727e+06	1.39756e+06	1.39544e+06	220896	133819	225042	245167	145412	86879.3	419388	610936	2.58012e+06	2.18229e+06	378392	419470	750231	620258	1.20502e+06	1.38476e+06	1.48575e+06	ko00561,ko00562,ko00564,ko01100,ko04070,ko04730
MW0012940HN	HILIC_negative	1-Oleoyl-2-myristoyl-sn-glycero-3-phosphocholine	GP	PC	776.542	731.547	[M+HCOO]-	C40H78NO8P	2	-	24778931	HMDB0008097	86092	-	C00157	344891	66579.6	352487	160572	84310.9	76277.9	79675.3	48950.8	85670.9	144616	48095.3	88666.3	53333.1	74161.6	64993.7	245261	57661.8	53887.2	41809.4	43063.4	36422.9	ko00564,ko00590,ko00591,ko00592,ko01100,ko04723,ko05231
MW0012968HN	HILIC_negative	1-hexadecanoyl-2-(9Z,12Z-octadecadienoyl)-sn-glycero-3-phosphocholine	GP	PC	802.56	757.562	[M+HCOO]-	C42H80NO8P	2	17708-90-6	5287971	HMDB0007973	73002	-	C00157	2.45294e+06	368663	1.4755e+06	2.68418e+06	1.00037e+06	1.17575e+06	1.70956e+06	1.14096e+06	2.11987e+06	3.26208e+06	790684	1.90102e+06	1.69188e+06	803990	1.94015e+06	2.50575e+06	853810	1.1688e+06	404361	73732.5	558637	ko00564,ko00590,ko00591,ko00592,ko01100,ko04723,ko05231
MW0012972HN	HILIC_negative	1-Palmitoyl-2-oleoyl-sn-glycero-3-(phospho-rac-(1-glycerol))	GP	PG	793.531	748.525	[M+HCOO]-	C40H77O10P	2	185435-28-3	5283509	-	-	-	C00344	94219.4	5586.76	53750	49154.6	27505.9	8351.78	22955.8	31774.2	24208.9	20972.3	19525.3	41479.9	11814	12556.6	29197.5	46483	19868.4	17840.6	21056.9	26088.2	10091	ko00564,ko01100
MW0012982HN	HILIC_negative	LPC(15:0/0:0)	GP	LPC	462.295	481.317	[M-H2O-H]-	C23H48NO7P	1	-	24779458	HMDB0010375	-	-	C00157	743869	640481	1.4886e+06	389603	3.5071e+06	6.23228e+06	2.17915e+06	1.8013e+06	2.10517e+06	2.2903e+06	2.56022e+06	3.0366e+06	1.46491e+06	1.00095e+06	2.22468e+06	2.36728e+06	1.45616e+06	1.29316e+06	1.469e+06	1.55653e+06	1.83447e+06	ko00564,ko00590,ko00591,ko00592,ko01100,ko04723,ko05231
MW0013003HN	HILIC_negative	1-Stearoyl-2-linoleoyl-sn-glycero-3-phosphoethanolamine	GP	PE	742.538	743.547	[M-H]-	C41H78NO8P	2	7266-53-7	9546749	HMDB0008994	-	-	C00350	5.81055e+06	1.10161e+06	4.64614e+06	3.9275e+06	2.0426e+06	1.68678e+06	2.42637e+06	1.56581e+06	2.96777e+06	3.26409e+06	2.0912e+06	3.08629e+06	2.41485e+06	1.54661e+06	2.72035e+06	5.9852e+06	1.65103e+06	1.77752e+06	1.097e+06	1.01148e+06	1.16188e+06	ko00563,ko00564,ko01100,ko04136,ko04140,ko04723,ko05167
MW0013300P	T3_positive	24-epi-Brassinolide	Heterocyclic compounds	Heterocyclic compounds	480.348	480.345	[M+]+	C28H48O6	2	72962-43-7	443055	HMDB0034081	27722	-	C11049	2.34196e+06	2.64315e+06	3.24066e+06	2.20678e+06	6.3321e+06	6.3867e+06	6.06526e+06	4.81386e+06	4.42652e+06	5.35048e+06	6.15483e+06	5.55763e+06	2.65924e+06	2.18648e+06	3.59478e+06	3.84937e+06	4.30611e+06	3.20273e+06	3.62338e+06	3.56033e+06	3.57872e+06	-
MW0013662HN	HILIC_negative	2-Stearoylglycerophosphoinositol	GP	PI	599.319	600.327	[M-H]-	C27H53O12P	2	-	131770413	HMDB0061704	-	-	-	8768.42	16709.1	27031.8	47308.1	49985.8	46505.3	28952.4	39509.4	32876.2	32688.4	24598.7	37842.6	17630.9	36827.9	14929.2	42110.5	28291.5	12715.6	28883.1	22075.7	22054.3	-
MW0013709N	T3_negative	(3-Acetyloxy-2-hydroxypropyl) icosanoate	GL	DG	463.328	428.35	[M+Cl]-	C25H48O5	2	-	6850772	HMDB0059928	-	-	C00641	267196	424163	453269	264234	272436	352899	527272	561928	234261	214445	167325	236771	327863	276825	190028	348788	499560	375995	289821	374792	255145	ko00561,ko00562,ko00564,ko01100,ko04070,ko04730
MW0014437P	T3_positive	4beta-Hydroxycholesterol	Hormones and hormone related compounds	Hormones and hormone related compounds	403.361	402.35	[M+H]+	C27H46O2	2	-	3247060	HMDB0013643	85778	-	-	780674	1.08445e+06	799023	908921	993687	1.03164e+06	880177	820420	728168	900121	871131	960797	717785	864480	844272	832195	740453	821558	1.02282e+06	752634	1.10163e+06	-
MW0014524N	T3_negative	4-Methoxy-5-(3,7,11,15-tetramethyl-2,6,10,14-hexadecatetraenyl)-1,3-benzenediol	Benzene and substituted derivatives	Benzene and substituted derivatives	411.286	412.298	[M-H]-	C27H40O3	2	126398-85-4	14487957	HMDB0040765	-	-	-	215122	165466	208440	199742	183973	208504	294227	174732	258263	195506	198743	246063	248033	193704	163858	124489	153095	258527	237653	183919	224342	-
MW0014807P	T3_positive	5-Methoxytryptamine	Tryptamines,Cholines,Pigments	Tryptamines	190.106	190.111	[M+]+	C11H14N2O	1	608-07-1	1833	HMDB0004095	2089	7015	C05659	140954	163637	351208	292292	144396	218994	137594	146408	214016	161781	189997	293774	108786	151148	159321	147406	172310	174391	197271	195978	180232	ko00380
MW0015132N	T3_negative	7',8'-Dihydro-8'-hydroxyreticulataxanthin	Aldehyde,Ketones,Esters	Ketones	489.344	490.345	[M-H]-	C33H46O3	2	-	131752545	HMDB0039090	-	-	-	189298	159916	234129	212234	61782.4	71323.3	218135	145980	114798	151353	75321.9	88600.6	188298	176206	98181.6	138505	230532	190576	163065	137625	188782	-
MW0015395HN	HILIC_negative	9S-HOTrE	FA	Oxidized lipids	329.189	294.219	[M+Cl]-	C18H30O3	1	89886-42-0	6439873	-	-	-	-	36438.3	43072.2	41640.8	44366.8	59011.9	44497.4	39467.6	21952.9	25574	42433.8	80268.4	39329.4	27490.1	32607.6	31945.5	84669.4	42435.3	65195	52249.5	32851.9	35635.2	-
MW0015412HN	HILIC_negative	5-trans U-44069	FA	Oxidized lipids	349.234	350.246	[M-H]-	C21H34O4	2	330796-57-1	91746438	-	-	-	-	4.01317e+06	4.28684e+06	3.91793e+06	4.23677e+06	1.19614e+06	1.23765e+06	684392	642292	807352	738321	1.49696e+06	1.44889e+06	2.32354e+06	1.65744e+06	1.58215e+06	2.30532e+06	1.50736e+06	1.87465e+06	1.00563e+06	1.04423e+06	1.20683e+06	-
[truncated: 357 more rows]
