# Supplementary material for: Dietary Green Alfalfa Supplementation Reduces Backfat Thickness and Improves Muscle Water-Holding Capacity in Diqing Tibetan Pigs
Source: Foods. 2026 Jul 17;15(14):2528. doi: 10.3390/foods15142528 (PMC13409377; doi:10.3390/foods15142528)
Supplement: Supplementary file 1 [file foods-15-02528-s001.zip › Table S4. Complete statistics for multi-omics correlation analyses..xlsx]

## Sheet: Microbiota-Functional pathway
Analysis	Microbiota	Functional_pathway	Pearson_r	Raw_P_value	BH_FDR	Bootstrap_95CI_lower	Bootstrap_95CI_upper	Interpretation
Microbiota-Functional pathway correlation	Lactobacillus_johnsonii	beta-Alanine metabolism(ko00410)	-0.921659	2.03527e-05	0.00732696	-0.985754	-0.815581	FDR_significant_association
Microbiota-Functional pathway correlation	Prevotella_dentalis	Ubiquinone and other terpenoid-quinone biosynthesis(ko00130)	0.878519	0.000169342	0.0138412	0.637131	0.976135	FDR_significant_association
Microbiota-Functional pathway correlation	Lactobacillus_johnsonii	Thermogenesis(ko04714)	-0.877313	0.000177544	0.0138412	-0.959208	-0.785002	FDR_significant_association
Microbiota-Functional pathway correlation	Prevotella_communis	Ubiquinone and other terpenoid-quinone biosynthesis(ko00130)	0.875429	0.000190969	0.0138412	0.657071	0.971071	FDR_significant_association
Microbiota-Functional pathway correlation	Lactobacillus_johnsonii	Insulin signaling pathway(ko04910)	-0.872769	0.000211261	0.0138412	-0.960116	-0.753023	FDR_significant_association
Microbiota-Functional pathway correlation	Prevotella	Ubiquinone and other terpenoid-quinone biosynthesis(ko00130)	0.867425	0.000257096	0.0138412	0.592002	0.969996	FDR_significant_association
Microbiota-Functional pathway correlation	Mycoplasmatota	Thermogenesis(ko04714)	0.86429	0.000287384	0.0138412	0.619317	0.972939	FDR_significant_association
Microbiota-Functional pathway correlation	Lactobacillus_johnsonii	Adipocytokine signaling pathway(ko04920)	-0.86234	0.000307582	0.0138412	-0.96637	-0.752818	FDR_significant_association
Microbiota-Functional pathway correlation	Roseburia	beta-Alanine metabolism(ko00410)	0.853508	0.000413265	0.0146527	0.543833	0.963687	FDR_significant_association
Microbiota-Functional pathway correlation	Cyanobacteriota	beta-Alanine metabolism(ko00410)	0.85213	0.000432023	0.0146527	0.716016	0.975124	FDR_significant_association
Microbiota-Functional pathway correlation	Lactobacillus_johnsonii	Sphingolipid metabolism(ko00600)	-0.851012	0.00044772	0.0146527	-0.945574	-0.718309	FDR_significant_association
Microbiota-Functional pathway correlation	Roseburia	Ubiquinone and other terpenoid-quinone biosynthesis(ko00130)	0.844809	0.000543027	0.0154212	0.639286	0.954636	FDR_significant_association
Microbiota-Functional pathway correlation	Lactobacillus_johnsonii	Fatty acid biosynthesis(ko00061)	-0.843979	0.000556876	0.0154212	-0.961073	-0.636359	FDR_significant_association
Microbiota-Functional pathway correlation	Roseburia	Insulin signaling pathway(ko04910)	0.834872	0.000727653	0.0178654	0.670723	0.952285	FDR_significant_association
Microbiota-Functional pathway correlation	Lactobacillus	beta-Alanine metabolism(ko00410)	-0.832929	0.000768837	0.0178654	-0.953322	-0.758707	FDR_significant_association
Microbiota-Functional pathway correlation	Cyanobacteriota	Thermogenesis(ko04714)	0.831343	0.000803756	0.0178654	0.69082	0.97804	FDR_significant_association
Microbiota-Functional pathway correlation	Mycoplasmatota	Adipocytokine signaling pathway(ko04920)	0.829595	0.000843646	0.0178654	0.597568	0.962355	FDR_significant_association
Microbiota-Functional pathway correlation	Escherichia	Adipocytokine signaling pathway(ko04920)	-0.824608	0.000965909	0.0193182	-0.975883	0.177801	FDR_significant_association
Microbiota-Functional pathway correlation	Lactobacillus_johnsonii	Fatty acid metabolism(ko01212)	-0.819016	0.0011188	0.0211982	-0.962926	-0.560572	FDR_significant_association
Microbiota-Functional pathway correlation	Bacteroidota	Ubiquinone and other terpenoid-quinone biosynthesis(ko00130)	0.813811	0.00127722	0.0229342	0.456228	0.94515	FDR_significant_association
Microbiota-Functional pathway correlation	Roseburia	Fatty acid biosynthesis(ko00061)	0.809703	0.00141403	0.0229342	0.628689	0.933879	FDR_significant_association
Microbiota-Functional pathway correlation	Bacteroides_xylanisolvens	Ubiquinone and other terpenoid-quinone biosynthesis(ko00130)	0.808253	0.00146492	0.0229342	0.472723	0.950096	FDR_significant_association
Microbiota-Functional pathway correlation	Cyanobacteriota	Adipocytokine signaling pathway(ko04920)	0.808244	0.00146524	0.0229342	0.677561	0.96989	FDR_significant_association
Microbiota-Functional pathway correlation	Roseburia	Riboflavin metabolism(ko00740)	0.801261	0.00173029	0.0257422	0.543794	0.923633	FDR_significant_association
Microbiota-Functional pathway correlation	Limosilactobacillus_reuteri	beta-Alanine metabolism(ko00410)	-0.799859	0.00178765	0.0257422	-0.939782	-0.609983	FDR_significant_association
Microbiota-Functional pathway correlation	Bacteroides_thetaiotaomicron	Ubiquinone and other terpenoid-quinone biosynthesis(ko00130)	0.79612	0.00194782	0.0269698	0.422339	0.94036	FDR_significant_association
Microbiota-Functional pathway correlation	Roseburia	Fatty acid metabolism(ko01212)	0.791392	0.00216585	0.028878	0.567571	0.925124	FDR_significant_association
Microbiota-Functional pathway correlation	Mycoplasmatota	Sphingolipid metabolism(ko00600)	0.781467	0.00268377	0.0312279	0.409991	0.970487	FDR_significant_association
Microbiota-Functional pathway correlation	Escherichia	Thermogenesis(ko04714)	-0.777729	0.00290147	0.0312279	-0.963032	0.215468	FDR_significant_association
Microbiota-Functional pathway correlation	Lactobacillus_johnsonii	Ubiquinone and other terpenoid-quinone biosynthesis(ko00130)	-0.776946	0.00294874	0.0312279	-0.956753	-0.484256	FDR_significant_association
Microbiota-Functional pathway correlation	Prevotella_communis	beta-Alanine metabolism(ko00410)	0.776568	0.00297177	0.0312279	0.501682	0.922263	FDR_significant_association
Microbiota-Functional pathway correlation	Cyanobacteriota	Insulin signaling pathway(ko04910)	0.774518	0.00309906	0.0312279	0.572694	0.928242	FDR_significant_association
Microbiota-Functional pathway correlation	Lactobacillus_johnsonii	Biotin metabolism(ko00780)	-0.773868	0.00314022	0.0312279	-0.962878	-0.518458	FDR_significant_association
Microbiota-Functional pathway correlation	Prevotella_dentalis	Riboflavin metabolism(ko00740)	0.773615	0.00315642	0.0312279	0.333852	0.969705	FDR_significant_association
Microbiota-Functional pathway correlation	Cyanobacteriota	Sphingolipid metabolism(ko00600)	0.771198	0.00331393	0.0312279	0.555971	0.955869	FDR_significant_association
Microbiota-Functional pathway correlation	Segatella	Ubiquinone and other terpenoid-quinone biosynthesis(ko00130)	0.769301	0.00344162	0.0312279	0.426025	0.94067	FDR_significant_association
Microbiota-Functional pathway correlation	Prevotella_communis	Riboflavin metabolism(ko00740)	0.768291	0.0035112	0.0312279	0.355185	0.963887	FDR_significant_association
Microbiota-Functional pathway correlation	Prevotella_communis	Insulin signaling pathway(ko04910)	0.766782	0.00361703	0.0312279	0.510561	0.927941	FDR_significant_association
Microbiota-Functional pathway correlation	Roseburia	Sphingolipid metabolism(ko00600)	0.76598	0.00367426	0.0312279	0.541806	0.91332	FDR_significant_association
Microbiota-Functional pathway correlation	Roseburia	Vitamin B6 metabolism(ko00750)	0.765259	0.00372626	0.0312279	0.54118	0.934044	FDR_significant_association
Microbiota-Functional pathway correlation	Bacteroides_fragilis	beta-Alanine metabolism(ko00410)	0.764789	0.00376048	0.0312279	0.437542	0.939889	FDR_significant_association
Microbiota-Functional pathway correlation	Escherichia	Sphingolipid metabolism(ko00600)	-0.764323	0.00379468	0.0312279	-0.969084	0.430194	FDR_significant_association
Microbiota-Functional pathway correlation	Cyanobacteriota	Fatty acid biosynthesis(ko00061)	0.762549	0.00392687	0.0312279	0.577835	0.924303	FDR_significant_association
Microbiota-Functional pathway correlation	Mycoplasmatota	Fatty acid metabolism(ko01212)	0.762107	0.00396038	0.0312279	0.409632	0.965534	FDR_significant_association
Microbiota-Functional pathway correlation	Clostridium	Sphingolipid metabolism(ko00600)	0.7613	0.00402206	0.0312279	0.29004	0.956008	FDR_significant_association
Microbiota-Functional pathway correlation	Lactobacillus	Ubiquinone and other terpenoid-quinone biosynthesis(ko00130)	-0.760852	0.00405663	0.0312279	-0.93754	-0.456476	FDR_significant_association
Microbiota-Functional pathway correlation	Prevotella	Riboflavin metabolism(ko00740)	0.76059	0.00407697	0.0312279	0.296005	0.970776	FDR_significant_association
Microbiota-Functional pathway correlation	Bacteroides	beta-Alanine metabolism(ko00410)	0.758805	0.00421735	0.0316301	0.444717	0.940618	FDR_significant_association
Microbiota-Functional pathway correlation	Mycoplasmatota	Fatty acid biosynthesis(ko00061)	0.757537	0.00431936	0.0317025	0.365955	0.961576	FDR_significant_association
Microbiota-Functional pathway correlation	Mycoplasmatota	beta-Alanine metabolism(ko00410)	0.756296	0.00442099	0.0317025	0.402381	0.97101	FDR_significant_association
Microbiota-Functional pathway correlation	Lactobacillus_johnsonii	Vitamin B6 metabolism(ko00750)	-0.754555	0.00456654	0.0317025	-0.932317	-0.4488	FDR_significant_association
Microbiota-Functional pathway correlation	Bacteroides_fragilis	Ubiquinone and other terpenoid-quinone biosynthesis(ko00130)	0.754405	0.00457925	0.0317025	0.343371	0.929972	FDR_significant_association
Microbiota-Functional pathway correlation	Euryarchaeota	Sphingolipid metabolism(ko00600)	0.751955	0.00479063	0.0324302	0.491922	0.93343	FDR_significant_association
Microbiota-Functional pathway correlation	Cyanobacteriota	Fatty acid metabolism(ko01212)	0.750609	0.00490986	0.0324302	0.495564	0.913027	FDR_significant_association
Microbiota-Functional pathway correlation	Clostridium	Thermogenesis(ko04714)	0.748306	0.0051191	0.0324302	0.225028	0.964798	FDR_significant_association
Microbiota-Functional pathway correlation	Limosilactobacillus_reuteri	Ubiquinone and other terpenoid-quinone biosynthesis(ko00130)	-0.748169	0.00513174	0.0324302	-0.937309	-0.379234	FDR_significant_association
Microbiota-Functional pathway correlation	Roseburia	Biotin metabolism(ko00780)	0.748068	0.00514103	0.0324302	0.399444	0.921151	FDR_significant_association
Microbiota-Functional pathway correlation	Bacteroides	Ubiquinone and other terpenoid-quinone biosynthesis(ko00130)	0.745919	0.00534295	0.0324302	0.373596	0.935397	FDR_significant_association
Microbiota-Functional pathway correlation	Bacteroides_thetaiotaomicron	beta-Alanine metabolism(ko00410)	0.745448	0.00538795	0.0324302	0.388934	0.934784	FDR_significant_association
Microbiota-Functional pathway correlation	Bacteroides_xylanisolvens	beta-Alanine metabolism(ko00410)	0.74527	0.00540503	0.0324302	0.333042	0.925956	FDR_significant_association
Microbiota-Functional pathway correlation	Roseburia	Thermogenesis(ko04714)	0.739169	0.00601602	0.0355044	0.489427	0.926416	FDR_significant_association
Microbiota-Functional pathway correlation	Roseburia	Adipocytokine signaling pathway(ko04920)	0.731165	0.00689453	0.0398694	0.528149	0.915416	FDR_significant_association
Microbiota-Functional pathway correlation	Prevotella	beta-Alanine metabolism(ko00410)	0.730453	0.00697714	0.0398694	0.384034	0.914297	FDR_significant_association
Microbiota-Functional pathway correlation	Euryarchaeota	Thermogenesis(ko04714)	0.728175	0.00724634	0.0407606	0.463792	0.925646	FDR_significant_association
Microbiota-Functional pathway correlation	Flintibacter_sp. KGMB00164	Adipocytokine signaling pathway(ko04920)	-0.721897	0.00802844	0.0444331	-0.950517	-0.444381	FDR_significant_association
Microbiota-Functional pathway correlation	Bacteroidota	beta-Alanine metabolism(ko00410)	0.718029	0.00854079	0.0444331	0.321026	0.923783	FDR_significant_association
Microbiota-Functional pathway correlation	Mycoplasmatota	Insulin signaling pathway(ko04910)	0.716532	0.0087455	0.0444331	0.355034	0.953554	FDR_significant_association
Microbiota-Functional pathway correlation	Lactobacillus_johnsonii	Riboflavin metabolism(ko00740)	-0.716038	0.00881387	0.0444331	-0.912865	-0.365623	FDR_significant_association
Microbiota-Functional pathway correlation	Bacteroides_xylanisolvens	Riboflavin metabolism(ko00740)	0.714797	0.00898731	0.0444331	0.0824228	0.951697	FDR_significant_association
Microbiota-Functional pathway correlation	Euryarchaeota	Fatty acid metabolism(ko01212)	0.714405	0.00904263	0.0444331	0.355537	0.920647	FDR_significant_association
Microbiota-Functional pathway correlation	Spirochaetota	Thermogenesis(ko04714)	0.713458	0.00917723	0.0444331	0.29759	0.892376	FDR_significant_association
Microbiota-Functional pathway correlation	Prevotella_dentalis	beta-Alanine metabolism(ko00410)	0.712971	0.00924708	0.0444331	0.360005	0.905614	FDR_significant_association
Microbiota-Functional pathway correlation	Cyanobacteriota	Biotin metabolism(ko00780)	0.712875	0.00926085	0.0444331	0.460822	0.912982	FDR_significant_association
Microbiota-Functional pathway correlation	Prevotella	Insulin signaling pathway(ko04910)	0.712853	0.00926406	0.0444331	0.374081	0.9258	FDR_significant_association
Microbiota-Functional pathway correlation	Prevotella_communis	Fatty acid biosynthesis(ko00061)	0.712624	0.0092971	0.0444331	0.376617	0.925385	FDR_significant_association
Microbiota-Functional pathway correlation	Lactobacillus	Riboflavin metabolism(ko00740)	-0.711226	0.00950062	0.0444331	-0.887716	-0.273267	FDR_significant_association
Microbiota-Functional pathway correlation	Bacteroidota	Riboflavin metabolism(ko00740)	0.709448	0.00976413	0.0444331	0.153995	0.952425	FDR_significant_association
Microbiota-Functional pathway correlation	Mycoplasmatota	Biotin metabolism(ko00780)	0.709224	0.00979786	0.0444331	0.281346	0.93906	FDR_significant_association
Microbiota-Functional pathway correlation	Limosilactobacillus_reuteri	Riboflavin metabolism(ko00740)	-0.708795	0.00986244	0.0444331	-0.929251	-0.156233	FDR_significant_association
Microbiota-Functional pathway correlation	Clostridium	Adipocytokine signaling pathway(ko04920)	0.708718	0.00987402	0.0444331	0.0893942	0.944843	FDR_significant_association
Microbiota-Functional pathway correlation	Lactobacillus	Insulin signaling pathway(ko04910)	-0.706238	0.0102539	0.0453438	-0.909244	-0.598972	FDR_significant_association
Microbiota-Functional pathway correlation	Limosilactobacillus_reuteri	Insulin signaling pathway(ko04910)	-0.70576	0.0103283	0.0453438	-0.899676	-0.487363	FDR_significant_association
Microbiota-Functional pathway correlation	Bacillota	beta-Alanine metabolism(ko00410)	-0.704478	0.0105299	0.0456719	-0.923254	-0.342533	FDR_significant_association
Microbiota-Functional pathway correlation	Lactobacillus	Fatty acid biosynthesis(ko00061)	-0.702187	0.0108976	0.0467039	-0.912786	-0.590906	FDR_significant_association
Microbiota-Functional pathway correlation	Bacteroides_thetaiotaomicron	Riboflavin metabolism(ko00740)	0.700984	0.0110943	0.0468739	0.148097	0.940925	FDR_significant_association
Microbiota-Functional pathway correlation	Lactobacillus	Fatty acid metabolism(ko01212)	-0.699557	0.0113313	0.0468739	-0.911326	-0.581323	not_retained
Microbiota-Functional pathway correlation	Spirochaetota	Adipocytokine signaling pathway(ko04920)	0.69908	0.0114113	0.0468739	0.348633	0.894508	not_retained
Microbiota-Functional pathway correlation	Bacillota	Ubiquinone and other terpenoid-quinone biosynthesis(ko00130)	-0.69841	0.0115243	0.0468739	-0.892228	-0.2482	not_retained
Microbiota-Functional pathway correlation	Prevotella_dentalis	Insulin signaling pathway(ko04910)	0.698034	0.0115883	0.0468739	0.372721	0.914406	not_retained
Microbiota-Functional pathway correlation	Euryarchaeota	beta-Alanine metabolism(ko00410)	0.697159	0.0117378	0.0469512	0.332259	0.931812	not_retained
Microbiota-Functional pathway correlation	Flintibacter_sp. KGMB00164	Thermogenesis(ko04714)	-0.696007	0.0119369	0.0472228	-0.947303	-0.416059	not_retained
Microbiota-Functional pathway correlation	Limosilactobacillus_reuteri	Fatty acid biosynthesis(ko00061)	-0.68794	0.0134017	0.0524414	-0.891984	-0.438616	not_retained
Microbiota-Functional pathway correlation	Euryarchaeota	Biotin metabolism(ko00780)	0.685273	0.013914	0.0531546	0.236609	0.937228	not_retained
Microbiota-Functional pathway correlation	Bacteroides_xylanisolvens	Insulin signaling pathway(ko04910)	0.684925	0.0139821	0.0531546	0.343347	0.918181	not_retained
Microbiota-Functional pathway correlation	Faecalibacterium	Adipocytokine signaling pathway(ko04920)	-0.684695	0.0140269	0.0531546	-0.96716	-0.235768	not_retained
Microbiota-Functional pathway correlation	Limosilactobacillus_reuteri	Thermogenesis(ko04714)	-0.683931	0.0141772	0.0531645	-0.942819	-0.519531	not_retained
Microbiota-Functional pathway correlation	Bacteroides_fragilis	Insulin signaling pathway(ko04910)	0.682034	0.0145555	0.0540206	0.402843	0.907404	not_retained
Microbiota-Functional pathway correlation	Clostridium	Fatty acid metabolism(ko01212)	0.680871	0.0147911	0.0543347	0.172221	0.937504	not_retained
Microbiota-Functional pathway correlation	Escherichia	Insulin signaling pathway(ko04910)	-0.679944	0.0149809	0.054476	-0.932764	0.251077	not_retained
Microbiota-Functional pathway correlation	Bacteroides_thetaiotaomicron	Insulin signaling pathway(ko04910)	0.679201	0.0151343	0.0544834	0.35362	0.922571	not_retained
Microbiota-Functional pathway correlation	Euryarchaeota	Fatty acid biosynthesis(ko00061)	0.678109	0.0153618	0.0547549	0.293988	0.91359	not_retained
Microbiota-Functional pathway correlation	Euryarchaeota	Adipocytokine signaling pathway(ko04920)	0.676578	0.015685	0.0552661	0.356288	0.890968	not_retained
Microbiota-Functional pathway correlation	Lactobacillus	Biotin metabolism(ko00780)	-0.675982	0.0158122	0.0552661	-0.905845	-0.514802	not_retained
Microbiota-Functional pathway correlation	Bacteroides	Insulin signaling pathway(ko04910)	0.671696	0.0167493	0.0579785	0.345384	0.912478	not_retained
Microbiota-Functional pathway correlation	Bacteroides_fragilis	Riboflavin metabolism(ko00740)	0.669994	0.0171326	0.0580275	0.131401	0.924887	not_retained
Microbiota-Functional pathway correlation	Prevotella_communis	Fatty acid metabolism(ko01212)	0.669927	0.0171476	0.0580275	0.244244	0.912646	not_retained
Microbiota-Functional pathway correlation	Segatella	Riboflavin metabolism(ko00740)	0.66949	0.0172471	0.0580275	0.225946	0.928348	not_retained
Microbiota-Functional pathway correlation	Limosilactobacillus_reuteri	Fatty acid metabolism(ko01212)	-0.667411	0.0177263	0.0590876	-0.885588	-0.34811	not_retained
Microbiota-Functional pathway correlation	Lactobacillus	Sphingolipid metabolism(ko00600)	-0.661664	0.0191012	0.0630866	-0.921785	-0.513874	not_retained
Microbiota-Functional pathway correlation	Prevotella	Fatty acid biosynthesis(ko00061)	0.660039	0.0195038	0.0634412	0.299747	0.907935	not_retained
Microbiota-Functional pathway correlation	Bacteroidota	Insulin signaling pathway(ko04910)	0.658841	0.0198046	0.0634412	0.246845	0.928083	not_retained
Microbiota-Functional pathway correlation	Faecalibacterium	Thermogenesis(ko04714)	-0.658505	0.0198896	0.0634412	-0.966662	-0.236571	not_retained
Microbiota-Functional pathway correlation	Mycoplasmatota	Vitamin B6 metabolism(ko00750)	0.658203	0.0199662	0.0634412	0.17039	0.945885	not_retained
Microbiota-Functional pathway correlation	Clostridium	Fatty acid biosynthesis(ko00061)	0.657266	0.0202052	0.0634412	0.101465	0.923221	not_retained
Microbiota-Functional pathway correlation	Cyanobacteriota	Vitamin B6 metabolism(ko00750)	0.657029	0.0202659	0.0634412	0.334171	0.880476	not_retained
Microbiota-Functional pathway correlation	Bacteroides	Riboflavin metabolism(ko00740)	0.65215	0.021547	0.066716	0.0540129	0.923282	not_retained
Microbiota-Functional pathway correlation	Lactobacillus	Thermogenesis(ko04714)	-0.651645	0.0216827	0.066716	-0.960014	-0.478977	not_retained
Microbiota-Functional pathway correlation	Prevotella_communis	Biotin metabolism(ko00780)	0.649278	0.022328	0.0681194	0.209364	0.916569	not_retained
Microbiota-Functional pathway correlation	Prevotella_dentalis	Fatty acid biosynthesis(ko00061)	0.64703	0.0229537	0.0693967	0.275507	0.903	not_retained
Microbiota-Functional pathway correlation	Limosilactobacillus_reuteri	Biotin metabolism(ko00780)	-0.645746	0.0233165	0.0693967	-0.890939	-0.281919	not_retained
Microbiota-Functional pathway correlation	Bacteroides_fragilis	Thermogenesis(ko04714)	0.645717	0.023325	0.0693967	0.436851	0.914631	not_retained
Microbiota-Functional pathway correlation	Limosilactobacillus_reuteri	Sphingolipid metabolism(ko00600)	-0.644635	0.0236342	0.0697402	-0.917172	-0.423824	not_retained
Microbiota-Functional pathway correlation	Euryarchaeota	Vitamin B6 metabolism(ko00750)	0.642817	0.0241604	0.0701676	0.215521	0.912707	not_retained
Microbiota-Functional pathway correlation	Escherichia	Fatty acid biosynthesis(ko00061)	-0.642788	0.0241688	0.0701676	-0.928699	0.337323	not_retained
Microbiota-Functional pathway correlation	Limosilactobacillus_reuteri	Adipocytokine signaling pathway(ko04920)	-0.640678	0.0247902	0.0708188	-0.95302	-0.401802	not_retained
Microbiota-Functional pathway correlation	Prevotella_communis	Vitamin B6 metabolism(ko00750)	0.639336	0.0251914	0.0708188	0.239603	0.882373	not_retained
Microbiota-Functional pathway correlation	Bacteroides_fragilis	Fatty acid biosynthesis(ko00061)	0.638946	0.0253091	0.0708188	0.2261	0.920105	not_retained
Microbiota-Functional pathway correlation	Lactobacillus	Vitamin B6 metabolism(ko00750)	-0.638528	0.0254353	0.0708188	-0.854239	-0.47767	not_retained
Microbiota-Functional pathway correlation	Bacteroides_xylanisolvens	Fatty acid biosynthesis(ko00061)	0.637681	0.0256926	0.0708188	0.173781	0.919762	not_retained
Microbiota-Functional pathway correlation	Bacteroides	Thermogenesis(ko04714)	0.637053	0.0258849	0.0708188	0.390036	0.910254	not_retained
Microbiota-Functional pathway correlation	Clostridium	Vitamin B6 metabolism(ko00750)	0.637024	0.0258938	0.0708188	0.132142	0.927225	not_retained
Microbiota-Functional pathway correlation	Campylobacterota	Thermogenesis(ko04714)	0.636786	0.0259669	0.0708188	0.495028	0.889796	not_retained
Microbiota-Functional pathway correlation	Bacteroides_thetaiotaomicron	Fatty acid biosynthesis(ko00061)	0.632025	0.0274606	0.0743293	0.161822	0.931707	not_retained
Microbiota-Functional pathway correlation	Cyanobacteriota	Ubiquinone and other terpenoid-quinone biosynthesis(ko00130)	0.631184	0.0277308	0.0745006	0.242718	0.91431	not_retained
Microbiota-Functional pathway correlation	Flintibacter_sp. KGMB00164	Lysine degradation(ko00310)	0.630116	0.0280763	0.0748702	0.382055	0.879316	not_retained
Microbiota-Functional pathway correlation	Clostridium	Biotin metabolism(ko00780)	0.626666	0.0292148	0.0773333	0.10106	0.911812	not_retained
Microbiota-Functional pathway correlation	Bacteroides	Fatty acid biosynthesis(ko00061)	0.624929	0.0298007	0.0783083	0.195812	0.918576	not_retained
Microbiota-Functional pathway correlation	Clostridium	beta-Alanine metabolism(ko00410)	0.620764	0.0312388	0.0804214	0.113742	0.893296	not_retained
Microbiota-Functional pathway correlation	Blautia	Sphingolipid metabolism(ko00600)	0.620582	0.031303	0.0804214	0.231694	0.854966	not_retained
Microbiota-Functional pathway correlation	Prevotella_communis	Adipocytokine signaling pathway(ko04920)	0.620214	0.0314326	0.0804214	0.432596	0.846808	not_retained
Microbiota-Functional pathway correlation	Escherichia	Fatty acid metabolism(ko01212)	-0.620028	0.0314984	0.0804214	-0.9144	0.376288	not_retained
Microbiota-Functional pathway correlation	Prevotella	Fatty acid metabolism(ko01212)	0.618207	0.0321466	0.0814984	0.152764	0.908334	not_retained
Microbiota-Functional pathway correlation	Flintibacter_sp. KGMB00164	Insulin signaling pathway(ko04910)	-0.616633	0.0327145	0.0823581	-0.916238	-0.189753	not_retained
Microbiota-Functional pathway correlation	Bacteroides_fragilis	Adipocytokine signaling pathway(ko04920)	0.613303	0.0339397	0.0848493	0.379623	0.922828	not_retained
Microbiota-Functional pathway correlation	Prevotella_communis	Thermogenesis(ko04714)	0.612434	0.0342646	0.0850706	0.402595	0.833822	not_retained
Microbiota-Functional pathway correlation	Bacteroidota	Fatty acid biosynthesis(ko00061)	0.610574	0.0349679	0.0859613	0.223921	0.905534	not_retained
Microbiota-Functional pathway correlation	Limosilactobacillus_reuteri	Vitamin B6 metabolism(ko00750)	-0.610225	0.0351009	0.0859613	-0.846117	-0.269825	not_retained
Microbiota-Functional pathway correlation	Euryarchaeota	Insulin signaling pathway(ko04910)	0.609391	0.0354203	0.0861575	0.125369	0.888317	not_retained
Microbiota-Functional pathway correlation	Lactobacillus	Adipocytokine signaling pathway(ko04920)	-0.608156	0.0358972	0.0864759	-0.955652	-0.396658	not_retained
Microbiota-Functional pathway correlation	Bacteroides_fragilis	Fatty acid metabolism(ko01212)	0.60781	0.0360316	0.0864759	0.0637244	0.923797	not_retained
Microbiota-Functional pathway correlation	Prevotella_dentalis	Fatty acid metabolism(ko01212)	0.60586	0.0367962	0.0871588	0.169897	0.892616	not_retained
Microbiota-Functional pathway correlation	Prevotella	Biotin metabolism(ko00780)	0.605501	0.036938	0.0871588	0.0620432	0.900536	not_retained
Microbiota-Functional pathway correlation	Bacteroides	Adipocytokine signaling pathway(ko04920)	0.605176	0.0370671	0.0871588	0.344973	0.918091	not_retained
Microbiota-Functional pathway correlation	Bacillota	Riboflavin metabolism(ko00740)	-0.604629	0.0372846	0.0871588	-0.876138	0.0307516	not_retained
Microbiota-Functional pathway correlation	Spirochaetota	Sphingolipid metabolism(ko00600)	0.602362	0.0381965	0.0884798	0.148532	0.856671	not_retained
Microbiota-Functional pathway correlation	Bacteroides_xylanisolvens	Fatty acid metabolism(ko01212)	0.602005	0.0383412	0.0884798	0.142647	0.920171	not_retained
Microbiota-Functional pathway correlation	Prevotella_dentalis	Biotin metabolism(ko00780)	0.600601	0.0389154	0.0886684	0.1483	0.888501	not_retained
Microbiota-Functional pathway correlation	Prevotella_communis	Lysine degradation(ko00310)	-0.600538	0.038941	0.0886684	-0.907895	-0.257148	not_retained
Microbiota-Functional pathway correlation	Bacteroides_fragilis	Sphingolipid metabolism(ko00600)	0.600002	0.0391619	0.0886684	0.291656	0.869267	not_retained
Microbiota-Functional pathway correlation	Clostridium	Insulin signaling pathway(ko04910)	0.597995	0.039997	0.0897509	-0.0396869	0.892533	not_retained
Microbiota-Functional pathway correlation	Bacteroides_thetaiotaomicron	Fatty acid metabolism(ko01212)	0.596062	0.040813	0.0897509	0.0915153	0.918146	not_retained
Microbiota-Functional pathway correlation	Blautia	beta-Alanine metabolism(ko00410)	0.595999	0.0408396	0.0897509	-0.0121162	0.879245	not_retained
Microbiota-Functional pathway correlation	Bacteroides_thetaiotaomicron	Thermogenesis(ko04714)	0.595865	0.0408965	0.0897509	0.336701	0.888567	not_retained
Microbiota-Functional pathway correlation	Blautia	Thermogenesis(ko04714)	0.59553	0.0410396	0.0897509	0.275928	0.897087	not_retained
Microbiota-Functional pathway correlation	Bacteroides	Sphingolipid metabolism(ko00600)	0.595305	0.0411358	0.0897509	0.27402	0.884269	not_retained
Microbiota-Functional pathway correlation	Prevotella	Vitamin B6 metabolism(ko00750)	0.593596	0.041871	0.0908047	0.132469	0.867323	not_retained
Microbiota-Functional pathway correlation	Bacteroides_xylanisolvens	Thermogenesis(ko04714)	0.592609	0.0422997	0.0908604	0.368672	0.88457	not_retained
Microbiota-Functional pathway correlation	Bacteroides	Fatty acid metabolism(ko01212)	0.592376	0.0424015	0.0908604	0.114545	0.906572	not_retained
Microbiota-Functional pathway correlation	Escherichia	Vitamin B6 metabolism(ko00750)	-0.590768	0.0431081	0.0918279	-0.881788	0.395061	not_retained
Microbiota-Functional pathway correlation	Prevotella_dentalis	Vitamin B6 metabolism(ko00750)	0.587982	0.0443518	0.0939215	0.140311	0.860593	not_retained
Microbiota-Functional pathway correlation	Cyanobacteriota	Riboflavin metabolism(ko00740)	0.586254	0.045136	0.0949633	0.218363	0.886813	not_retained
Microbiota-Functional pathway correlation	Prevotella_communis	Sphingolipid metabolism(ko00600)	0.58574	0.0453714	0.0949633	0.281782	0.799197	not_retained
Microbiota-Functional pathway correlation	Prevotella	Lysine degradation(ko00310)	-0.58374	0.0462943	0.0963351	-0.896291	-0.216634	not_retained
Microbiota-Functional pathway correlation	Bacillota	Insulin signaling pathway(ko04910)	-0.581365	0.0474075	0.0980846	-0.905591	-0.198775	not_retained
Microbiota-Functional pathway correlation	Bacteroides_xylanisolvens	Biotin metabolism(ko00780)	0.576938	0.0495327	0.101896	-0.0227796	0.915345	not_retained
Microbiota-Functional pathway correlation	Bacteroides_fragilis	Biotin metabolism(ko00780)	0.574921	0.0505229	0.103342	-0.0215827	0.902549	not_retained
Microbiota-Functional pathway correlation	Bacteroidota	Fatty acid metabolism(ko01212)	0.573598	0.0511798	0.103721	0.0499036	0.8973	not_retained
Microbiota-Functional pathway correlation	Flintibacter_sp. KGMB00164	Sphingolipid metabolism(ko00600)	-0.573087	0.0514354	0.103721	-0.909705	-0.104672	not_retained
Microbiota-Functional pathway correlation	Bacteroides_thetaiotaomicron	Biotin metabolism(ko00780)	0.572813	0.0515726	0.103721	0.0359588	0.934585	not_retained
Microbiota-Functional pathway correlation	Bacteroides_thetaiotaomicron	Adipocytokine signaling pathway(ko04920)	0.572229	0.051866	0.103732	0.340761	0.895183	not_retained
Microbiota-Functional pathway correlation	Campylobacterota	Adipocytokine signaling pathway(ko04920)	0.570572	0.0527051	0.104357	0.446949	0.867244	not_retained
Microbiota-Functional pathway correlation	Bacteroides_xylanisolvens	Adipocytokine signaling pathway(ko04920)	0.570468	0.0527582	0.104357	0.323268	0.87578	not_retained
Microbiota-Functional pathway correlation	Bacteroides_xylanisolvens	Vitamin B6 metabolism(ko00750)	0.569736	0.0531322	0.104522	0.0722313	0.90831	not_retained
Microbiota-Functional pathway correlation	Escherichia	beta-Alanine metabolism(ko00410)	-0.56786	0.0540988	0.105845	-0.928851	0.294589	not_retained
Microbiota-Functional pathway correlation	Bacteroidota	Lysine degradation(ko00310)	-0.566792	0.0546545	0.106355	-0.915146	-0.237327	not_retained
Microbiota-Functional pathway correlation	Bacteroides_xylanisolvens	Sphingolipid metabolism(ko00600)	0.565934	0.0551041	0.106653	0.24606	0.839675	not_retained
Microbiota-Functional pathway correlation	Bacteroides_thetaiotaomicron	Sphingolipid metabolism(ko00600)	0.565188	0.0554969	0.106839	0.234287	0.850589	not_retained
Microbiota-Functional pathway correlation	Bacteroides	Biotin metabolism(ko00780)	0.56158	0.0574248	0.10962	0.00204286	0.903011	not_retained
Microbiota-Functional pathway correlation	Bacteroidota	Biotin metabolism(ko00780)	0.560147	0.0582029	0.10962	0.00540911	0.89628	not_retained
Microbiota-Functional pathway correlation	Bacteroides_thetaiotaomicron	Vitamin B6 metabolism(ko00750)	0.559727	0.0584326	0.10962	0.0184594	0.851582	not_retained
Microbiota-Functional pathway correlation	Prevotella_dentalis	Lysine degradation(ko00310)	-0.559572	0.0585172	0.10962	-0.869062	-0.177543	not_retained
Microbiota-Functional pathway correlation	Bacteroides_fragilis	Vitamin B6 metabolism(ko00750)	0.559234	0.058703	0.10962	0.0872684	0.869725	not_retained
Microbiota-Functional pathway correlation	Flavonifractor_plautii	Lysine degradation(ko00310)	0.559114	0.0587685	0.10962	0.0993944	0.940753	not_retained
Microbiota-Functional pathway correlation	Blautia	Adipocytokine signaling pathway(ko04920)	0.556055	0.060466	0.112028	0.129461	0.870829	not_retained
Microbiota-Functional pathway correlation	Flintibacter_sp. KGMB00164	beta-Alanine metabolism(ko00410)	-0.555646	0.0606957	0.112028	-0.883319	-0.105082	not_retained
Microbiota-Functional pathway correlation	Flintibacter_sp. KGMB00164	Fatty acid biosynthesis(ko00061)	-0.555118	0.0609928	0.112028	-0.911986	-0.0418137	not_retained
Microbiota-Functional pathway correlation	Faecalibacterium	Lysine degradation(ko00310)	0.552125	0.0626964	0.114572	0.244998	0.816419	not_retained
Microbiota-Functional pathway correlation	Escherichia	Biotin metabolism(ko00780)	-0.550795	0.0634644	0.11539	-0.846533	0.382067	not_retained
Microbiota-Functional pathway correlation	Streptococcus	Ubiquinone and other terpenoid-quinone biosynthesis(ko00130)	-0.549712	0.064094	0.115949	-0.844506	-0.00427264	not_retained
Microbiota-Functional pathway correlation	Bacillota	Fatty acid biosynthesis(ko00061)	-0.549005	0.0645077	0.116114	-0.877753	-0.135403	not_retained
Microbiota-Functional pathway correlation	Bacteroides_thetaiotaomicron	Lysine degradation(ko00310)	-0.545525	0.0665695	0.119229	-0.950501	-0.19906	not_retained
Microbiota-Functional pathway correlation	Bacteroides	Vitamin B6 metabolism(ko00750)	0.544203	0.0673646	0.119599	0.0267231	0.865487	not_retained
Microbiota-Functional pathway correlation	Bacteroides	Lysine degradation(ko00310)	-0.544078	0.0674403	0.119599	-0.914568	-0.234911	not_retained
Microbiota-Functional pathway correlation	Campylobacterota	Sphingolipid metabolism(ko00600)	0.540486	0.0696358	0.122887	0.385875	0.851724	not_retained
Microbiota-Functional pathway correlation	Prevotella	Adipocytokine signaling pathway(ko04920)	0.539671	0.0701407	0.123174	0.255909	0.822493	not_retained
Microbiota-Functional pathway correlation	Bacteroidota	Vitamin B6 metabolism(ko00750)	0.538246	0.0710293	0.124129	-0.00936775	0.846225	not_retained
Microbiota-Functional pathway correlation	Lactobacillus_amylovorus	Ubiquinone and other terpenoid-quinone biosynthesis(ko00130)	-0.537283	0.0716341	0.124581	-0.822483	0.92065	not_retained
Microbiota-Functional pathway correlation	Bacteroides_xylanisolvens	Lysine degradation(ko00310)	-0.536077	0.0723967	0.125302	-0.950649	-0.196355	not_retained
Microbiota-Functional pathway correlation	Prevotella	Thermogenesis(ko04714)	0.53448	0.0734154	0.126457	0.276259	0.816107	not_retained
Microbiota-Functional pathway correlation	Bacillota	Fatty acid metabolism(ko01212)	-0.527093	0.0782542	0.13415	-0.88077	-0.077477	not_retained
Microbiota-Functional pathway correlation	Bacteroides_fragilis	Lysine degradation(ko00310)	-0.525536	0.0793009	0.1353	-0.911542	-0.156889	not_retained
Microbiota-Functional pathway correlation	Bacteroidota	Thermogenesis(ko04714)	0.52364	0.0805887	0.136849	0.226014	0.840554	not_retained
Microbiota-Functional pathway correlation	Bacillota	Biotin metabolism(ko00780)	-0.515711	0.0861283	0.145569	-0.847009	0.00693172	not_retained
Microbiota-Functional pathway correlation	Prevotella	Sphingolipid metabolism(ko00600)	0.513115	0.0879968	0.14631	0.17664	0.775255	not_retained
Microbiota-Functional pathway correlation	Faecalibacterium	Sphingolipid metabolism(ko00600)	-0.513074	0.088026	0.14631	-0.890452	0.0857814	not_retained
Microbiota-Functional pathway correlation	Bacillota	Thermogenesis(ko04714)	-0.512961	0.0881081	0.14631	-0.878477	-0.19392	not_retained
Microbiota-Functional pathway correlation	Lactobacillus_amylovorus	Riboflavin metabolism(ko00740)	-0.512845	0.0881927	0.14631	-0.776642	0.932564	not_retained
Microbiota-Functional pathway correlation	Bacteroidota	Adipocytokine signaling pathway(ko04920)	0.510632	0.0898093	0.148309	0.243172	0.877967	not_retained
Microbiota-Functional pathway correlation	Lactobacillus_amylovorus	beta-Alanine metabolism(ko00410)	-0.509616	0.0905576	0.148862	-0.871531	0.705294	not_retained
Microbiota-Functional pathway correlation	Streptococcus	beta-Alanine metabolism(ko00410)	-0.507987	0.0917669	0.150164	-0.901241	0.0712186	not_retained
Microbiota-Functional pathway correlation	Flintibacter_sp. KGMB00164	Fatty acid metabolism(ko01212)	-0.505496	0.0936377	0.152532	-0.929774	-0.0176326	not_retained
Microbiota-Functional pathway correlation	Mycoplasmatota	Riboflavin metabolism(ko00740)	0.50366	0.0950328	0.154107	0.0256139	0.842496	not_retained
Microbiota-Functional pathway correlation	Prevotella_dentalis	Adipocytokine signaling pathway(ko04920)	0.499923	0.0979143	0.158068	0.224628	0.819672	not_retained
Microbiota-Functional pathway correlation	Blautia	Insulin signaling pathway(ko04910)	0.493224	0.103227	0.165644	-0.0574616	0.780804	not_retained
Microbiota-Functional pathway correlation	Prevotella_dentalis	Thermogenesis(ko04714)	0.492772	0.103592	0.165644	0.188043	0.796327	not_retained
Microbiota-Functional pathway correlation	Bacteroidota	Sphingolipid metabolism(ko00600)	0.492284	0.103987	0.165644	0.12206	0.805287	not_retained
Microbiota-Functional pathway correlation	Bacillota	Lysine degradation(ko00310)	0.488399	0.107169	0.16996	0.219212	0.871863	not_retained
Microbiota-Functional pathway correlation	Thermodesulfobacteriota	Ubiquinone and other terpenoid-quinone biosynthesis(ko00130)	-0.485567	0.109529	0.172941	-0.817894	-0.032289	not_retained
Microbiota-Functional pathway correlation	Prevotella_dentalis	Sphingolipid metabolism(ko00600)	0.484315	0.110584	0.173844	0.156088	0.770211	not_retained
Microbiota-Functional pathway correlation	Spirochaetota	Lysine degradation(ko00310)	-0.480729	0.113641	0.177873	-0.745933	-0.23513	not_retained
Microbiota-Functional pathway correlation	Euryarchaeota	Riboflavin metabolism(ko00740)	0.479487	0.114712	0.178773	-0.0482508	0.803243	not_retained
Microbiota-Functional pathway correlation	Bacillota	Adipocytokine signaling pathway(ko04920)	-0.478207	0.115824	0.179106	-0.902806	-0.170239	not_retained
Microbiota-Functional pathway correlation	Spirochaetota	beta-Alanine metabolism(ko00410)	0.478095	0.115922	0.179106	0.0462032	0.803024	not_retained
Microbiota-Functional pathway correlation	Faecalibacterium	Insulin signaling pathway(ko04910)	-0.4769	0.116966	0.179948	-0.837899	0.117365	not_retained
Microbiota-Functional pathway correlation	Streptococcus	Lysine degradation(ko00310)	0.475938	0.117812	0.180477	0.151377	0.864607	not_retained
Microbiota-Functional pathway correlation	Blautia	Fatty acid biosynthesis(ko00061)	0.47139	0.121863	0.185892	-0.211714	0.788643	not_retained
Microbiota-Functional pathway correlation	Bacillota	Sphingolipid metabolism(ko00600)	-0.469729	0.123364	0.187031	-0.839862	-0.153936	not_retained
Microbiota-Functional pathway correlation	Mycoplasmatota	Ubiquinone and other terpenoid-quinone biosynthesis(ko00130)	0.469417	0.123648	0.187031	-0.039408	0.78321	not_retained
Microbiota-Functional pathway correlation	Blautia	Fatty acid metabolism(ko01212)	0.468279	0.124686	0.187603	-0.218799	0.789792	not_retained
Microbiota-Functional pathway correlation	Segatella	Lysine degradation(ko00310)	-0.46786	0.125069	0.187603	-0.808585	-0.0378038	not_retained
Microbiota-Functional pathway correlation	Thermodesulfobacteriota	Riboflavin metabolism(ko00740)	-0.467021	0.125839	0.187975	-0.821481	0.198814	not_retained
Microbiota-Functional pathway correlation	Bacillota	Vitamin B6 metabolism(ko00750)	-0.463796	0.128828	0.191646	-0.773151	-0.0199769	not_retained
Microbiota-Functional pathway correlation	Flintibacter_sp. KGMB00164	Biotin metabolism(ko00780)	-0.457191	0.135094	0.200139	-0.868154	0.0529401	not_retained
Microbiota-Functional pathway correlation	Lactobacillus_johnsonii	Lysine degradation(ko00310)	0.454365	0.137834	0.203361	0.0993753	0.836047	not_retained
Microbiota-Functional pathway correlation	Campylobacterota	beta-Alanine metabolism(ko00410)	0.450292	0.141846	0.20794	0.177097	0.908177	not_retained
Microbiota-Functional pathway correlation	Segatella	Insulin signaling pathway(ko04910)	0.450044	0.142093	0.20794	-0.15872	0.848866	not_retained
Microbiota-Functional pathway correlation	Flintibacter_sp. KGMB00164	Vitamin B6 metabolism(ko00750)	-0.448856	0.143278	0.208827	-0.85185	0.113019	not_retained
Microbiota-Functional pathway correlation	Segatella	beta-Alanine metabolism(ko00410)	0.44575	0.146408	0.212527	-0.0989175	0.805663	not_retained
Microbiota-Functional pathway correlation	Streptococcus	Riboflavin metabolism(ko00740)	-0.441301	0.150967	0.218265	-0.816056	0.177994	not_retained
Microbiota-Functional pathway correlation	Blautia	Vitamin B6 metabolism(ko00750)	0.435682	0.156852	0.225868	-0.126257	0.760041	not_retained
Microbiota-Functional pathway correlation	Clostridium	Riboflavin metabolism(ko00740)	0.430287	0.162639	0.233268	-0.0981479	0.748392	not_retained
Microbiota-Functional pathway correlation	Flintibacter_sp. KGMB00164	Ubiquinone and other terpenoid-quinone biosynthesis(ko00130)	-0.425085	0.168346	0.240494	-0.820331	0.0798484	not_retained
Microbiota-Functional pathway correlation	Faecalibacterium	Fatty acid biosynthesis(ko00061)	-0.423097	0.170559	0.242692	-0.817291	0.140723	not_retained
Microbiota-Functional pathway correlation	Spirochaetota	Insulin signaling pathway(ko04910)	0.421907	0.171893	0.243628	-0.13293	0.7617	not_retained
Microbiota-Functional pathway correlation	Actinomycetota	Sphingolipid metabolism(ko00600)	0.41534	0.179371	0.253229	-0.166288	0.841157	not_retained
Microbiota-Functional pathway correlation	Blautia	Ubiquinone and other terpenoid-quinone biosynthesis(ko00130)	0.414085	0.180822	0.254281	-0.187558	0.774608	not_retained
Microbiota-Functional pathway correlation	Actinomycetota	beta-Alanine metabolism(ko00410)	0.40832	0.187585	0.262765	-0.101092	0.815296	not_retained
Microbiota-Functional pathway correlation	Segatella	Fatty acid biosynthesis(ko00061)	0.407089	0.189049	0.26379	-0.220185	0.80772	not_retained
Microbiota-Functional pathway correlation	Faecalibacterium	beta-Alanine metabolism(ko00410)	-0.406135	0.190188	0.264354	-0.866444	0.181644	not_retained
Microbiota-Functional pathway correlation	Blautia	Biotin metabolism(ko00780)	0.403102	0.193839	0.268392	-0.203823	0.727692	not_retained
Microbiota-Functional pathway correlation	Actinomycetota	Thermogenesis(ko04714)	0.398002	0.200075	0.275966	-0.203811	0.798651	not_retained
Microbiota-Functional pathway correlation	Thermodesulfobacteriota	Lysine degradation(ko00310)	0.393706	0.205422	0.282259	-0.105726	0.876773	not_retained
Microbiota-Functional pathway correlation	Actinomycetota	Adipocytokine signaling pathway(ko04920)	0.389038	0.211329	0.289271	-0.279839	0.789026	not_retained
Microbiota-Functional pathway correlation	Limosilactobacillus_reuteri	Lysine degradation(ko00310)	0.388402	0.212142	0.289285	0.0627641	0.777918	not_retained
Microbiota-Functional pathway correlation	Segatella	Biotin metabolism(ko00780)	0.38763	0.213131	0.289537	-0.143708	0.78866	not_retained
Microbiota-Functional pathway correlation	Lactobacillus_amylovorus	Biotin metabolism(ko00780)	-0.383206	0.218853	0.296192	-0.731618	0.67752	not_retained
Microbiota-Functional pathway correlation	Faecalibacterium	Fatty acid metabolism(ko01212)	-0.380819	0.221978	0.29686	-0.826533	0.31599	not_retained
Microbiota-Functional pathway correlation	Cyanobacteriota	Lysine degradation(ko00310)	-0.380768	0.222045	0.29686	-0.834875	0.0172799	not_retained
Microbiota-Functional pathway correlation	Segatella	Vitamin B6 metabolism(ko00750)	0.380315	0.222642	0.29686	-0.185452	0.775745	not_retained
Microbiota-Functional pathway correlation	Euryarchaeota	Ubiquinone and other terpenoid-quinone biosynthesis(ko00130)	0.380313	0.222645	0.29686	-0.13341	0.765074	not_retained
Microbiota-Functional pathway correlation	Lactobacillus_amylovorus	Fatty acid metabolism(ko01212)	-0.376276	0.228001	0.302879	-0.793953	0.689648	not_retained
Microbiota-Functional pathway correlation	Spirochaetota	Fatty acid biosynthesis(ko00061)	0.370083	0.236366	0.312837	-0.167198	0.745401	not_retained
Microbiota-Functional pathway correlation	Segatella	Fatty acid metabolism(ko01212)	0.368605	0.238389	0.313756	-0.193777	0.823935	not_retained
Microbiota-Functional pathway correlation	Pseudomonadota	Adipocytokine signaling pathway(ko04920)	-0.368303	0.238803	0.313756	-0.823284	0.799293	not_retained
Microbiota-Functional pathway correlation	Streptococcus	Insulin signaling pathway(ko04910)	-0.360378	0.249837	0.326115	-0.854576	0.120308	not_retained
Microbiota-Functional pathway correlation	Actinomycetota	Fatty acid metabolism(ko01212)	0.360247	0.250022	0.326115	-0.165278	0.811655	not_retained
Microbiota-Functional pathway correlation	Lactobacillus_amylovorus	Fatty acid biosynthesis(ko00061)	-0.353447	0.259726	0.33755	-0.790253	0.699457	not_retained
Microbiota-Functional pathway correlation	Spirochaetota	Fatty acid metabolism(ko01212)	0.349439	0.265547	0.34328	-0.204713	0.751201	not_retained
Microbiota-Functional pathway correlation	Flintibacter_sp. KGMB00164	Riboflavin metabolism(ko00740)	-0.348693	0.266639	0.34328	-0.771933	0.150867	not_retained
Microbiota-Functional pathway correlation	Blautia	Riboflavin metabolism(ko00740)	0.34845	0.266995	0.34328	-0.226756	0.708912	not_retained
Microbiota-Functional pathway correlation	Actinomycetota	Biotin metabolism(ko00780)	0.347716	0.268074	0.34344	-0.272499	0.827576	not_retained
Microbiota-Functional pathway correlation	Lactobacillus_amylovorus	Vitamin B6 metabolism(ko00750)	-0.334801	0.287442	0.366948	-0.706424	0.69326	not_retained
Microbiota-Functional pathway correlation	Clostridium	Ubiquinone and other terpenoid-quinone biosynthesis(ko00130)	0.330886	0.293466	0.373313	-0.217888	0.661843	not_retained
Microbiota-Functional pathway correlation	Escherichia	Ubiquinone and other terpenoid-quinone biosynthesis(ko00130)	-0.329009	0.296379	0.374428	-0.744951	0.189924	not_retained
Microbiota-Functional pathway correlation	Lactobacillus_amylovorus	Insulin signaling pathway(ko04910)	-0.328981	0.296422	0.374428	-0.753513	0.74163	not_retained
Microbiota-Functional pathway correlation	Actinomycetota	Fatty acid biosynthesis(ko00061)	0.327956	0.298019	0.375129	-0.190462	0.78003	not_retained
Microbiota-Functional pathway correlation	Streptococcus	Fatty acid biosynthesis(ko00061)	-0.324681	0.303157	0.380266	-0.812496	0.22512	not_retained
Microbiota-Functional pathway correlation	Roseburia	Lysine degradation(ko00310)	-0.322481	0.306636	0.383295	-0.815658	0.0481333	not_retained
Microbiota-Functional pathway correlation	Pseudomonadota	Sphingolipid metabolism(ko00600)	-0.318004	0.313782	0.389613	-0.817246	0.747269	not_retained
Microbiota-Functional pathway correlation	Faecalibacterium	Biotin metabolism(ko00780)	-0.317959	0.313855	0.389613	-0.80763	0.279563	not_retained
Microbiota-Functional pathway correlation	Faecalibacterium	Vitamin B6 metabolism(ko00750)	-0.314252	0.319841	0.394347	-0.773476	0.270536	not_retained
Microbiota-Functional pathway correlation	Campylobacterota	Insulin signaling pathway(ko04910)	0.314241	0.319859	0.394347	-0.0356251	0.878499	not_retained
Microbiota-Functional pathway correlation	Streptococcus	Biotin metabolism(ko00780)	-0.307574	0.330785	0.406425	-0.769101	0.357424	not_retained
Microbiota-Functional pathway correlation	Streptococcus	Fatty acid metabolism(ko01212)	-0.306165	0.33312	0.406535	-0.800749	0.329693	not_retained
Microbiota-Functional pathway correlation	Actinomycetota	Insulin signaling pathway(ko04910)	0.306157	0.333133	0.406535	-0.312188	0.714855	not_retained
Microbiota-Functional pathway correlation	Campylobacterota	Fatty acid metabolism(ko01212)	0.30482	0.335356	0.407866	-0.0267544	0.860726	not_retained
Microbiota-Functional pathway correlation	Campylobacterota	Fatty acid biosynthesis(ko00061)	0.303256	0.337968	0.409658	-0.0288556	0.9032	not_retained
Microbiota-Functional pathway correlation	Pseudomonadota	Thermogenesis(ko04714)	-0.298366	0.346203	0.418231	-0.815742	0.836255	not_retained
Microbiota-Functional pathway correlation	Escherichia	Riboflavin metabolism(ko00740)	-0.296008	0.35021	0.421658	-0.746873	0.350372	not_retained
Microbiota-Functional pathway correlation	Thermodesulfobacteriota	Insulin signaling pathway(ko04910)	-0.288745	0.362713	0.435256	-0.790038	0.264737	not_retained
Microbiota-Functional pathway correlation	Escherichia	Lysine degradation(ko00310)	0.280477	0.377226	0.451167	0.00831823	0.792942	not_retained
Microbiota-Functional pathway correlation	Streptococcus	Thermogenesis(ko04714)	-0.277474	0.38257	0.456044	-0.828261	0.110104	not_retained
Microbiota-Functional pathway correlation	Actinomycetota	Vitamin B6 metabolism(ko00750)	0.276385	0.384517	0.456852	-0.279577	0.766888	not_retained
Microbiota-Functional pathway correlation	Lactobacillus_amylovorus	Sphingolipid metabolism(ko00600)	-0.270495	0.39514	0.467929	-0.82824	0.582619	not_retained
Microbiota-Functional pathway correlation	Lactobacillus	Lysine degradation(ko00310)	0.269	0.39786	0.469605	-0.050046	0.748455	not_retained
Microbiota-Functional pathway correlation	Spirochaetota	Biotin metabolism(ko00780)	0.26712	0.401294	0.47211	-0.277879	0.694843	not_retained
Microbiota-Functional pathway correlation	Euryarchaeota	Lysine degradation(ko00310)	0.266393	0.402624	0.472133	-0.632947	0.750938	not_retained
Microbiota-Functional pathway correlation	Flavonifractor_plautii	Ubiquinone and other terpenoid-quinone biosynthesis(ko00130)	-0.265036	0.405117	0.473513	-0.748552	0.190151	not_retained
Microbiota-Functional pathway correlation	Thermodesulfobacteriota	beta-Alanine metabolism(ko00410)	-0.2618	0.411089	0.478939	-0.625763	0.256293	not_retained
Microbiota-Functional pathway correlation	Thermodesulfobacteriota	Fatty acid biosynthesis(ko00061)	-0.259863	0.414686	0.48157	-0.743725	0.335914	not_retained
Microbiota-Functional pathway correlation	Pseudomonadota	Insulin signaling pathway(ko04910)	-0.257756	0.418614	0.483175	-0.943803	0.69326	not_retained
Microbiota-Functional pathway correlation	Spirochaetota	Vitamin B6 metabolism(ko00750)	0.257683	0.418751	0.483175	-0.323788	0.689085	not_retained
Microbiota-Functional pathway correlation	Streptococcus	Vitamin B6 metabolism(ko00750)	-0.247172	0.438629	0.504494	-0.773399	0.343853	not_retained
Microbiota-Functional pathway correlation	Pseudomonadota	Vitamin B6 metabolism(ko00750)	-0.244298	0.444142	0.509207	-0.783347	0.571855	not_retained
Microbiota-Functional pathway correlation	Campylobacterota	Biotin metabolism(ko00780)	0.242916	0.446804	0.510633	-0.141477	0.83667	not_retained
Microbiota-Functional pathway correlation	Streptococcus	Adipocytokine signaling pathway(ko04920)	-0.239392	0.453629	0.516792	-0.864697	0.151699	not_retained
Microbiota-Functional pathway correlation	Clostridium	Lysine degradation(ko00310)	0.233521	0.465107	0.528197	-0.652656	0.677641	not_retained
Microbiota-Functional pathway correlation	Flavonifractor_plautii	beta-Alanine metabolism(ko00410)	-0.230267	0.471525	0.532212	-0.732059	0.148069	not_retained
Microbiota-Functional pathway correlation	Thermodesulfobacteriota	Biotin metabolism(ko00780)	-0.23023	0.471599	0.532212	-0.696501	0.405818	not_retained
Microbiota-Functional pathway correlation	Flavonifractor_plautii	Thermogenesis(ko04714)	-0.226394	0.479219	0.536475	-0.73222	0.127113	not_retained
Microbiota-Functional pathway correlation	Streptococcus	Sphingolipid metabolism(ko00600)	-0.226071	0.479864	0.536475	-0.812206	0.225092	not_retained
Microbiota-Functional pathway correlation	Campylobacterota	Lysine degradation(ko00310)	-0.225482	0.481038	0.536475	-0.792442	0.0340287	not_retained
Microbiota-Functional pathway correlation	Blautia	Lysine degradation(ko00310)	-0.224519	0.482965	0.536475	-0.634371	0.300615	not_retained
Microbiota-Functional pathway correlation	Pseudomonadota	Fatty acid biosynthesis(ko00061)	-0.224046	0.483911	0.536475	-0.833831	0.672841	not_retained
Microbiota-Functional pathway correlation	Lactobacillus_amylovorus	Thermogenesis(ko04714)	-0.223843	0.484318	0.536475	-0.750493	0.468754	not_retained
Microbiota-Functional pathway correlation	Flavonifractor_plautii	Adipocytokine signaling pathway(ko04920)	-0.221493	0.489036	0.539529	-0.75647	0.173862	not_retained
Microbiota-Functional pathway correlation	Thermodesulfobacteriota	Vitamin B6 metabolism(ko00750)	-0.220979	0.490072	0.539529	-0.67751	0.416193	not_retained
Microbiota-Functional pathway correlation	Thermodesulfobacteriota	Fatty acid metabolism(ko01212)	-0.216416	0.499302	0.548015	-0.686369	0.417282	not_retained
Microbiota-Functional pathway correlation	Flavonifractor_plautii	Insulin signaling pathway(ko04910)	-0.213601	0.505033	0.55262	-0.744432	0.183525	not_retained
Microbiota-Functional pathway correlation	Campylobacterota	Vitamin B6 metabolism(ko00750)	0.208303	0.515903	0.562803	-0.177122	0.816691	not_retained
Microbiota-Functional pathway correlation	Pseudomonadota	Fatty acid metabolism(ko01212)	-0.197913	0.537505	0.584598	-0.841654	0.658199	not_retained
Microbiota-Functional pathway correlation	Flavonifractor_plautii	Riboflavin metabolism(ko00740)	-0.193406	0.546993	0.593125	-0.791473	0.339215	not_retained
Microbiota-Functional pathway correlation	Faecalibacterium	Ubiquinone and other terpenoid-quinone biosynthesis(ko00130)	-0.177544	0.580925	0.628028	-0.739422	0.313757	not_retained
Microbiota-Functional pathway correlation	Segatella	Adipocytokine signaling pathway(ko04920)	0.16829	0.601095	0.647887	-0.299657	0.703358	not_retained
Microbiota-Functional pathway correlation	Flavonifractor_plautii	Fatty acid biosynthesis(ko00061)	-0.16704	0.60384	0.648903	-0.745043	0.332811	not_retained
Microbiota-Functional pathway correlation	Thermodesulfobacteriota	Thermogenesis(ko04714)	-0.166129	0.605843	0.649118	-0.768954	0.376393	not_retained
Microbiota-Functional pathway correlation	Lactobacillus_amylovorus	Adipocytokine signaling pathway(ko04920)	-0.159964	0.619465	0.661743	-0.728741	0.577977	not_retained
Microbiota-Functional pathway correlation	Thermodesulfobacteriota	Adipocytokine signaling pathway(ko04920)	-0.158767	0.622122	0.662616	-0.754196	0.295688	not_retained
Microbiota-Functional pathway correlation	Segatella	Sphingolipid metabolism(ko00600)	0.157584	0.624753	0.663454	-0.371375	0.613034	not_retained
Microbiota-Functional pathway correlation	Segatella	Thermogenesis(ko04714)	0.15095	0.639579	0.677201	-0.369147	0.710361	not_retained
Microbiota-Functional pathway correlation	Pseudomonadota	Biotin metabolism(ko00780)	-0.148979	0.644007	0.67989	-0.767631	0.656133	not_retained
Microbiota-Functional pathway correlation	Flavonifractor_plautii	Fatty acid metabolism(ko01212)	-0.123775	0.701535	0.738458	-0.744983	0.396482	not_retained
Microbiota-Functional pathway correlation	Flavonifractor_plautii	Biotin metabolism(ko00780)	-0.118839	0.712982	0.74832	-0.671707	0.458057	not_retained
Microbiota-Functional pathway correlation	Faecalibacterium	Riboflavin metabolism(ko00740)	-0.116915	0.717458	0.750828	-0.628918	0.408926	not_retained
Microbiota-Functional pathway correlation	Mycoplasmatota	Lysine degradation(ko00310)	-0.112443	0.727896	0.759544	-0.84796	0.40791	not_retained
Microbiota-Functional pathway correlation	Thermodesulfobacteriota	Sphingolipid metabolism(ko00600)	-0.0931518	0.773391	0.804684	-0.647489	0.426594	not_retained
Microbiota-Functional pathway correlation	Flavonifractor_plautii	Sphingolipid metabolism(ko00600)	-0.0879393	0.785803	0.815242	-0.595745	0.28387	not_retained
Microbiota-Functional pathway correlation	Flavonifractor_plautii	Vitamin B6 metabolism(ko00750)	-0.0780512	0.809473	0.837385	-0.666116	0.446983	not_retained
Microbiota-Functional pathway correlation	Pseudomonadota	Lysine degradation(ko00310)	0.0753903	0.815868	0.840144	-0.418552	0.701001	not_retained
Microbiota-Functional pathway correlation	Spirochaetota	Ubiquinone and other terpenoid-quinone biosynthesis(ko00130)	0.0750001	0.816807	0.840144	-0.320467	0.553789	not_retained
Microbiota-Functional pathway correlation	Actinomycetota	Lysine degradation(ko00310)	0.0706802	0.827214	0.848425	-0.650313	0.529723	not_retained
Microbiota-Functional pathway correlation	Actinomycetota	Ubiquinone and other terpenoid-quinone biosynthesis(ko00130)	0.0685403	0.832379	0.851296	-0.49796	0.586641	not_retained
Microbiota-Functional pathway correlation	Actinomycetota	Riboflavin metabolism(ko00740)	0.0601764	0.852622	0.86953	-0.557344	0.717122	not_retained
Microbiota-Functional pathway correlation	Pseudomonadota	beta-Alanine metabolism(ko00410)	-0.0479931	0.882254	0.897208	-0.821817	0.830106	not_retained
Microbiota-Functional pathway correlation	Campylobacterota	Ubiquinone and other terpenoid-quinone biosynthesis(ko00130)	0.0464552	0.886005	0.898484	-0.374377	0.891013	not_retained
Microbiota-Functional pathway correlation	Campylobacterota	Riboflavin metabolism(ko00740)	0.0290659	0.928551	0.938984	-0.446192	0.847924	not_retained
Microbiota-Functional pathway correlation	Pseudomonadota	Riboflavin metabolism(ko00740)	-0.0156021	0.961617	0.969697	-0.839982	0.510824	not_retained
Microbiota-Functional pathway correlation	Spirochaetota	Riboflavin metabolism(ko00740)	-0.0116888	0.97124	0.976666	-0.446081	0.446598	not_retained
Microbiota-Functional pathway correlation	Pseudomonadota	Ubiquinone and other terpenoid-quinone biosynthesis(ko00130)	-0.00922854	0.977292	0.980014	-0.818832	0.542544	not_retained
Microbiota-Functional pathway correlation	Lactobacillus_amylovorus	Lysine degradation(ko00310)	-0.00642598	0.984187	0.984187	-0.679781	0.366779	not_retained

## Sheet: Microbiota-Gene
Analysis	Microbiota	Gene	Pearson_r	Raw_P_value	BH_FDR	Bootstrap_95CI_lower	Bootstrap_95CI_upper	Interpretation
Microbiota-Gene correlation	Streptococcus	MYL2	-0.927616	0.000897401	0.0387264	-0.985757	-0.818462	FDR_significant_association
Microbiota-Gene correlation	Bacteroides	MYL2	0.925116	0.000991715	0.0387264	0.804644	0.990784	FDR_significant_association
Microbiota-Gene correlation	Bacillota	MYL2	-0.92412	0.00103105	0.0387264	-0.991454	-0.789138	FDR_significant_association
Microbiota-Gene correlation	Bacteroides_fragilis	MYL2	0.911423	0.00162402	0.0387264	0.780747	0.985279	FDR_significant_association
Microbiota-Gene correlation	Bacteroides_thetaiotaomicron	MYL2	0.905108	0.00198698	0.0387264	0.765522	0.995054	FDR_significant_association
Microbiota-Gene correlation	Bacteroidota	MYL2	0.902867	0.00212744	0.0387264	0.734457	0.990033	FDR_significant_association
Microbiota-Gene correlation	Streptococcus	TNNI1	-0.893056	0.00281778	0.0387264	-0.983248	-0.703238	FDR_significant_association
Microbiota-Gene correlation	Flavonifractor_plautii	FOSB	0.892513	0.00285973	0.0387264	0.718685	0.974021	FDR_significant_association
Microbiota-Gene correlation	Bacteroides	MYL3	0.891402	0.00294678	0.0387264	0.686578	0.987773	FDR_significant_association
Microbiota-Gene correlation	Lactobacillus_johnsonii	MYL2	-0.891325	0.00295286	0.0387264	-0.988822	-0.719949	FDR_significant_association
Microbiota-Gene correlation	Bacteroides_xylanisolvens	MYL2	0.890059	0.00305426	0.0387264	0.711651	0.988214	FDR_significant_association
Microbiota-Gene correlation	Streptococcus	MYL3	-0.889994	0.00305948	0.0387264	-0.982352	-0.657911	FDR_significant_association
Microbiota-Gene correlation	Bacteroides	TNNI1	0.882659	0.003692	0.0387264	0.686741	0.988815	FDR_significant_association
Microbiota-Gene correlation	Flintibacter_sp. KGMB00164	FOSB	0.877206	0.00421299	0.0387264	0.707122	0.978056	FDR_significant_association
Microbiota-Gene correlation	Bacillota	TNNI1	-0.877144	0.00421922	0.0387264	-0.980672	-0.643119	FDR_significant_association
Microbiota-Gene correlation	Bacillota	MYL3	-0.87206	0.00474602	0.0387264	-0.984333	-0.65342	FDR_significant_association
Microbiota-Gene correlation	Bacteroides_thetaiotaomicron	MYL3	0.870935	0.00486804	0.0387264	0.65903	0.982743	FDR_significant_association
Microbiota-Gene correlation	Bacteroides_fragilis	MYL3	0.869889	0.00498323	0.0387264	0.67814	0.981446	FDR_significant_association
Microbiota-Gene correlation	Bacteroides_fragilis	TNNI1	0.864109	0.00565151	0.0387264	0.649028	0.986982	FDR_significant_association
Microbiota-Gene correlation	Bacteroides_thetaiotaomicron	TNNI1	0.86298	0.00578846	0.0387264	0.646188	0.989549	FDR_significant_association
Microbiota-Gene correlation	Thermodesulfobacteriota	FOSB	0.862961	0.00579072	0.0387264	0.638641	0.973791	FDR_significant_association
Microbiota-Gene correlation	F/B	TNNI1	-0.862054	0.00590221	0.0387264	-0.991535	-0.606151	FDR_significant_association
Microbiota-Gene correlation	Bacteroides_xylanisolvens	MYL3	0.85962	0.00620831	0.0387264	0.620145	0.975766	FDR_significant_association
Microbiota-Gene correlation	Bacteroidota	MYL3	0.858796	0.00631414	0.0387264	0.656701	0.972129	FDR_significant_association
Microbiota-Gene correlation	Limosilactobacillus_reuteri	MYL2	-0.85753	0.00647905	0.0387264	-0.975204	-0.627564	FDR_significant_association
Microbiota-Gene correlation	Bacteroidota	TNNI1	0.855986	0.00668382	0.0387264	0.660288	0.971588	FDR_significant_association
Microbiota-Gene correlation	Bacteroides_xylanisolvens	TNNI1	0.855524	0.0067459	0.0387264	0.63141	0.991913	FDR_significant_association
Microbiota-Gene correlation	Prevotella_communis	MYL2	0.852588	0.00714893	0.0395744	0.589251	0.983772	FDR_significant_association
Microbiota-Gene correlation	Prevotella	MYL2	0.842757	0.00860946	0.0460161	0.588943	0.986431	FDR_significant_association
Microbiota-Gene correlation	Lactobacillus_johnsonii	TNNI1	-0.835563	0.00978989	0.0505811	-0.983039	-0.442835	not_retained
Microbiota-Gene correlation	F/B	MYL2	-0.830993	0.0105904	0.0529522	-0.973203	-0.742179	not_retained
Microbiota-Gene correlation	Lactobacillus_johnsonii	MYL3	-0.824811	0.0117376	0.0554194	-0.982378	-0.527804	not_retained
Microbiota-Gene correlation	Lactobacillus	TNNI1	-0.823165	0.0120557	0.0554194	-0.987191	-0.387228	not_retained
Microbiota-Gene correlation	Prevotella_dentalis	MYL2	0.822649	0.0121565	0.0554194	0.522162	0.98488	not_retained
Microbiota-Gene correlation	Lactobacillus	MYL2	-0.8156	0.0135877	0.060174	-0.979953	-0.5854	not_retained
Microbiota-Gene correlation	F/B	MYL3	-0.813021	0.0141364	0.0608649	-0.989697	-0.574115	not_retained
Microbiota-Gene correlation	Prevotella_communis	MYL3	0.805377	0.0158445	0.0649834	0.530916	0.946009	not_retained
Microbiota-Gene correlation	Prevotella_communis	TNNI1	0.802399	0.0165433	0.0649834	0.542424	0.959553	not_retained
Microbiota-Gene correlation	Limosilactobacillus_reuteri	FOSB	0.800243	0.017061	0.0649834	0.526789	0.970218	not_retained
Microbiota-Gene correlation	Prevotella	MYL3	0.797916	0.017631	0.0649834	0.503689	0.950609	not_retained
Microbiota-Gene correlation	Prevotella	TNNI1	0.796613	0.0179554	0.0649834	0.528149	0.957666	not_retained
Microbiota-Gene correlation	Flavonifractor_plautii	FOS	0.794924	0.0183813	0.0649834	0.588376	0.942368	not_retained
Microbiota-Gene correlation	Bacteroidota	FOSB	-0.790619	0.0194955	0.0649834	-0.972111	-0.427289	not_retained
Microbiota-Gene correlation	Cyanobacteriota	MYL2	0.790455	0.0195389	0.0649834	0.461685	0.965173	not_retained
Microbiota-Gene correlation	Limosilactobacillus_reuteri	FOS	0.788947	0.0199394	0.0649834	0.624505	0.954608	not_retained
Microbiota-Gene correlation	Prevotella_communis	FOSB	-0.788355	0.020098	0.0649834	-0.961978	-0.389046	not_retained
Microbiota-Gene correlation	Bacteroidota	FOS	-0.783986	0.021293	0.0649834	-0.964078	-0.554556	not_retained
Microbiota-Gene correlation	Bacillota	FOS	0.783582	0.0214056	0.0649834	0.600351	0.988879	not_retained
Microbiota-Gene correlation	Bacteroides	FOS	-0.782987	0.0215722	0.0649834	-0.953057	-0.601698	not_retained
Microbiota-Gene correlation	Prevotella_dentalis	TNNI1	0.781118	0.0221009	0.0649834	0.465481	0.951195	not_retained
Microbiota-Gene correlation	Flintibacter_sp. KGMB00164	FOS	0.780992	0.0221369	0.0649834	0.579953	0.94477	not_retained
Microbiota-Gene correlation	Prevotella_dentalis	MYL3	0.778891	0.0227411	0.0649834	0.479249	0.952689	not_retained
Microbiota-Gene correlation	Bacteroides_thetaiotaomicron	FOS	-0.778564	0.0228362	0.0649834	-0.94685	-0.515767	not_retained
Microbiota-Gene correlation	Limosilactobacillus_reuteri	MYL3	-0.778293	0.0229152	0.0649834	-0.976951	-0.347531	not_retained
Microbiota-Gene correlation	Lactobacillus	MYL3	-0.777016	0.0232893	0.0649834	-0.989855	-0.404362	not_retained
Microbiota-Gene correlation	Limosilactobacillus_reuteri	TNNI1	-0.776377	0.0234779	0.0649834	-0.976873	-0.449322	not_retained
Microbiota-Gene correlation	Prevotella	FOSB	-0.771915	0.0248212	0.0656908	-0.959131	-0.405128	not_retained
Microbiota-Gene correlation	Bacteroides_fragilis	FOS	-0.770599	0.0252262	0.0656908	-0.951385	-0.566737	not_retained
Microbiota-Gene correlation	Bacillota	FOSB	0.769544	0.0255538	0.0656908	0.451715	0.986393	not_retained
Microbiota-Gene correlation	Bacteroides_thetaiotaomicron	FOSB	-0.767607	0.0261623	0.0656908	-0.977823	-0.35382	not_retained
Microbiota-Gene correlation	Prevotella_communis	FOS	-0.765426	0.0268578	0.0656908	-0.961465	-0.407655	not_retained
Microbiota-Gene correlation	Cyanobacteriota	FOSB	-0.765089	0.0269664	0.0656908	-0.9467	-0.487474	not_retained
Microbiota-Gene correlation	Bacteroides	FOSB	-0.764034	0.0273077	0.0656908	-0.967013	-0.437284	not_retained
Microbiota-Gene correlation	Streptococcus	FOS	0.763831	0.0273739	0.0656908	0.551834	0.946808	not_retained
Microbiota-Gene correlation	Bacteroides_fragilis	FOSB	-0.763297	0.0275477	0.0656908	-0.968158	-0.406902	not_retained
Microbiota-Gene correlation	Lactobacillus_johnsonii	FOS	0.760045	0.0286227	0.06722	0.561099	0.979141	not_retained
Microbiota-Gene correlation	Lactobacillus_johnsonii	FOSB	0.754333	0.0305726	0.0707277	0.41347	0.987447	not_retained
Microbiota-Gene correlation	Cyanobacteriota	FOS	-0.753009	0.0310358	0.0707433	-0.938159	-0.50309	not_retained
Microbiota-Gene correlation	Prevotella_dentalis	FOSB	-0.749647	0.0322315	0.071468	-0.955087	-0.280448	not_retained
Microbiota-Gene correlation	Prevotella	FOS	-0.749523	0.0322759	0.071468	-0.954836	-0.451691	not_retained
Microbiota-Gene correlation	Bacteroides_xylanisolvens	FOS	-0.745989	0.033564	0.0732734	-0.936513	-0.462438	not_retained
Microbiota-Gene correlation	Streptococcus	FOSB	0.741577	0.0352154	0.0758109	0.373101	0.969583	not_retained
Microbiota-Gene correlation	Thermodesulfobacteriota	FOS	0.737673	0.0367168	0.0771661	0.405786	0.941999	not_retained
Microbiota-Gene correlation	Bacteroides_xylanisolvens	FOSB	-0.735508	0.0375665	0.0771661	-0.970938	-0.279634	not_retained
Microbiota-Gene correlation	Faecalibacterium	FOSB	0.734848	0.0378276	0.0771661	0.153283	0.9579	not_retained
Microbiota-Gene correlation	Blautia	TNNI1	0.734827	0.0378363	0.0771661	-0.385462	0.964852	not_retained
Microbiota-Gene correlation	Lactobacillus_amylovorus	TNNI1	-0.72944	0.0400105	0.0799467	-0.989045	0.537564	not_retained
Microbiota-Gene correlation	Prevotella_dentalis	FOS	-0.728903	0.0402313	0.0799467	-0.951081	-0.408329	not_retained
Microbiota-Gene correlation	Roseburia	TNNI1	0.712673	0.0472571	0.0927196	-0.0523099	0.949653	not_retained
Microbiota-Gene correlation	Cyanobacteriota	TNNI1	0.701469	0.0525103	0.101739	0.200711	0.961233	not_retained
Microbiota-Gene correlation	Cyanobacteriota	MYL3	0.695404	0.0554935	0.105819	0.203954	0.964838	not_retained
Microbiota-Gene correlation	Blautia	MYL3	0.69443	0.0559816	0.105819	-0.518188	0.960235	not_retained
Microbiota-Gene correlation	Roseburia	MYL2	0.688657	0.0589285	0.110047	-0.0996979	0.959657	not_retained
Microbiota-Gene correlation	Mycoplasmatota	FOSB	-0.686146	0.0602387	0.111155	-0.936376	0.51193	not_retained
Microbiota-Gene correlation	Pseudomonadota	MYL2	0.678613	0.064272	0.117202	-0.0159012	0.945937	not_retained
Microbiota-Gene correlation	Roseburia	MYL3	0.66745	0.0705354	0.126133	-0.166077	0.956939	not_retained
Microbiota-Gene correlation	Lactobacillus_amylovorus	MYL2	-0.666996	0.0707972	0.126133	-0.955806	0.442371	not_retained
Microbiota-Gene correlation	Lactobacillus_amylovorus	MYL3	-0.656899	0.0767729	0.135225	-0.978817	0.467393	not_retained
Microbiota-Gene correlation	Mycoplasmatota	MYL2	0.65271	0.0793361	0.13817	-0.127115	0.977227	not_retained
Microbiota-Gene correlation	Pseudomonadota	TNNI1	0.649669	0.0812274	0.139892	-0.0600657	0.933744	not_retained
Microbiota-Gene correlation	Segatella	MYL2	0.641704	0.0863053	0.146612	0.0240185	0.968944	not_retained
Microbiota-Gene correlation	Faecalibacterium	FOS	0.640603	0.0870214	0.146612	-0.498756	0.909298	not_retained
Microbiota-Gene correlation	Segatella	TNNI1	0.622577	0.0992337	0.164509	0.0319747	0.93136	not_retained
Microbiota-Gene correlation	Blautia	MYL2	0.621819	0.099767	0.164509	-0.405788	0.950081	not_retained
Microbiota-Gene correlation	Pseudomonadota	MYL3	0.61701	0.103192	0.166657	-0.0817178	0.928539	not_retained
Microbiota-Gene correlation	Mycoplasmatota	FOS	-0.616972	0.10322	0.166657	-0.968982	0.356377	not_retained
Microbiota-Gene correlation	Segatella	MYL3	0.611869	0.106928	0.170864	-0.0197794	0.948153	not_retained
Microbiota-Gene correlation	Campylobacterota	MYL2	0.599531	0.1162	0.183786	0.188763	0.927474	not_retained
Microbiota-Gene correlation	Spirochaetota	MYL3	0.590411	0.123337	0.193092	0.215142	0.91291	not_retained
Microbiota-Gene correlation	Segatella	FOSB	-0.587907	0.125338	0.193092	-0.909425	0.300881	not_retained
Microbiota-Gene correlation	Spirochaetota	MYL2	0.587306	0.125821	0.193092	0.160598	0.886315	not_retained
Microbiota-Gene correlation	Campylobacterota	MYL3	0.572509	0.138043	0.209771	0.265203	0.90115	not_retained
Microbiota-Gene correlation	Campylobacterota	FOS	-0.557803	0.150816	0.226956	-0.960859	-0.0859494	not_retained
Microbiota-Gene correlation	Flavonifractor_plautii	MYL2	-0.553843	0.154362	0.230058	-0.94986	-0.0272574	not_retained
Microbiota-Gene correlation	Lactobacillus	FOS	0.548649	0.15908	0.232733	0.327008	0.93746	not_retained
Microbiota-Gene correlation	Segatella	FOS	-0.548563	0.15916	0.232733	-0.887263	0.318871	not_retained
Microbiota-Gene correlation	Spirochaetota	TNNI1	0.546079	0.161445	0.233868	0.157341	0.87272	not_retained
Microbiota-Gene correlation	Campylobacterota	TNNI1	0.541727	0.165491	0.23751	0.193812	0.891832	not_retained
Microbiota-Gene correlation	Pseudomonadota	FOS	-0.526441	0.180133	0.254898	-0.858296	-0.0452689	not_retained
Microbiota-Gene correlation	Mycoplasmatota	TNNI1	0.522203	0.18431	0.254898	-0.220707	0.971993	not_retained
Microbiota-Gene correlation	F/B	FOS	0.521364	0.185144	0.254898	0.263492	0.963296	not_retained
Microbiota-Gene correlation	Flintibacter_sp. KGMB00164	MYL2	-0.520882	0.185623	0.254898	-0.942648	-0.0144519	not_retained
Microbiota-Gene correlation	Spirochaetota	FOS	-0.520676	0.185829	0.254898	-0.921307	0.0349007	not_retained
Microbiota-Gene correlation	Campylobacterota	FOSB	-0.504738	0.202066	0.274739	-0.934087	-0.012345	not_retained
Microbiota-Gene correlation	Lactobacillus	FOSB	0.500595	0.206404	0.278196	0.12684	0.966719	not_retained
Microbiota-Gene correlation	Mycoplasmatota	MYL3	0.493694	0.213738	0.285598	-0.294432	0.973731	not_retained
Microbiota-Gene correlation	Thermodesulfobacteriota	MYL2	-0.491099	0.21653	0.286856	-0.922945	-0.0374897	not_retained
Microbiota-Gene correlation	Pseudomonadota	FOSB	-0.484457	0.223763	0.293925	-0.857654	-0.0179166	not_retained
Microbiota-Gene correlation	Spirochaetota	FOSB	-0.474177	0.235199	0.306351	-0.913787	0.132643	not_retained
Microbiota-Gene correlation	Flavonifractor_plautii	MYL3	-0.466729	0.243665	0.314734	-0.934783	0.0642827	not_retained
Microbiota-Gene correlation	F/B	FOSB	0.459905	0.251558	0.322243	0.0543277	0.981767	not_retained
Microbiota-Gene correlation	Flintibacter_sp. KGMB00164	MYL3	-0.43609	0.280083	0.355843	-0.930702	0.115772	not_retained
Microbiota-Gene correlation	Roseburia	FOS	-0.431073	0.286286	0.360767	-0.837065	0.199981	not_retained
Microbiota-Gene correlation	Escherichia	FOSB	0.415347	0.306155	0.382694	-0.547193	0.964098	not_retained
Microbiota-Gene correlation	Roseburia	FOSB	-0.409062	0.314275	0.389701	-0.937715	0.233574	not_retained
Microbiota-Gene correlation	Flavonifractor_plautii	TNNI1	-0.39157	0.337403	0.41472	-0.947823	0.1094	not_retained
Microbiota-Gene correlation	Thermodesulfobacteriota	MYL3	-0.389787	0.339803	0.41472	-0.873977	0.148519	not_retained
Microbiota-Gene correlation	Flintibacter_sp. KGMB00164	TNNI1	-0.35832	0.383443	0.464325	-0.910565	0.247046	not_retained
Microbiota-Gene correlation	Faecalibacterium	MYL2	-0.352889	0.391213	0.470062	-0.937811	0.781399	not_retained
Microbiota-Gene correlation	Escherichia	FOS	0.347266	0.39933	0.476124	-0.739963	0.894102	not_retained
Microbiota-Gene correlation	Euryarchaeota	MYL2	0.331362	0.422678	0.500116	-0.692342	0.948254	not_retained
Microbiota-Gene correlation	Thermodesulfobacteriota	TNNI1	-0.328724	0.426605	0.500937	-0.873478	0.317748	not_retained
Microbiota-Gene correlation	Lactobacillus_amylovorus	FOS	0.307546	0.45868	0.534552	-0.532918	0.79295	not_retained
Microbiota-Gene correlation	Euryarchaeota	TNNI1	0.29517	0.477862	0.552751	-0.780205	0.91599	not_retained
Microbiota-Gene correlation	Faecalibacterium	MYL3	-0.278777	0.503744	0.578373	-0.931705	0.786052	not_retained
Microbiota-Gene correlation	Clostridium	MYL2	0.254854	0.542437	0.618219	-0.969165	0.886121	not_retained
Microbiota-Gene correlation	Clostridium	TNNI1	0.231229	0.581651	0.656476	-0.808126	0.849083	not_retained
Microbiota-Gene correlation	Euryarchaeota	MYL3	0.227388	0.588117	0.656476	-0.749436	0.953065	not_retained
Microbiota-Gene correlation	Lactobacillus_amylovorus	FOSB	0.227035	0.588711	0.656476	-0.64615	0.868854	not_retained
Microbiota-Gene correlation	Euryarchaeota	FOS	-0.197762	0.63875	0.707188	-0.727545	0.477038	not_retained
Microbiota-Gene correlation	Faecalibacterium	TNNI1	-0.192969	0.647064	0.711311	-0.93462	0.707605	not_retained
Microbiota-Gene correlation	Euryarchaeota	FOSB	-0.186539	0.658268	0.715619	-0.741923	0.397159	not_retained
Microbiota-Gene correlation	Blautia	FOS	-0.185424	0.660216	0.715619	-0.771351	0.58872	not_retained
Microbiota-Gene correlation	Escherichia	MYL2	-0.173969	0.68033	0.728792	-0.878085	0.831065	not_retained
Microbiota-Gene correlation	Actinomycetota	TNNI1	0.173151	0.681773	0.728792	-0.685756	0.702838	not_retained
Microbiota-Gene correlation	Clostridium	MYL3	0.158699	0.707397	0.751004	-0.923037	0.865958	not_retained
Microbiota-Gene correlation	Escherichia	MYL3	-0.154019	0.715749	0.754702	-0.854559	0.789036	not_retained
Microbiota-Gene correlation	Actinomycetota	MYL2	0.144655	0.732532	0.767179	-0.720736	0.735575	not_retained
Microbiota-Gene correlation	Actinomycetota	MYL3	0.119246	0.778524	0.809873	-0.665686	0.754915	not_retained
Microbiota-Gene correlation	Escherichia	TNNI1	-0.0941964	0.824424	0.851905	-0.810498	0.81253	not_retained
Microbiota-Gene correlation	Actinomycetota	FOSB	0.0524191	0.901894	0.9198	-0.758065	0.896037	not_retained
Microbiota-Gene correlation	Blautia	FOSB	-0.0523635	0.901998	0.9198	-0.783152	0.706537	not_retained
Microbiota-Gene correlation	Clostridium	FOSB	-0.0282147	0.947125	0.959506	-0.701843	0.911394	not_retained
Microbiota-Gene correlation	Clostridium	FOS	-0.0148782	0.972107	0.9779	-0.753819	0.855112	not_retained
Microbiota-Gene correlation	Actinomycetota	FOS	-0.0117877	0.9779	0.9779	-0.828975	0.835149	not_retained

## Sheet: Gene-Metabolite
Analysis	Gene	Metabolite	Pearson_r	Raw_P_value	BH_FDR	Bootstrap_95CI_lower	Bootstrap_95CI_upper	Interpretation
Gene-Metabolite correlation	MYL2	DSP	0.899482	0.00235147	0.041603	0.758784	0.988532	FDR_significant_association
Gene-Metabolite correlation	MYL2	Vanillyl Alcohol	0.889983	0.0030604	0.041603	0.772682	0.980621	FDR_significant_association
Gene-Metabolite correlation	FOSB	Glyceryl monostearate	0.882954	0.00366507	0.041603	0.739436	0.980479	FDR_significant_association
Gene-Metabolite correlation	FOS	4-Ethyloctanoic acid	0.872183	0.00473283	0.041603	0.596109	0.980148	FDR_significant_association
Gene-Metabolite correlation	FOS	8-Methylnonanoic acid	0.872183	0.00473283	0.041603	0.595741	0.980482	FDR_significant_association
Gene-Metabolite correlation	TNNI1	DSP	0.869245	0.00505502	0.041603	0.611479	0.987708	FDR_significant_association
Gene-Metabolite correlation	MYL2	Licochalcone B	0.867605	0.00524087	0.041603	0.744735	0.985348	FDR_significant_association
Gene-Metabolite correlation	FOS	Glyceryl monostearate	0.864028	0.00566129	0.041603	0.708096	0.98101	FDR_significant_association
Gene-Metabolite correlation	FOSB	Vanillyl Alcohol	-0.863209	0.00576042	0.041603	-0.976124	-0.716573	FDR_significant_association
Gene-Metabolite correlation	MYL3	DSP	0.856383	0.0066308	0.0431002	0.555482	0.992205	FDR_significant_association
Gene-Metabolite correlation	FOSB	L-Histidine	-0.841069	0.00887794	0.0443707	-0.977272	-0.461126	FDR_significant_association
Gene-Metabolite correlation	MYL2	LPE(0:0/22:5)	0.838875	0.00923444	0.0443707	0.569978	0.969714	FDR_significant_association
Gene-Metabolite correlation	MYL3	Vanillyl Alcohol	0.835953	0.00972349	0.0443707	0.668151	0.98821	FDR_significant_association
Gene-Metabolite correlation	MYL3	Licochalcone B	0.834663	0.00994446	0.0443707	0.705821	0.963737	FDR_significant_association
Gene-Metabolite correlation	FOS	Vanillyl Alcohol	-0.832969	0.0102394	0.0443707	-0.987993	-0.634918	FDR_significant_association
Gene-Metabolite correlation	MYL2	Glyceryl monostearate	-0.827035	0.0113163	0.0459727	-0.989004	-0.594745	FDR_significant_association
Gene-Metabolite correlation	TNNI1	Licochalcone B	0.820874	0.0125075	0.0478228	0.735341	0.971916	FDR_significant_association
Gene-Metabolite correlation	FOSB	4-Ethyloctanoic acid	0.810631	0.0146573	0.0501433	0.474303	0.967424	not_retained
Gene-Metabolite correlation	FOSB	8-Methylnonanoic acid	0.810631	0.0146573	0.0501433	0.473894	0.970215	not_retained
Gene-Metabolite correlation	MYL2	TSP	0.805375	0.0158449	0.0514959	0.532494	0.972341	not_retained
Gene-Metabolite correlation	TNNI1	Vanillyl Alcohol	0.801735	0.0167016	0.0516955	0.641202	0.97075	not_retained
Gene-Metabolite correlation	MYL3	Glyceryl monostearate	-0.789408	0.0198163	0.0566007	-0.978029	-0.443802	not_retained
Gene-Metabolite correlation	MYL2	Purine	-0.785552	0.0208598	0.0566007	-0.980574	-0.44653	not_retained
Gene-Metabolite correlation	FOSB	LPE(0:0/22:5)	-0.78541	0.0208987	0.0566007	-0.958591	-0.523816	not_retained
Gene-Metabolite correlation	MYL2	Tryptamine	-0.779015	0.0227052	0.0568566	-0.969531	-0.488881	not_retained
Gene-Metabolite correlation	MYL3	TSP	0.778886	0.0227426	0.0568566	0.613623	0.956612	not_retained
Gene-Metabolite correlation	FOS	LPE(0:0/22:5)	-0.753157	0.0309838	0.0745906	-0.962641	-0.486953	not_retained
Gene-Metabolite correlation	MYL3	Tryptamine	-0.746092	0.0335257	0.074768	-0.967141	-0.56167	not_retained
Gene-Metabolite correlation	FOS	DSP	-0.739305	0.0360845	0.074768	-0.947091	-0.434197	not_retained
Gene-Metabolite correlation	TNNI1	TSP	0.738628	0.0363461	0.074768	0.532869	0.924782	not_retained
Gene-Metabolite correlation	MYL3	LPE(0:0/22:5)	0.737231	0.0368896	0.074768	0.314157	0.961304	not_retained
Gene-Metabolite correlation	MYL2	Benzaldehyde	-0.735416	0.037603	0.074768	-0.942634	-0.224106	not_retained
Gene-Metabolite correlation	TNNI1	LPE(0:0/22:5)	0.730532	0.0395638	0.074768	0.357206	0.967375	not_retained
Gene-Metabolite correlation	TNNI1	Glyceryl monostearate	-0.729186	0.040115	0.074768	-0.97186	-0.466464	not_retained
Gene-Metabolite correlation	FOS	TSP	-0.728834	0.0402597	0.074768	-0.970901	-0.369926	not_retained
Gene-Metabolite correlation	TNNI1	Purine	-0.718785	0.0445308	0.0796138	-0.931157	-0.413319	not_retained
Gene-Metabolite correlation	FOSB	DSP	-0.714699	0.0463423	0.0796138	-0.988609	-0.315808	not_retained
Gene-Metabolite correlation	TNNI1	Tryptamine	-0.714252	0.0465435	0.0796138	-0.934003	-0.543173	not_retained
Gene-Metabolite correlation	FOS	Licochalcone B	-0.711174	0.0479405	0.0799008	-0.975777	-0.131957	not_retained
Gene-Metabolite correlation	FOSB	Licochalcone B	-0.703396	0.051583	0.0838224	-0.950397	-0.166617	not_retained
Gene-Metabolite correlation	FOSB	TSP	-0.693872	0.0562627	0.0891969	-0.930535	-0.282908	not_retained
Gene-Metabolite correlation	MYL3	Purine	-0.688813	0.0588481	0.0910744	-0.906047	-0.290136	not_retained
Gene-Metabolite correlation	FOS	L-Histidine	-0.66898	0.0696565	0.103007	-0.934279	-0.136388	not_retained
Gene-Metabolite correlation	MYL3	cortisol	-0.668855	0.0697279	0.103007	-0.957241	-0.192447	not_retained
Gene-Metabolite correlation	MYL2	cortisol	-0.645227	0.0840373	0.119608	-0.991318	-0.157187	not_retained
Gene-Metabolite correlation	TNNI1	cortisol	-0.644277	0.0846455	0.119608	-0.958174	-0.208095	not_retained
Gene-Metabolite correlation	MYL3	4-Ethyloctanoic acid	-0.637464	0.0890812	0.120631	-0.945112	-0.268953	not_retained
Gene-Metabolite correlation	MYL3	8-Methylnonanoic acid	-0.637464	0.0890812	0.120631	-0.95849	-0.177091	not_retained
Gene-Metabolite correlation	TNNI1	Benzaldehyde	-0.603723	0.113001	0.149899	-0.919014	-0.0431057	not_retained
Gene-Metabolite correlation	MYL2	4-Ethyloctanoic acid	-0.595823	0.119073	0.15176	-0.971314	-0.0678487	not_retained
Gene-Metabolite correlation	MYL2	8-Methylnonanoic acid	-0.595823	0.119073	0.15176	-0.974343	-0.144388	not_retained
Gene-Metabolite correlation	FOS	Tryptamine	0.587907	0.125338	0.156673	0.195437	0.957828	not_retained
Gene-Metabolite correlation	TNNI1	4-Ethyloctanoic acid	-0.575083	0.135872	0.163549	-0.935623	-0.140081	not_retained
Gene-Metabolite correlation	TNNI1	8-Methylnonanoic acid	-0.575083	0.135872	0.163549	-0.927117	-0.11226	not_retained
Gene-Metabolite correlation	FOSB	Tryptamine	0.567683	0.142165	0.168014	0.0977906	0.890937	not_retained
Gene-Metabolite correlation	FOSB	Benzaldehyde	0.564615	0.144821	0.168096	0.0104611	0.977807	not_retained
Gene-Metabolite correlation	MYL3	Benzaldehyde	-0.552456	0.155613	0.177454	-0.888267	0.126363	not_retained
Gene-Metabolite correlation	FOS	cortisol	0.546942	0.160649	0.180038	0.0682047	0.934835	not_retained
Gene-Metabolite correlation	MYL2	L-Histidine	0.470864	0.238946	0.263246	-0.051729	0.950345	not_retained
Gene-Metabolite correlation	FOSB	cortisol	0.449579	0.263739	0.285717	0.0548311	0.860674	not_retained
Gene-Metabolite correlation	FOSB	Purine	0.412792	0.309444	0.329735	-0.106172	0.910893	not_retained
Gene-Metabolite correlation	FOS	Benzaldehyde	0.389126	0.340695	0.35718	-0.197458	0.965527	not_retained
Gene-Metabolite correlation	FOS	Purine	0.316196	0.445464	0.459606	-0.244586	0.931427	not_retained
Gene-Metabolite correlation	MYL3	L-Histidine	0.297358	0.474448	0.481861	-0.246401	0.953367	not_retained
Gene-Metabolite correlation	TNNI1	L-Histidine	0.260365	0.53343	0.53343	-0.359616	0.944054	not_retained

## Sheet: Metabolite-Muscle phenotypes
Analysis	Metabolite	Meat_quality_trait	Pearson_r	Raw_P_value	BH_FDR	Bootstrap_95CI_lower	Bootstrap_95CI_upper	Interpretation
Metabolite-meat quality correlation	Glyceryl monostearate	Rate of water loss	0.912333	3.51483e-05	0.00137079	0.839944	0.967709	FDR_significant_association
Metabolite-meat quality correlation	Glyceryl monostearate	6-7 rib backfat thickness	0.898071	7.28619e-05	0.00142081	0.772192	0.978916	FDR_significant_association
Metabolite-meat quality correlation	Glyceryl monostearate	Muscle Moisture	-0.877256	0.000177941	0.00218754	-0.964162	-0.757376	FDR_significant_association
Metabolite-meat quality correlation	L-Histidine	Rate of water loss	-0.871156	0.000224363	0.00218754	-0.967135	-0.64689	FDR_significant_association
Metabolite-meat quality correlation	4-Ethyloctanoic acid	Muscle Moisture	-0.858733	0.000347827	0.00226088	-0.967447	-0.6804	FDR_significant_association
Metabolite-meat quality correlation	8-Methylnonanoic acid	Muscle Moisture	-0.858733	0.000347827	0.00226088	-0.967553	-0.692382	FDR_significant_association
Metabolite-muscle phenotypes correlation	LPE(0:0/22:5)	Rate of water loss	-0.850102	0.000460808	0.00256736	-0.954522	-0.667543	FDR_significant_association
Metabolite-muscle phenotypes correlation	DSP	Muscle Moisture	0.815898	0.00121175	0.00590729	0.556784	0.936766	FDR_significant_association
Metabolite-muscle phenotypes correlation	Licochalcone B	6-7 rib backfat thickness	-0.777975	0.00288674	0.0116751	-0.935237	-0.356633	FDR_significant_association
Metabolite-muscle phenotypes correlation	L-Histidine	6-7 rib backfat thickness	-0.776211	0.00299362	0.0116751	-0.950152	-0.560337	FDR_significant_association
Metabolite-muscle phenotypes correlation	4-Ethyloctanoic acid	Rate of water loss	0.75359	0.00464873	0.0144441	0.461199	0.937638	FDR_significant_association
Metabolite-muscle phenotypes correlation	8-Methylnonanoic acid	Rate of water loss	0.75359	0.00464873	0.0144441	0.473332	0.932393	FDR_significant_association
Metabolite-muscle phenotypes correlation	Purine	6-7 rib backfat thickness	0.748061	0.00514171	0.0144441	0.547518	0.906225	FDR_significant_association
Metabolite-muscle phenotypes correlation	Benzaldehyde	Muscle Moisture	-0.747594	0.00518506	0.0144441	-0.933406	-0.376853	FDR_significant_association
Metabolite-muscle phenotypes correlation	Vanillyl Alcohol	Muscle Moisture	0.729177	0.00712701	0.0169524	0.428674	0.938298	FDR_significant_association
Metabolite-muscle phenotypes correlation	LPE(0:0/22:5)	6-7 rib backfat thickness	-0.725935	0.00751846	0.0169524	-0.894587	-0.507462	FDR_significant_association
Metabolite-muscle phenotypes correlation	4-Ethyloctanoic acid	6-7 rib backfat thickness	0.721416	0.00809082	0.0169524	0.357439	0.937942	FDR_significant_association
Metabolite-muscle phenotypes correlation	8-Methylnonanoic acid	6-7 rib backfat thickness	0.721416	0.00809082	0.0169524	0.345026	0.945032	FDR_significant_association
Metabolite-muscle phenotypes correlation	Purine	Muscle Moisture	-0.720135	0.00825886	0.0169524	-0.906171	-0.478045	FDR_significant_association
Metabolite-muscle phenotypes correlation	cortisol	Muscle Moisture	-0.706363	0.0102344	0.0199571	-0.953619	-0.341694	FDR_significant_association
Metabolite-muscle phenotypes correlation	Licochalcone B	Rate of water loss	-0.689294	0.0131471	0.024416	-0.899645	-0.370285	not_retained
Metabolite-muscle phenotypes correlation	Benzaldehyde	6-7 rib backfat thickness	0.673928	0.0162565	0.0288183	0.34271	0.924697	not_retained
Metabolite-muscle phenotypes correlation	Benzaldehyde	Rate of water loss	0.661431	0.0191587	0.0324865	0.430335	0.869057	not_retained
Metabolite-muscle phenotypes correlation	Licochalcone B	Muscle Moisture	0.653882	0.0210857	0.0342643	0.33569	0.880591	not_retained
Metabolite-muscle phenotypes correlation	L-Histidine	Muscle Moisture	0.648293	0.0226007	0.0342995	0.293102	0.921163	not_retained
Metabolite-muscle phenotypes correlation	Vanillyl Alcohol	6-7 rib backfat thickness	-0.647341	0.0228663	0.0342995	-0.909512	-0.323305	not_retained
Metabolite-muscle phenotypes correlation	TSP	Muscle Moisture	0.638355	0.0254876	0.0368154	0.375802	0.913658	not_retained
Metabolite-muscle phenotypes correlation	Purine	Rate of water loss	0.621438	0.031003	0.0431828	0.300732	0.867881	not_retained
Metabolite-muscle phenotypes correlation	Vanillyl Alcohol	Rate of water loss	-0.6091	0.0355325	0.047785	-0.91398	-0.269532	not_retained
Metabolite-muscle phenotypes correlation	DSP	6-7 rib backfat thickness	-0.59544	0.0410782	0.0534016	-0.869863	-0.276038	not_retained
Metabolite-muscle phenotypes correlation	TSP	Rate of water loss	-0.575787	0.0500964	0.0621436	-0.805294	-0.297929	not_retained
Metabolite-muscle phenotypes correlation	cortisol	6-7 rib backfat thickness	0.57398	0.0509896	0.0621436	0.254078	0.884358	not_retained
Metabolite-muscle phenotypes correlation	LPE(0:0/22:5)	Muscle Moisture	0.562961	0.0566816	0.0669873	0.138544	0.844481	not_retained
Metabolite-muscle phenotypes correlation	TSP	6-7 rib backfat thickness	-0.548879	0.0645813	0.0740786	-0.838615	-0.235999	not_retained
Metabolite-muscle phenotypes correlation	cortisol	Rate of water loss	0.545437	0.0666224	0.0742364	0.287301	0.839326	not_retained
Metabolite-muscle phenotypes correlation	Tryptamine	6-7 rib backfat thickness	0.488686	0.106932	0.115843	-0.0958157	0.866852	not_retained
Metabolite-muscle phenotypes correlation	DSP	Rate of water loss	-0.484499	0.110428	0.116397	-0.788905	-0.145458	not_retained
Metabolite-muscle phenotypes correlation	Tryptamine	Rate of water loss	0.47593	0.117819	0.120919	-0.059642	0.817587	not_retained
Metabolite-muscle phenotypes correlation	Tryptamine	Muscle Moisture	-0.3708	0.235389	0.235389	-0.776939	0.15639	not_retained
